# Supplementary material for: (2Z)-3-Hy­droxy-1-(pyridin-2-yl)-3-(pyridin-3-yl)prop-2-en-1-one: crystal structure and Hirshfeld surface analysis
Source: Acta Crystallogr E Crystallogr Commun. 2016 May 27;72(Pt 6):849–53. doi: 10.1107/S205698901600832X (PMC4908566; doi:10.1107/S205698901600832X)
Supplement: Supplementary file 1 [file e-72-00849-sup1.cif]

##############################################################################
#                                                                            #
# This CIF contains the data in a paper accepted for publication in          #
# Acta Crystallographica Section E. It conforms to the requirements of       #
# Notes for Authors for Acta Crystallographica Section E, and has been       #
# peer reviewed under the auspices of the IUCr Commission on Journals.       #
#                                                                            #
# Full details of the Crystallographic Information File format               #
# are given in the paper "The Crystallographic Information File (CIF):       #
# a New Standard Archive File for Crystallography" by S. R. Hall, F. H.      #
# Allen and I. D. Brown [Acta Cryst. (1991), A47, 655-685].                  #
#                                                                            #
# The current version of the core CIF dictionary is obtainable from          #
# ftp://ftp.iucr.org/pub/cif_core.dic.                                       #
#                                                                            #
# Software is freely available for graphical display of the structure(s)     #
# in this CIF. For information consult the CIF software page                 #
# http://www.iucr.org/resources/cif/software.                                #
#                                                                            #
# This file may be used for bona fide research purposes within the           #
# scientific community so long as proper attribution is given to the journal # 
# article from which it was obtained.                                        #
#                                                                            #
##############################################################################
data_I
_audit_creation_method     'SHELXL-2014/7'
_database_code_depnum_ccdc_archive     'CCDC 1481225'
_chemical_name_systematic
;
(2<i>Z</i>)-3-Hydroxy-1-(pyridin-2-yl)-3-(pyridin-3-yl)prop-2-en-1-one
;
_chemical_name_common
;
1-(Pyridin-2-yl)-3-(pyridin-3-yl)propane-1,3-dione
;
_chemical_formula_moiety     'C13 H10 N2 O2'
_chemical_formula_sum     'C13 H10 N2 O2'
_chemical_formula_iupac     'C13 H10 N2 O2'
_chemical_formula_weight     226.23
_chemical_melting_point     ?
_shelx_space_group_comment
;
The symmetry employed for this shelxl refinement is uniquely defined
by the following loop, which should always be used as a source of
symmetry information in preference to the above space-group names.
They are only intended as comments.
;
_space_group_crystal_system     orthorhombic
_space_group_name_H-M_alt     'P b c a'
_space_group_name_Hall     '-P 2ac 2ab'
loop_
    _space_group_symop_operation_xyz
    'x, y, z'
    '-x+1/2, -y, z+1/2'
    '-x, y+1/2, -z+1/2'
    'x+1/2, -y+1/2, -z'
    '-x, -y, -z'
    'x-1/2, y, -z-1/2'
    'x, -y-1/2, z-1/2'
    '-x-1/2, y-1/2, z'
_cell_length_a     7.2124(9)
_cell_length_b     14.1782(19)
_cell_length_c     20.794(3)
_cell_angle_alpha     90
_cell_angle_beta     90
_cell_angle_gamma     90
_cell_volume     2126.4(5)
_cell_formula_units_Z     8
_cell_measurement_reflns_used     9904
_cell_measurement_theta_min     3.03
_cell_measurement_theta_max     28.25
_cell_measurement_temperature     273(2)
_exptl_crystal_description     block
_exptl_crystal_colour     colourless
_exptl_crystal_size_max     0.200
_exptl_crystal_size_mid     0.200
_exptl_crystal_size_min     0.190
_exptl_crystal_density_diffrn     1.413
_exptl_crystal_density_meas     ?
_exptl_crystal_density_method     ?
_exptl_crystal_F_000     944
_exptl_absorpt_coefficient_mu     0.098
_exptl_absorpt_correction_type     multi-scan
_exptl_absorpt_process_details
;
(SADABS; Sheldrick, 1996)
;
_shelx_estimated_absorpt_T_min     0.981
_shelx_estimated_absorpt_T_max     0.982
_exptl_absorpt_correction_T_min     0.9808
_exptl_absorpt_correction_T_max     0.9817
_diffrn_ambient_temperature     273(2)
_diffrn_radiation_type     'MoK\a'
_diffrn_radiation_wavelength     0.71073
_diffrn_radiation_source     'sealed tube'
_diffrn_radiation_monochromator     'graphite'
_diffrn_measurement_device_type     'Bruker D8-Quest CCD'
_diffrn_measurement_method     '\f and \w scans'
_diffrn_detector_area_resol_mean     8.366
_diffrn_reflns_number     46632
_diffrn_reflns_av_R_equivalents     0.0573
_diffrn_reflns_theta_min     3.036
_diffrn_reflns_theta_max     28.469
_diffrn_reflns_theta_full     25.242
_diffrn_measured_fraction_theta_max     0.985
_diffrn_measured_fraction_theta_full     0.994
_diffrn_reflns_limit_h_min     -8
_diffrn_reflns_limit_h_max     9
_diffrn_reflns_limit_k_min     -18
_diffrn_reflns_limit_k_max     18
_diffrn_reflns_limit_l_min     -27
_diffrn_reflns_limit_l_max     27
_refine_special_details     ?
_reflns_number_total     2647
_reflns_number_gt     2227
_reflns_threshold_expression     'I > 2\s(I)'
_refine_ls_structure_factor_coef     Fsqd
_refine_ls_matrix_type     full
_refine_ls_R_factor_all     0.0521
_refine_ls_R_factor_gt     0.0422
_refine_ls_wR_factor_gt     0.1137
_refine_ls_wR_factor_ref     0.1205
_refine_ls_goodness_of_fit_ref     1.045
_refine_ls_restrained_S_all     1.047
_refine_ls_number_reflns     2647
_refine_ls_number_parameters     157
_refine_ls_number_restraints     1
_refine_ls_weighting_scheme     calc
_refine_ls_weighting_details
              'w=1/[\s^2^(Fo^2^)+(0.0588P)^2^+0.9349P] where P=(Fo^2^+2Fc^2^)/3'
_atom_sites_solution_hydrogens     mixed
_atom_sites_solution_primary     ?
_atom_sites_solution_secondary     ?
_refine_ls_shift/su_max     0.000
_refine_ls_shift/su_mean     0.000
_refine_diff_density_max     0.330
_refine_diff_density_min     -0.240
_refine_ls_extinction_method     none
_refine_ls_extinction_coef     .
loop_
    _atom_type_symbol
    _atom_type_description
    _atom_type_scat_dispersion_real
    _atom_type_scat_dispersion_imag
    _atom_type_scat_source
    'C' 'C' 0.0033 0.0016
                         'International Tables Vol C Tables 4.2.6.8 and 6.1.1.4'
    'H' 'H' 0.0000 0.0000
                         'International Tables Vol C Tables 4.2.6.8 and 6.1.1.4'
    'N' 'N' 0.0061 0.0033
                         'International Tables Vol C Tables 4.2.6.8 and 6.1.1.4'
    'O' 'O' 0.0106 0.0060
                         'International Tables Vol C Tables 4.2.6.8 and 6.1.1.4'
_computing_data_collection
;
SMART (Bruker, 2007)
;
_computing_cell_refinement
;
SMART (Bruker, 2007)
;
_computing_data_reduction
;
SAINT (Bruker, 2007)
;
_computing_structure_solution
;
SHELXS97 (Sheldrick, 2008)
;
_computing_structure_refinement
;
SHELXL2014 (Sheldrick, 2015)
;
_computing_molecular_graphics
;
ORTEP-3 for Windows (Farrugia, 2012), <i>QMol</i> (Gans & Shalloway,
2001) and
DIAMOND (Brandenburg, 2006)
;
_computing_publication_material
;
publCIF (Westrip, 2010)
;
loop_
    _atom_site_type_symbol
    _atom_site_label
    _atom_site_fract_x
    _atom_site_fract_y
    _atom_site_fract_z
    _atom_site_U_iso_or_equiv
    _atom_site_adp_type
    _atom_site_calc_flag
    _atom_site_occupancy
    _atom_site_disorder_assembly
    _atom_site_disorder_group
    O O1 -0.09862(13) 0.14710(7) 0.02692(4) 0.0286(2) Uani d 1 . .
    O O2 0.19541(13) 0.05816(7) 0.02776(4) 0.0276(2) Uani d 1 . .
    H H2O 0.1025(19) 0.0929(11) 0.0188(8) 0.041 Uiso d 1 . .
    N N1 -0.33075(15) 0.12603(7) 0.17723(5) 0.0246(2) Uani d 1 . .
    N N2 0.43366(17) -0.09680(9) 0.21246(6) 0.0335(3) Uani d 1 . .
    C C1 -0.13288(17) 0.11505(8) 0.08360(6) 0.0217(3) Uani d 1 . .
    C C2 -0.01053(16) 0.05315(8) 0.11536(5) 0.0214(3) Uani d 1 . .
    H H2 -0.0402 0.0290 0.1557 0.026 Uiso calc 1 . .
    C C3 0.15550(17) 0.02859(8) 0.08551(5) 0.0211(2) Uani d 1 . .
    C C4 -0.30743(16) 0.14778(8) 0.11462(5) 0.0203(2) Uani d 1 . .
    C C5 -0.48525(19) 0.15721(9) 0.20520(6) 0.0286(3) Uani d 1 . .
    H H5 -0.5044 0.1425 0.2483 0.034 Uiso calc 1 . .
    C C6 -0.61954(19) 0.21046(9) 0.17384(7) 0.0294(3) Uani d 1 . .
    H H6 -0.7244 0.2313 0.1957 0.035 Uiso calc 1 . .
    C C7 -0.59415(18) 0.23185(9) 0.10951(7) 0.0284(3) Uani d 1 . .
    H H7 -0.6819 0.2669 0.0871 0.034 Uiso calc 1 . .
    C C8 -0.43511(18) 0.19984(8) 0.07917(6) 0.0245(3) Uani d 1 . .
    H H8 -0.4141 0.2129 0.0360 0.029 Uiso calc 1 . .
    C C9 0.29989(16) -0.03006(8) 0.11646(5) 0.0206(2) Uani d 1 . .
    C C10 0.30159(18) -0.04710(9) 0.18265(6) 0.0269(3) Uani d 1 . .
    H H10 0.2055 -0.0225 0.2073 0.032 Uiso calc 1 . .
    C C11 0.57090(19) -0.13133(10) 0.17598(7) 0.0315(3) Uani d 1 . .
    H H11 0.6644 -0.1656 0.1960 0.038 Uiso calc 1 . .
    C C12 0.58095(19) -0.11875(9) 0.10999(7) 0.0308(3) Uani d 1 . .
    H H12 0.6782 -0.1445 0.0865 0.037 Uiso calc 1 . .
    C C13 0.44368(18) -0.06720(9) 0.07980(6) 0.0257(3) Uani d 1 . .
    H H13 0.4474 -0.0575 0.0356 0.031 Uiso calc 1 . .
loop_
    _atom_site_aniso_label
    _atom_site_aniso_U_11
    _atom_site_aniso_U_22
    _atom_site_aniso_U_33
    _atom_site_aniso_U_12
    _atom_site_aniso_U_13
    _atom_site_aniso_U_23
    O1 0.0318(5) 0.0325(5) 0.0214(4) 0.0031(4) 0.0021(3) 0.0078(3)
    O2 0.0272(5) 0.0349(5) 0.0208(4) 0.0036(4) 0.0036(3) 0.0050(3)
    N1 0.0235(5) 0.0280(5) 0.0224(5) -0.0003(4) -0.0005(4) 0.0020(4)
    N2 0.0316(6) 0.0394(6) 0.0294(6) 0.0077(5) -0.0005(5) 0.0056(5)
    C1 0.0229(6) 0.0215(5) 0.0207(5) -0.0035(4) -0.0010(4) -0.0003(4)
    C2 0.0222(6) 0.0232(6) 0.0188(5) -0.0003(4) -0.0006(4) 0.0020(4)
    C3 0.0226(6) 0.0211(5) 0.0195(5) -0.0033(4) -0.0009(4) -0.0010(4)
    C4 0.0225(6) 0.0173(5) 0.0211(5) -0.0022(4) -0.0023(4) -0.0002(4)
    C5 0.0282(6) 0.0333(7) 0.0243(6) 0.0001(5) 0.0023(5) 0.0003(5)
    C6 0.0250(6) 0.0277(6) 0.0355(7) 0.0030(5) 0.0034(5) -0.0046(5)
    C7 0.0275(6) 0.0220(6) 0.0357(7) 0.0049(5) -0.0053(5) 0.0007(5)
    C8 0.0286(6) 0.0209(5) 0.0240(6) 0.0006(5) -0.0034(5) 0.0013(4)
    C9 0.0202(5) 0.0191(5) 0.0224(5) -0.0030(4) -0.0001(4) -0.0010(4)
    C10 0.0247(6) 0.0320(6) 0.0239(6) 0.0044(5) 0.0020(5) 0.0022(5)
    C11 0.0263(7) 0.0309(7) 0.0373(7) 0.0055(5) -0.0021(5) 0.0043(5)
    C12 0.0276(6) 0.0279(6) 0.0369(7) 0.0066(5) 0.0059(5) -0.0008(5)
    C13 0.0284(6) 0.0245(6) 0.0243(6) 0.0005(5) 0.0036(5) -0.0012(5)
_geom_special_details
;
 All esds (except the esd in the dihedral angle between two l.s. planes)
 are estimated using the full covariance matrix.  The cell esds are taken
 into account individually in the estimation of esds in distances, angles
 and torsion angles; correlations between esds in cell parameters are only
 used when they are defined by crystal symmetry.  An approximate (isotropic)
 treatment of cell esds is used for estimating esds involving l.s. planes.
;
loop_
    _geom_bond_atom_site_label_1
    _geom_bond_atom_site_label_2
    _geom_bond_site_symmetry_2
    _geom_bond_distance
    _geom_bond_publ_flag
    O1 C1 . 1.2871(14) ?
    O2 C3 . 1.3041(14) ?
    O2 H2O . 0.853(9) ?
    N1 C5 . 1.3325(17) ?
    N1 C4 . 1.3484(15) ?
    N2 C10 . 1.3371(17) ?
    N2 C11 . 1.3397(18) ?
    C1 C2 . 1.4090(16) ?
    C1 C4 . 1.4888(17) ?
    C2 C3 . 1.3931(17) ?
    C2 H2 . 0.9300 ?
    C3 C9 . 1.4800(16) ?
    C4 C8 . 1.3915(16) ?
    C5 C6 . 1.3905(19) ?
    C5 H5 . 0.9300 ?
    C6 C7 . 1.3839(19) ?
    C6 H6 . 0.9300 ?
    C7 C8 . 1.3855(18) ?
    C7 H7 . 0.9300 ?
    C8 H8 . 0.9300 ?
    C9 C13 . 1.3907(17) ?
    C9 C10 . 1.3975(16) ?
    C10 H10 . 0.9300 ?
    C11 C12 . 1.386(2) ?
    C11 H11 . 0.9300 ?
    C12 C13 . 1.3815(18) ?
    C12 H12 . 0.9300 ?
    C13 H13 . 0.9300 ?
loop_
    _geom_angle_atom_site_label_1
    _geom_angle_atom_site_label_2
    _geom_angle_atom_site_label_3
    _geom_angle_site_symmetry_1
    _geom_angle_site_symmetry_3
    _geom_angle
    _geom_angle_publ_flag
    C3 O2 H2O . . 102.4(12) ?
    C5 N1 C4 . . 116.73(11) ?
    C10 N2 C11 . . 117.16(12) ?
    O1 C1 C2 . . 121.93(11) ?
    O1 C1 C4 . . 116.69(10) ?
    C2 C1 C4 . . 121.37(10) ?
    C3 C2 C1 . . 119.02(11) ?
    C3 C2 H2 . . 120.5 ?
    C1 C2 H2 . . 120.5 ?
    O2 C3 C2 . . 121.32(11) ?
    O2 C3 C9 . . 115.20(10) ?
    C2 C3 C9 . . 123.47(10) ?
    N1 C4 C8 . . 123.38(11) ?
    N1 C4 C1 . . 116.91(10) ?
    C8 C4 C1 . . 119.69(11) ?
    N1 C5 C6 . . 123.92(12) ?
    N1 C5 H5 . . 118.0 ?
    C6 C5 H5 . . 118.0 ?
    C7 C6 C5 . . 118.69(12) ?
    C7 C6 H6 . . 120.7 ?
    C5 C6 H6 . . 120.7 ?
    C6 C7 C8 . . 118.55(12) ?
    C6 C7 H7 . . 120.7 ?
    C8 C7 H7 . . 120.7 ?
    C7 C8 C4 . . 118.71(11) ?
    C7 C8 H8 . . 120.6 ?
    C4 C8 H8 . . 120.6 ?
    C13 C9 C10 . . 117.90(11) ?
    C13 C9 C3 . . 119.94(11) ?
    C10 C9 C3 . . 122.12(11) ?
    N2 C10 C9 . . 123.63(12) ?
    N2 C10 H10 . . 118.2 ?
    C9 C10 H10 . . 118.2 ?
    N2 C11 C12 . . 123.53(12) ?
    N2 C11 H11 . . 118.2 ?
    C12 C11 H11 . . 118.2 ?
    C13 C12 C11 . . 118.73(12) ?
    C13 C12 H12 . . 120.6 ?
    C11 C12 H12 . . 120.6 ?
    C12 C13 C9 . . 119.05(12) ?
    C12 C13 H13 . . 120.5 ?
    C9 C13 H13 . . 120.5 ?
loop_
    _geom_torsion_atom_site_label_1
    _geom_torsion_atom_site_label_2
    _geom_torsion_atom_site_label_3
    _geom_torsion_atom_site_label_4
    _geom_torsion_site_symmetry_1
    _geom_torsion_site_symmetry_2
    _geom_torsion_site_symmetry_3
    _geom_torsion_site_symmetry_4
    _geom_torsion
    _geom_torsion_publ_flag
    O1 C1 C2 C3 . . . . 2.34(18) ?
    C4 C1 C2 C3 . . . . -176.70(10) ?
    C1 C2 C3 O2 . . . . -3.26(17) ?
    C1 C2 C3 C9 . . . . 175.33(10) ?
    C5 N1 C4 C8 . . . . -0.14(17) ?
    C5 N1 C4 C1 . . . . 178.58(11) ?
    O1 C1 C4 N1 . . . . -170.37(10) ?
    C2 C1 C4 N1 . . . . 8.72(17) ?
    O1 C1 C4 C8 . . . . 8.40(16) ?
    C2 C1 C4 C8 . . . . -172.51(10) ?
    C4 N1 C5 C6 . . . . -0.55(19) ?
    N1 C5 C6 C7 . . . . 0.9(2) ?
    C5 C6 C7 C8 . . . . -0.48(19) ?
    C6 C7 C8 C4 . . . . -0.16(18) ?
    N1 C4 C8 C7 . . . . 0.49(18) ?
    C1 C4 C8 C7 . . . . -178.19(11) ?
    O2 C3 C9 C13 . . . . -14.19(16) ?
    C2 C3 C9 C13 . . . . 167.14(11) ?
    O2 C3 C9 C10 . . . . 163.35(11) ?
    C2 C3 C9 C10 . . . . -15.33(18) ?
    C11 N2 C10 C9 . . . . 0.2(2) ?
    C13 C9 C10 N2 . . . . 0.14(19) ?
    C3 C9 C10 N2 . . . . -177.44(12) ?
    C10 N2 C11 C12 . . . . -0.6(2) ?
    N2 C11 C12 C13 . . . . 0.6(2) ?
    C11 C12 C13 C9 . . . . -0.27(19) ?
    C10 C9 C13 C12 . . . . -0.09(18) ?
    C3 C9 C13 C12 . . . . 177.55(11) ?
loop_
    _geom_hbond_atom_site_label_D
    _geom_hbond_atom_site_label_H
    _geom_hbond_atom_site_label_A
    _geom_hbond_site_symmetry_A
    _geom_hbond_distance_DH
    _geom_hbond_distance_HA
    _geom_hbond_distance_DA
    _geom_hbond_angle_DHA
    O2 H2O O1 . 0.852(15) 1.650(14) 2.4673(14) 159.7(16)
_shelx_hkl_file
;
   0   3   0    0.29    0.08
   0   3   0    0.20    0.10
   0  -3   0    0.27    0.08
   0  -3   0    0.01    0.09
   0  -5   0    0.60    0.19
   0  -5   0    0.43    0.13
   0   5   0    0.59    0.13
   0  -5   0    0.52    0.44
   0   5   0    0.72    0.17
   0   5   0    1.04    0.17
   0   6   0   11.61    0.81
   0  -6   0   14.78    0.81
   0  -6   0   11.92    0.81
   0   6   0   13.74    0.78
   0  -6   0   14.73    1.43
   0   6   0   11.90    0.83
   0  -6   0   10.80    0.87
   0   7   0    1.09    0.20
   0   7   0    1.03    0.21
   0  -7   0    0.89    0.22
   0  -7   0    0.91    0.29
   0  -7   0    0.59    0.66
   0   7   0    0.84    0.23
   0  -7   0    1.14    0.22
   0   8   0   25.48    1.49
   0  -8   0   26.22    1.50
   0  -8   0   23.15    1.58
   0   8   0   25.51    1.51
   0   8   0   23.69    1.41
   0  -8   0   25.41    1.46
   0  -8   0   22.38    2.20
   0   9   0   -0.13    0.19
   0  -9   0    0.33    0.83
   0  -9   0    0.03    0.34
   0   9   0    0.54    0.24
   0   9   0    0.01    0.20
   0  -9   0    0.23    0.24
   0  -9   0    0.22    0.20
   0  10   0  320.64   16.95
   0 -10   0  321.49   16.93
   0  10   0  334.73   16.94
   0 -10   0  321.26   16.89
   0 -10   0  309.52   17.05
   0 -10   0  362.95   18.18
   0  10   0  327.17   16.82
   0  11   0    1.76    0.36
   0 -11   0    1.71    0.58
   0 -11   0    1.14    1.12
   0 -11   0    1.76    0.40
   0 -12   0  383.90   19.71
   0 -12   0  393.93   19.77
   0  12   0  376.87   19.74
   0  12   0  387.82   19.76
   0  12   0  399.83   19.61
   0 -12   0  351.45   19.93
   0 -13   0    1.27    0.66
   0 -13   0    1.62    0.44
   0  13   0    1.22    0.37
   0  13   0    1.13    0.45
   0 -13   0    0.91    1.52
   0  13   0    1.69    0.44
   0 -13   0    0.92    0.50
   0  14   0   12.26    1.21
   0  14   0   14.28    1.03
   0 -14   0   13.63    1.13
   0 -14   0   12.58    1.56
   0  14   0   13.55    1.12
   0 -15   0    0.01    0.65
   0 -15   0    0.93    0.53
   0  15   0    0.07    0.41
   0  15   0   -0.36    0.52
   0 -15   0   -0.80    2.17
   0  15   0    0.70    0.45
   0 -16   0    0.80    0.60
   0  16   0    0.31    0.46
   0  16   0   -0.64    0.57
   0  16   0    0.12    0.49
   0 -16   0    0.39    0.78
   0 -17   0   -0.11    0.66
   0 -17   0    0.02    0.97
   0  17   0    0.88    0.55
   0  17   0    0.41    0.53
   0  17   0   -0.38    0.68
   0 -18   0   -0.62    0.79
   0  18   0    0.34    0.60
   1   0   0   -0.02    0.08
   1   1   0    0.09    0.06
   1   1   0    0.03    0.14
   1  -1   0   -0.01    0.04
   1  -1   0    0.08    0.06
   1   1   0   -0.01    0.03
   1  -1   0    0.00    0.03
  -1   1   0    0.07    0.03
  -1  -1   0   -0.01    0.05
  -1   1   0    0.02    0.04
  -1   1   0   -0.01    0.05
  -1  -1   0    0.03    0.12
  -1  -1   0    0.02    0.03
   1  -2   0    0.05    0.05
   1   2   0    0.04    0.05
   1   2   0    0.04    0.17
   1   2   0   -0.10    0.09
   1  -2   0    0.03    0.03
   1   2   0   -0.07    0.06
  -1   2   0   -0.02    0.05
  -1   2   0    0.04    0.05
  -1  -2   0    0.03    0.17
  -1   2   0    0.03    0.03
  -1  -2   0    0.02    0.07
  -1  -2   0    0.08    0.05
   1   3   0    0.05    0.24
   1   3   0   -0.06    0.13
   1  -3   0    0.02    0.06
   1   3   0    0.04    0.09
   1   3   0    0.03    0.10
   1  -3   0    0.07    0.08
  -1  -3   0    0.06    0.26
  -1  -3   0    0.20    0.17
  -1  -3   0    0.02    0.09
  -1   3   0    0.04    0.08
   1  -4   0   -0.01    0.06
   1   4   0   -0.04    0.31
   1  -4   0   -0.17    0.09
   1   4   0   -0.19    0.11
   1  -4   0    0.06    0.09
   1   4   0   -0.09    0.14
   1   4   0    0.05    0.11
  -1  -4   0   -0.21    0.09
  -1  -4   0   -0.01    0.10
  -1   4   0   -0.04    0.04
  -1  -4   0   -0.01    0.37
  -1  -4   0    0.08    0.20
  -1   4   0    0.15    0.07
   1  -5   0   -0.01    0.09
   1   5   0    0.01    0.13
   1   5   0   -0.18    0.13
   1  -5   0   -0.01    0.11
   1   5   0    0.13    0.38
   1  -5   0    0.02    0.12
   1   5   0    0.03    0.17
  -1  -5   0   -0.14    0.43
  -1   5   0   -0.02    0.07
  -1  -5   0    0.15    0.23
  -1  -5   0    0.18    0.13
  -1   5   0   -0.17    0.10
  -1   5   0    0.23    0.07
  -1  -5   0    0.05    0.12
   1   6   0   -0.01    0.16
   1  -6   0   -0.14    0.14
   1  -6   0   -0.06    0.11
   1   6   0    0.25    0.22
   1   6   0    0.31    0.47
   1   6   0   -0.14    0.17
   1  -6   0    0.02    0.15
  -1   6   0   -0.15    0.09
  -1  -6   0    0.06    0.15
  -1   6   0    0.25    0.15
  -1  -6   0    0.21    0.30
  -1  -6   0    0.10    0.15
  -1   6   0    0.01    0.08
  -1  -6   0   -0.31    0.57
   1  -7   0   -0.18    0.13
   1  -7   0   -0.07    0.17
   1   7   0    0.07    0.19
   1   7   0    0.19    0.17
   1   7   0    0.15    0.24
   1  -7   0    0.28    0.21
  -1   7   0   -0.12    0.15
  -1   7   0    0.07    0.13
  -1  -7   0   -0.32    0.25
  -1  -7   0   -0.26    0.15
  -1  -7   0   -0.12    0.60
  -1   7   0    0.04    0.10
  -1  -7   0   -0.01    0.17
   1   8   0    0.01    0.22
   1  -8   0   -0.26    0.20
   1   8   0   -0.03    0.26
   1  -8   0   -0.08    0.15
   1  -8   0   -0.22    0.21
   1   8   0   -0.06    0.19
  -1   8   0   -0.02    0.18
  -1   8   0    0.06    0.11
  -1  -8   0    0.54    0.84
  -1  -8   0    0.16    0.32
  -1   8   0    0.09    0.13
  -1  -8   0    0.05    0.19
  -1  -8   0    0.17    0.21
   1  -9   0   -0.04    0.28
   1  -9   0   -0.27    0.24
   1   9   0    0.08    0.26
   1   9   0    0.02    0.27
   1  -9   0    0.04    0.18
   1   9   0    0.10    0.20
  -1   9   0    0.03    0.21
  -1  -9   0    0.36    0.40
  -1   9   0   -0.06    0.13
  -1  -9   0   -0.03    0.24
  -1  -9   0    0.23    0.23
  -1   9   0    0.06    0.16
  -1  -9   0    0.49    0.94
   1  10   0   -0.46    0.22
   1 -10   0   -0.09    0.27
   1  10   0    0.10    0.30
   1  10   0    0.35    0.34
   1 -10   0   -0.37    0.20
   1 -10   0   -0.23    0.31
  -1  10   0    0.09    0.16
  -1 -10   0    0.01    0.26
  -1  10   0   -0.19    0.23
  -1  10   0    0.00    0.18
  -1 -10   0    0.25    0.28
  -1 -10   0    0.83    1.13
  -1 -10   0    0.98    0.54
   1 -11   0   -0.81    1.00
   1  11   0   -0.28    0.31
   1  11   0    0.05    0.31
   1  11   0    0.03    0.27
   1 -11   0    0.07    0.34
   1 -11   0   -0.13    0.41
   1 -11   0   -0.32    0.21
  -1 -11   0    0.16    1.20
  -1 -11   0   -0.24    0.33
  -1  11   0   -0.13    0.27
  -1  11   0   -0.09    0.17
  -1  11   0   -0.23    0.20
  -1 -11   0   -0.14    0.28
  -1 -11   0    0.20    0.52
   1 -12   0   -0.16    0.27
   1 -12   0    0.60    0.44
   1 -12   0    0.11    0.47
   1  12   0   -0.25    0.34
   1 -12   0   -0.33    1.23
   1  12   0   -0.44    0.33
   1  12   0    0.02    0.33
  -1 -12   0    0.21    0.35
  -1 -12   0   -0.38    1.44
  -1 -12   0   -0.43    0.34
  -1  12   0   -0.61    0.29
  -1  12   0   -0.14    0.22
   1  13   0    0.58    0.44
   1  13   0    0.49    0.42
   1 -13   0   -0.64    0.45
   1 -13   0    0.35    0.70
   1  13   0   -0.53    0.36
   1 -13   0   -0.10    0.33
   1 -13   0   -0.58    1.50
  -1  13   0    0.14    0.28
  -1 -13   0    0.75    1.81
  -1  13   0   -0.48    0.37
  -1 -13   0   -0.78    0.41
  -1 -13   0   -0.16    0.40
  -1  13   0    0.00    0.24
   1  14   0   -0.07    0.48
   1 -14   0   -0.17    0.70
   1 -14   0   -0.33    0.51
   1 -14   0    0.83    1.78
   1  14   0   -0.50    0.41
   1 -14   0   -0.29    0.37
   1  14   0   -0.45    0.43
  -1  14   0   -0.84    0.41
  -1 -14   0   -0.71    0.48
  -1  14   0   -0.06    0.28
  -1  14   0    0.03    0.29
  -1 -14   0   -0.23    2.17
  -1 -14   0   -0.36    0.44
   1  15   0    0.35    0.52
   1 -15   0   -1.62    0.58
   1  15   0   -0.52    0.47
   1  15   0   -0.23    0.51
   1 -15   0   -0.59    0.44
   1 -15   0    0.56    2.45
   1 -15   0    0.14    0.82
  -1 -15   0    1.49    2.45
  -1  15   0   -0.68    0.49
  -1  15   0   -0.05    0.33
  -1 -15   0    0.56    0.56
  -1 -15   0   -0.48    0.65
  -1  15   0    0.11    0.32
   1  16   0    0.60    0.62
   1  16   0   -0.23    0.57
   1  16   0    0.50    0.57
   1 -16   0    1.04    0.57
   1 -16   0   -1.04    0.78
  -1 -16   0   -1.37    0.61
  -1  16   0    0.05    0.61
  -1  16   0   -0.35    0.38
  -1  16   0   -0.03    0.37
   1  17   0   -0.60    0.66
   1 -17   0   -1.46    0.62
   1  17   0    0.22    0.67
   1 -17   0   -0.58    0.96
  -1  17   0   -0.05    0.45
  -1 -17   0    0.68    0.73
  -1 -17   0   -0.02    1.05
  -1  17   0   -0.18    0.42
  -1  17   0   -1.71    0.67
   1 -18   0    0.98    0.79
   1  18   0    0.35    0.74
   1  18   0    0.51    0.84
   1 -18   0    1.09    1.20
  -1  18   0    1.79    0.86
  -1  18   0   -1.12    0.56
  -1 -18   0    0.22    0.79
   2   0   0  302.87   13.69
   2   0   0  228.37   13.54
   2  -1   0  126.19    7.14
   2   1   0  133.26    7.08
   2  -1   0  136.20    7.09
   2  -1   0  147.02    7.23
   2   1   0  134.56    7.17
   2   1   0  154.80    7.52
  -2  -1   0  144.84    7.18
  -2   1   0  135.77    7.22
  -2   1   0  141.72    7.09
  -2  -1   0  138.10    7.08
   2   2   0  300.17   14.65
   2   2   0  273.82   14.75
   2  -2   0  296.18   14.57
  -2   2   0  263.15   14.59
  -2  -2   0  297.20   14.65
   2   3   0  631.19   34.96
   2   3   0  664.82   34.84
   2   3   0  761.53   35.34
  -2  -3   0  638.14   34.84
  -2  -3   0  663.00   34.77
  -2  -3   0  745.89   35.28
   2   4   0  257.84   13.48
   2   4   0  290.05   14.15
   2   4   0  253.66   13.53
   2   4   0  245.05   13.67
   2  -4   0  258.33   13.48
   2  -4   0  280.33   13.44
  -2  -4   0  258.49   13.48
  -2   4   0  270.15   13.49
  -2  -4   0  295.36   14.13
  -2   4   0  253.83   13.48
  -2   4   0  252.17   13.43
  -2  -4   0  248.23   13.53
   2   5   0  532.02   27.56
   2  -5   0  530.84   27.51
   2   5   0  551.90   27.51
   2   5   0  522.02   27.72
  -2  -5   0  521.61   27.56
  -2   5   0  509.17   27.50
  -2  -5   0  535.77   27.51
  -2  -5   0  614.03   28.26
   2  -6   0   20.36    1.18
   2   6   0   20.50    1.28
   2   6   0   20.75    1.24
   2  -6   0   19.56    1.13
   2  -6   0   22.05    1.25
   2   6   0   20.52    1.43
  -2   6   0   21.34    1.24
  -2   6   0   21.10    1.12
  -2  -6   0   20.51    1.29
   2   7   0  371.15   19.32
   2  -7   0  375.89   19.25
   2  -7   0  348.68   19.19
   2  -7   0  400.71   19.31
   2   7   0  383.48   19.53
   2   7   0  389.25   19.30
  -2  -7   0  371.75   19.34
  -2   7   0  378.11   19.29
  -2  -7   0  383.07   19.29
  -2   7   0  362.62   19.16
  -2   8   0    7.01    0.51
   2   9   0   18.85    1.22
   2  -9   0   17.19    1.07
   2   9   0   19.15    1.40
   2   9   0   15.49    1.31
   2  -9   0   17.58    1.18
   2  -9   0   17.31    1.20
  -2   9   0   17.54    1.04
  -2  -9   0   17.07    1.19
  -2   9   0   18.87    1.00
  -2  -9   0   18.32    1.23
  -2   9   0   17.08    1.18
   2  10   0   21.69    1.40
   2 -10   0   20.46    1.27
   2 -10   0   22.28    1.43
   2  10   0   20.76    1.43
   2  10   0   20.84    1.57
   2 -10   0   20.36    1.40
  -2 -10   0   21.16    1.42
  -2  10   0   21.50    1.39
  -2  10   0   21.86    1.23
  -2 -10   0   19.43    2.67
  -2 -10   0   20.70    1.40
  -2  10   0   21.66    1.18
   2  11   0    4.02    0.74
   2 -11   0    3.10    0.54
   2 -11   0    3.16    0.56
   2  11   0    3.90    0.54
   2  11   0    3.55    0.57
   2 -11   0    2.98    0.41
  -2 -11   0    2.87    0.51
  -2 -11   0    3.30    0.51
  -2  11   0    3.13    0.50
  -2 -11   0    4.40    1.65
  -2  11   0    2.99    0.35
   2  12   0   12.64    1.09
   2  12   0   14.72    1.31
   2  12   0   14.40    1.19
   2 -12   0   13.54    0.99
   2 -12   0   13.53    1.20
   2 -12   0   14.11    1.24
  -2  12   0   14.05    0.86
  -2 -12   0    9.03    2.43
  -2  12   0   14.56    1.14
  -2  12   0   14.79    0.92
  -2 -12   0   14.36    1.16
  -2 -12   0   14.18    1.15
   2 -13   0    6.49    0.74
   2 -13   0    7.90    1.05
   2  13   0    7.54    0.85
   2 -13   0    8.18    1.09
   2  13   0    8.57    1.05
   2  13   0    7.98    1.10
  -2  13   0    8.61    0.93
  -2 -13   0    4.15    2.14
  -2  13   0    8.36    0.62
  -2 -13   0    7.72    0.97
  -2  13   0    7.45    0.65
  -2 -13   0    7.28    1.03
   2 -14   0   11.36    1.00
   2  14   0   11.64    1.12
   2 -14   0   12.31    1.41
   2  14   0   12.95    1.27
   2 -14   0    9.69    1.27
   2  14   0   11.87    1.36
  -2  14   0   11.37    1.13
  -2  14   0   11.54    0.88
  -2 -14   0   11.51    1.21
  -2 -14   0   11.49    1.23
  -2  14   0   13.24    0.84
   2 -15   0    0.66    0.46
   2  15   0    1.00    0.66
   2 -15   0   -0.92    0.66
   2 -15   0   -0.03    0.79
   2  15   0    0.23    0.50
   2  15   0    0.99    0.63
  -2 -15   0    0.89    0.62
  -2 -15   0    1.01    0.68
  -2  15   0    1.00    0.37
  -2 -15   0    1.16    2.81
  -2  15   0    0.30    0.31
  -2  15   0    0.77    0.56
   2  16   0    5.34    1.01
   2  16   0    4.86    0.89
   2 -16   0    3.65    0.99
   2 -16   0    4.01    0.72
  -2 -16   0    3.02    0.80
  -2  16   0    4.94    0.72
  -2  16   0    5.63    0.69
  -2  16   0    4.94    0.88
  -2 -16   0    5.19    1.00
   2  17   0    2.85    0.91
   2  17   0    2.26    0.79
   2 -17   0    1.87    0.71
   2 -17   0    3.41    1.20
  -2 -17   0    2.78    0.86
  -2  17   0    1.70    0.52
  -2  17   0    2.18    0.79
  -2  17   0    2.04    0.54
   2  18   0    3.97    1.05
   2 -18   0    4.01    0.87
  -2 -18   0    3.38    1.11
  -2  18   0    3.13    0.98
   3   0   0    0.07    0.14
   3   0   0   -0.12    0.25
   3  -1   0   -0.04    0.10
   3  -1   0   -0.06    0.03
   3   1   0   -0.06    0.15
   3  -1   0   -0.03    0.23
   3   1   0   -0.37    0.28
   3  -1   0   -0.01    0.04
   3   1   0    0.17    0.30
  -3   1   0   -0.02    0.02
   3   2   0    0.12    0.35
   3  -2   0   -0.03    0.19
   3   2   0    0.12    0.22
   3   2   0   -0.08    0.17
   3  -2   0    0.01    0.09
   3   2   0    0.13    0.07
   3  -2   0    0.09    0.07
  -3  -2   0    0.11    0.05
  -3   2   0    0.06    0.05
   3   3   0   -0.14    0.20
   3   3   0    0.13    0.39
   3  -3   0   -0.03    0.16
   3  -3   0    0.08    0.09
   3   3   0   -0.03    0.08
   3  -3   0   -0.06    0.08
   3   3   0    0.15    0.18
  -3  -3   0   -0.08    0.07
  -3  -3   0    0.06    0.39
  -3   3   0   -0.07    0.07
  -3   3   0    0.07    0.18
  -3  -3   0   -0.31    0.14
   3  -4   0    0.12    0.07
   3   4   0    0.05    0.11
   3   4   0    0.31    0.45
   3   4   0   -0.27    0.19
   3  -4   0   -0.16    0.14
   3  -4   0   -0.06    0.10
   3   4   0   -0.26    0.22
  -3   4   0   -0.26    0.18
  -3  -4   0   -0.04    0.17
  -3   4   0   -0.04    0.09
  -3  -4   0    0.13    0.10
  -3   4   0    0.03    0.12
  -3  -4   0    0.52    0.48
   3  -5   0    0.03    0.14
   3  -5   0    0.09    0.06
   3  -5   0    0.18    0.12
   3   5   0    0.07    0.13
   3   5   0    0.19    0.23
   3   5   0   -0.18    0.48
   3   5   0    0.05    0.27
  -3   5   0    0.11    0.12
  -3  -5   0    0.05    0.13
  -3  -5   0   -0.22    0.19
  -3   5   0    0.03    0.11
  -3   5   0   -0.17    0.18
  -3  -5   0   -0.21    0.46
   3   6   0   -0.21    0.27
   3  -6   0    0.06    0.07
   3   6   0    0.04    0.57
   3  -6   0    0.01    0.10
   3   6   0   -0.02    0.16
   3  -6   0    0.00    0.17
   3   6   0    0.15    0.30
  -3  -6   0   -0.03    0.20
  -3   6   0    0.11    0.13
  -3  -6   0   -0.07    0.60
  -3  -6   0    0.03    0.23
  -3   6   0   -0.16    0.19
  -3   6   0    0.18    0.12
   3   7   0    0.79    0.71
   3   7   0   -0.03    0.34
   3  -7   0    0.00    0.14
   3   7   0   -0.16    0.20
   3   7   0   -0.11    0.29
  -3   7   0   -0.03    0.17
  -3  -7   0    0.15    0.22
  -3   7   0    0.07    0.12
  -3  -7   0   -0.22    0.25
  -3  -7   0    0.18    0.71
  -3   7   0   -0.04    0.20
   3  -8   0    0.17    0.20
   3   8   0   -0.53    0.29
   3   8   0    0.18    0.24
   3   8   0    0.01    0.36
   3  -8   0   -0.03    0.23
   3  -8   0   -0.06    0.12
   3   8   0    0.29    0.65
  -3  -8   0   -0.41    0.93
  -3   8   0    0.02    0.21
  -3  -8   0    0.03    0.22
  -3  -8   0   -0.02    0.27
  -3   8   0   -0.26    0.18
  -3   8   0    0.12    0.13
   3  -9   0   -0.21    0.15
   3   9   0    0.15    0.43
   3  -9   0   -0.21    0.22
   3  -9   0    0.09    0.28
   3   9   0    0.21    0.28
   3   9   0    0.34    0.38
   3   9   0   -0.03    0.69
  -3  -9   0   -0.74    0.97
  -3   9   0    0.08    0.22
  -3   9   0    0.49    0.25
  -3  -9   0    0.04    0.31
  -3   9   0   -0.16    0.13
   3 -10   0    0.00    0.35
   3 -10   0    0.47    0.30
   3  10   0   -0.38    0.32
   3  10   0    0.64    0.98
   3  10   0    0.02    0.42
   3 -10   0   -0.06    0.19
   3  10   0    0.42    0.50
  -3 -10   0   -0.56    1.20
  -3  10   0    0.29    0.17
  -3  10   0    0.30    0.25
  -3 -10   0    0.09    0.37
  -3  10   0   -0.20    0.26
  -3 -10   0   -0.48    0.47
   3 -11   0    0.33    0.35
   3 -11   0   -0.40    0.21
   3  11   0    0.18    0.51
   3  11   0   -0.85    0.37
   3  11   0    0.06    0.50
   3 -11   0   -0.62    0.38
  -3 -11   0   -0.10    0.39
  -3 -11   0   -0.66    1.28
  -3  11   0    0.55    0.28
  -3 -11   0    0.51    0.38
  -3  11   0   -0.02    0.18
   3 -12   0    0.60    0.43
   3  12   0   -0.14    0.68
   3  12   0    0.39    0.56
   3 -12   0    0.12    0.28
   3 -12   0   -0.68    0.45
   3  12   0    0.16    0.56
  -3  12   0   -0.09    0.21
  -3 -12   0   -0.18    0.43
  -3  12   0   -0.30    0.28
  -3 -12   0   -0.26    0.45
  -3 -12   0    0.52    1.56
  -3  12   0    0.05    0.37
   3  13   0    0.13    0.43
   3  13   0    0.34    0.62
   3  13   0    0.35    0.64
   3 -13   0    0.33    0.33
   3 -13   0    0.35    0.53
   3 -13   0   -0.48    0.52
  -3  13   0   -0.07    0.24
  -3  13   0    0.27    0.32
  -3 -13   0    0.55    0.51
  -3 -13   0   -0.46    0.48
  -3  13   0   -0.01    0.45
  -3 -13   0   -1.09    1.85
   3 -14   0    0.23    0.63
   3  14   0   -0.13    0.49
   3  14   0   -0.20    0.66
   3 -14   0   -0.01    0.37
   3 -14   0   -1.30    0.59
   3  14   0    0.12    0.78
  -3 -14   0    0.48    0.57
  -3 -14   0    0.42    2.24
  -3 -14   0    0.89    0.56
  -3  14   0   -0.15    0.28
  -3  14   0   -0.50    0.47
  -3  14   0    0.39    0.36
   3 -15   0   -0.06    0.75
   3  15   0   -1.02    0.51
   3 -15   0   -0.19    0.71
   3 -15   0    0.51    0.46
   3  15   0    0.02    0.77
  -3 -15   0    0.82    0.65
  -3  15   0   -0.11    0.34
  -3  15   0   -0.33    0.40
  -3 -15   0   -0.34    0.62
  -3  15   0    0.81    0.58
   3 -16   0   -0.33    0.50
   3  16   0   -1.27    0.78
   3  16   0   -0.59    0.62
  -3 -16   0   -0.16    0.80
  -3  16   0   -0.85    0.40
  -3  16   0    0.55    0.65
  -3  16   0    0.40    0.48
   3 -17   0   -0.81    0.61
   3  17   0   -0.85    0.87
  -3 -17   0   -0.80    0.85
  -3  17   0   -0.70    0.70
   4   0   0  155.21    9.22
   4   0   0  193.31    9.06
   4  -1   0  267.45   12.20
   4   1   0  197.79   11.96
   4  -2   0  160.12    7.62
   4  -2   0  142.89    7.31
   4   2   0  156.74    7.83
   4  -2   0  138.30    7.43
   4  -2   0  142.62    7.32
   4   2   0  129.12    7.66
   4  -2   0  132.68    7.42
   4   2   0  145.76    7.50
  -4   2   0  142.87    7.30
   4  -3   0  266.61   14.15
   4  -3   0  275.71   14.16
   4  -3   0  291.70   14.35
   4   3   0  255.87   14.51
   4   3   0  282.00   14.15
   4   3   0  279.31   14.33
   4  -3   0  266.90   14.21
   4   3   0  308.25   15.20
  -4  -3   0  280.07   14.14
  -4  -3   0  268.89   14.13
  -4   3   0  278.68   14.15
   4   4   0   42.16    2.69
   4   4   0   43.61    2.50
   4  -4   0   42.01    2.42
   4  -4   0   43.40    2.32
   4   4   0   43.79    2.32
   4   4   0   39.35    3.16
   4  -4   0   42.42    2.37
  -4  -4   0   45.22    2.50
  -4   4   0   47.11    2.33
  -4  -4   0   47.13    2.31
   4  -5   0    0.25    0.09
   4   5   0    0.32    0.15
   4   5   0    0.22    0.32
   4   5   0   -0.44    0.29
   4   5   0   -0.32    0.59
   4  -5   0    0.11    0.15
   4  -5   0   -0.07    0.17
  -4  -5   0   -0.27    0.22
  -4  -5   0   -0.05    0.12
  -4   5   0    0.12    0.26
  -4   5   0    0.00    0.12
  -4  -5   0   -0.62    0.57
   4   6   0    0.82    0.22
   4  -6   0    0.88    0.22
   4   6   0    1.06    0.48
   4   6   0    2.02    0.88
   4   6   0    0.74    0.38
   4  -6   0    0.89    0.13
  -4  -6   0    0.63    0.34
  -4   6   0    1.65    0.38
  -4  -6   0    2.29    0.93
  -4   6   0    0.81    0.23
  -4   6   0    0.73    0.19
  -4  -6   0    0.66    0.19
   4  -7   0   35.45    1.88
   4   7   0   35.05    2.16
   4   7   0   36.65    2.41
   4  -7   0   36.23    2.03
   4   7   0   34.23    2.01
   4  -7   0   37.02    1.94
  -4   7   0   36.33    2.02
  -4  -7   0   35.82    2.16
  -4  -7   0   35.43    2.00
  -4   7   0   33.93    1.97
   4  -8   0  144.01    7.72
   4   8   0  151.67    8.00
   4  -8   0  157.09    7.87
   4  -8   0  155.24    7.79
   4   8   0  152.23    8.29
   4   8   0  154.02    9.26
   4   8   0  156.01    7.87
  -4  -8   0  147.96    9.05
  -4  -8   0  155.01    7.85
  -4   8   0  148.15    7.79
  -4   8   0  155.10    7.87
  -4  -8   0  151.38    8.01
  -4   8   0  127.98    7.86
   4   9   0  482.90   28.55
   4   9   0  558.74   27.51
   4  -9   0  490.39   27.21
   4  -9   0  542.16   27.29
   4  -9   0  543.82   27.37
   4   9   0  553.72   27.37
   4   9   0  541.07   27.81
  -4  -9   0  563.27   27.37
  -4   9   0  557.44   27.38
  -4   9   0  531.48   27.27
  -4  -9   0  548.12   27.52
  -4  -9   0  499.08   28.58
   4 -10   0   57.04    3.14
   4  10   0   56.75    3.36
   4 -10   0   59.24    3.25
   4  10   0   59.53    3.69
   4  10   0   63.86    4.57
   4  10   0   59.03    3.24
   4 -10   0   54.08    3.06
  -4  10   0   57.34    3.22
  -4 -10   0   50.54    3.49
  -4 -10   0   55.34    3.55
  -4  10   0   59.61    3.20
  -4  10   0   55.57    3.08
   4  11   0    1.31    0.67
   4 -11   0    0.56    0.46
   4 -11   0    0.99    0.27
   4  11   0    0.80    0.41
   4  11   0    1.37    0.64
   4 -11   0    1.39    0.42
  -4 -11   0    1.14    0.53
  -4 -11   0    1.25    0.47
  -4  11   0    1.33    0.31
  -4  11   0    1.34    0.39
   4 -12   0   36.71    2.11
   4  12   0   38.82    2.35
   4 -12   0   38.56    2.35
   4  12   0   35.63    2.48
   4  12   0   38.45    2.72
   4 -12   0   36.85    2.22
  -4 -12   0   37.99    2.44
  -4  12   0   37.46    2.10
  -4 -12   0   32.11    4.06
  -4  12   0   37.76    2.31
  -4 -12   0   37.59    2.34
   4  13   0   34.40    2.38
   4  13   0   38.36    2.81
   4 -13   0   35.03    2.11
   4 -13   0   35.27    2.43
   4 -13   0   38.22    2.28
  -4  13   0   35.95    2.34
  -4 -13   0   38.59    2.52
  -4  13   0   39.03    2.12
   4 -14   0    0.47    0.38
   4 -14   0    0.46    0.68
   4  14   0   -0.11    0.85
   4  14   0    0.09    0.66
  -4 -14   0    1.10    2.67
  -4  14   0   -0.06    0.41
  -4 -14   0   -0.29    0.97
  -4 -14   0    0.00    0.64
  -4  14   0    1.77    0.50
  -4  14   0    0.56    0.51
   4  15   0    2.95    1.07
   4 -15   0    2.14    0.51
   4  15   0    1.59    0.80
  -4  15   0    2.91    0.58
  -4 -15   0    2.37    0.83
  -4  15   0    2.64    0.63
   4  16   0    0.31    1.04
   4 -16   0    1.11    0.54
  -4 -16   0    1.32    0.91
  -4 -16   0    0.39    0.71
  -4  16   0    2.40    0.70
   4  17   0   -0.34    1.13
  -4 -17   0    1.13    1.09
  -4 -17   0    0.09    0.79
  -4  17   0    1.43    0.81
   5   0   0    0.26    0.25
   5   0   0    0.23    0.21
   5   0   0    0.41    0.53
   5  -1   0    0.42    0.20
   5   1   0   -0.11    0.51
   5   1   0   -0.55    0.47
   5  -1   0    0.05    0.45
   5  -1   0    0.05    0.24
   5   1   0    0.22    0.35
   5   1   0   -0.16    0.27
   5   2   0    0.32    0.60
   5   2   0   -0.52    0.31
   5  -2   0   -0.16    0.22
   5  -2   0   -0.69    0.37
   5  -2   0    0.12    0.19
   5   2   0    0.11    0.60
   5   3   0    0.20    0.35
   5  -3   0   -0.08    0.36
   5  -3   0    0.10    0.10
   5  -3   0    0.01    0.08
   5   3   0    0.21    0.66
   5   3   0   -0.11    0.07
   5  -3   0    0.03    0.16
   5   3   0    0.28    0.67
   5   3   0    0.31    0.43
   5  -3   0   -0.17    0.22
  -5   3   0   -0.03    0.06
   5  -4   0   -0.19    0.12
   5   4   0    0.82    0.81
   5  -4   0   -0.06    0.14
   5   4   0    0.06    0.37
   5   4   0    0.22    0.12
   5   4   0    0.01    0.75
   5   4   0   -0.48    0.37
   5  -4   0    0.01    0.14
   5  -4   0   -0.15    0.33
  -5  -4   0    0.13    0.08
  -5  -4   0   -0.03    0.09
  -5   4   0   -0.24    0.09
   5   5   0    1.59    0.88
   5   5   0    0.08    0.41
   5  -5   0   -0.33    0.16
   5  -5   0   -0.08    0.18
   5   5   0    0.48    0.50
   5  -5   0    0.41    0.33
   5   5   0    0.20    0.16
  -5   5   0    0.20    0.15
  -5  -5   0    0.10    0.14
  -5  -5   0    0.47    0.13
   5   6   0    0.37    1.15
   5  -6   0    0.18    0.27
   5  -6   0    0.05    0.22
   5   6   0    0.17    0.20
   5   6   0   -0.10    0.47
   5  -6   0    0.37    0.14
   5   6   0    0.13    0.57
   5  -6   0    0.05    0.21
  -5  -6   0    0.60    0.17
  -5   6   0    0.19    0.18
  -5  -6   0   -0.22    0.17
   5  -7   0    0.14    0.13
   5  -7   0   -0.02    0.24
   5   7   0   -0.06    0.48
   5  -7   0    0.22    0.22
   5   7   0    0.52    0.57
   5   7   0    0.08    0.23
   5  -7   0   -0.19    0.25
   5   7   0    0.93    1.24
  -5  -7   0    0.22    0.20
  -5  -7   0    0.31    0.19
  -5  -7   0    0.13    0.36
  -5  -7   0    0.87    1.10
  -5   7   0   -0.04    0.20
   5   8   0   -0.57    0.56
   5  -8   0   -0.04    0.20
   5  -8   0    0.07    0.28
   5   8   0   -0.86    1.00
   5   8   0   -0.09    0.52
   5  -8   0   -0.03    0.12
   5   8   0   -0.06    0.24
   5  -8   0   -0.19    0.26
  -5  -8   0    0.14    0.49
  -5   8   0   -0.04    0.24
  -5  -8   0   -0.14    1.14
  -5   8   0   -0.40    0.37
  -5  -8   0    0.24    0.22
  -5  -8   0    0.03    0.27
   5   9   0    0.00    0.30
   5   9   0   -0.69    0.59
   5  -9   0    0.05    0.15
   5   9   0    0.29    1.11
   5   9   0    0.03    0.55
   5  -9   0    0.22    0.33
   5  -9   0   -0.06    0.25
  -5   9   0    0.02    0.24
  -5  -9   0    0.02    0.25
  -5  -9   0    0.13    0.45
  -5   9   0   -0.15    0.38
  -5  -9   0   -0.07    1.19
   5  10   0   -0.03    0.34
   5 -10   0   -0.22    0.19
   5  10   0    1.31    1.31
   5  10   0    0.21    0.69
   5 -10   0    0.11    0.38
   5 -10   0    0.18    0.30
   5  10   0    0.09    0.60
  -5  10   0    0.17    0.32
  -5 -10   0    0.49    1.48
  -5  10   0   -0.14    0.40
  -5 -10   0   -0.16    0.30
  -5  10   0    0.02    0.31
  -5 -10   0   -0.08    0.45
   5  11   0   -0.49    0.40
   5  11   0   -0.93    1.78
   5 -11   0   -0.28    0.23
   5  11   0   -0.42    0.70
   5 -11   0   -0.34    0.36
   5 -11   0    0.49    0.46
   5 -11   0   -0.22    0.48
   5  11   0   -0.38    0.71
  -5  11   0    0.48    0.35
  -5 -11   0   -0.45    0.51
  -5 -11   0   -0.38    0.34
  -5 -11   0    1.13    1.84
  -5  11   0    0.40    0.41
  -5  11   0    0.17    0.36
  -5 -11   0    0.12    0.38
   5  12   0    0.27    1.55
   5  12   0    0.99    0.81
   5 -12   0   -0.34    0.28
   5  12   0    0.75    0.50
   5 -12   0    0.09    0.53
   5 -12   0   -0.46    0.39
  -5 -12   0   -0.01    0.38
  -5  12   0    0.32    0.42
  -5 -12   0    0.10    0.41
  -5  12   0   -0.18    0.36
  -5 -12   0    1.60    2.15
  -5 -12   0   -0.94    0.55
  -5  12   0    0.34    0.39
   5  13   0    1.11    0.90
   5  13   0   -1.46    1.61
   5  13   0   -0.53    0.55
   5 -13   0   -0.10    0.66
   5 -13   0    0.39    0.45
   5 -13   0    0.35    0.36
  -5 -13   0   -0.41    0.43
  -5 -13   0    0.69    2.51
  -5  13   0    0.46    0.46
  -5 -13   0    0.10    0.66
  -5 -13   0   -0.28    0.47
  -5  13   0   -0.40    0.43
  -5  13   0   -0.22    0.45
   5 -14   0    0.38    0.39
   5  14   0   -0.49    1.04
  -5  14   0    0.05    0.63
  -5 -14   0    0.02    0.52
  -5  14   0    0.20    0.51
  -5 -14   0   -0.51    0.69
   5  15   0    0.66    1.29
  -5 -15   0    1.08    0.62
  -5 -15   0    0.95    0.94
  -5  15   0   -0.84    0.58
   5  16   0   -0.56    1.36
  -5 -16   0   -0.32    1.09
  -5  16   0   -0.33    0.73
  -5 -16   0   -0.93    0.76
   6   0   0    1.00    0.49
   6   0   0    2.04    0.76
   6   0   0    0.83    0.33
   6   0   0    0.13    1.04
   6   1   0  187.27   11.26
   6  -1   0  229.17   10.92
   6   1   0  212.15   11.23
   6  -1   0  192.87   11.16
   6   1   0  227.22   10.94
   6   1   0  180.11   11.84
   6  -1   0  233.08   10.92
   6  -2   0  102.26    5.63
   6  -2   0  104.76    5.65
   6   2   0   96.29    5.93
   6   2   0  103.38    6.12
   6   2   0  106.33    5.69
   6   2   0  114.76    6.95
   6  -2   0  108.76    6.09
   6   3   0   90.49    5.75
   6  -3   0   76.57    4.34
   6  -3   0   90.22    4.67
   6  -3   0   79.32    4.39
   6   3   0   77.55    4.49
   6   3   0   81.84    5.08
   6   3   0   74.86    4.77
   6  -4   0    8.41    0.78
   6   4   0   10.21    1.56
   6   4   0    8.29    2.03
   6   4   0    7.78    0.45
   6   4   0    8.25    0.94
   6  -4   0    7.79    0.62
   6   4   0    6.78    1.13
   6  -4   0    7.96    0.51
   6  -4   0    7.90    0.49
   6  -4   0    8.59    1.02
   6  -5   0   13.88    0.82
   6  -5   0   13.22    0.83
   6   5   0   13.32    0.79
   6  -5   0   14.01    1.00
   6   5   0   12.73    1.19
   6   5   0   12.89    1.45
   6  -5   0   13.90    0.85
  -6   5   0   13.23    0.77
  -6  -5   0   12.83    0.73
  -6  -5   0   13.49    0.74
   6   6   0   24.98    1.56
   6  -6   0   29.82    1.71
   6  -6   0   27.49    1.52
   6   6   0   24.36    2.15
   6   6   0   26.09    2.54
   6  -6   0   28.09    1.57
   6  -6   0   26.83    1.55
   6   6   0   30.64    3.10
   6   6   0   27.15    1.95
   6  -6   0   27.70    1.67
  -6  -6   0   28.40    1.65
  -6  -6   0   26.48    1.48
   6   7   0   10.19    0.78
   6   7   0    9.79    1.34
   6  -7   0    9.72    0.81
   6   7   0   14.84    2.57
   6  -7   0   10.46    0.67
   6  -7   0   12.56    0.84
   6   7   0   11.91    1.89
   6   7   0   11.12    1.26
   6  -7   0    9.90    0.81
  -6  -7   0   10.82    0.73
  -6  -7   0   10.66    0.71
  -6   7   0   10.07    0.74
   6   8   0   13.47    0.97
   6  -8   0   12.82    1.00
   6  -8   0   12.65    1.00
   6  -8   0   14.33    0.91
   6   8   0   11.17    2.00
   6  -8   0   13.60    0.80
   6   8   0   13.98    1.54
   6   8   0   13.74    1.45
   6   8   0   11.76    2.56
  -6  -8   0   13.73    0.90
  -6  -8   0   12.46    0.91
  -6   8   0   14.34    0.93
   6  -9   0   -0.04    0.43
   6   9   0    1.44    0.76
   6   9   0    0.81    1.36
   6  -9   0    0.76    0.20
   6   9   0    0.44    0.37
   6   9   0    2.55    2.91
   6  -9   0    0.79    0.39
   6  -9   0    0.47    0.31
   6   9   0    1.74    0.83
  -6  -9   0    0.51    0.27
  -6  -9   0    1.02    1.86
  -6   9   0    1.31    0.31
  -6  -9   0    0.64    0.28
   6 -10   0   50.73    2.75
   6  10   0   48.77    2.92
   6  10   0   48.98    3.51
   6 -10   0   51.60    2.99
   6 -10   0   51.88    2.85
  -6 -10   0   51.83    2.88
  -6  10   0   54.68    2.91
  -6 -10   0   52.58    2.90
   6  11   0    0.57    0.94
   6 -11   0    0.70    0.52
   6 -11   0    0.10    0.27
   6 -11   0   -0.21    0.38
   6  11   0   -0.04    1.67
   6  11   0    0.16    0.51
  -6 -11   0   -0.44    0.33
  -6 -11   0   -0.19    0.36
  -6  11   0   -0.03    0.37
  -6 -11   0   -0.85    1.92
   6 -12   0    4.11    0.90
   6  12   0    1.41    1.87
   6 -12   0    3.83    0.49
   6  12   0    4.66    1.28
   6  12   0    5.05    0.74
   6 -12   0    4.31    0.89
  -6  12   0    4.85    0.62
  -6 -12   0    4.73    0.62
  -6 -12   0    3.99    0.58
  -6 -12   0    2.40    2.95
   6  13   0   13.21    2.10
   6 -13   0   14.19    1.19
  -6 -13   0   13.64    1.28
  -6  13   0   13.23    1.26
   6  14   0    6.38    1.60
  -6  14   0    5.82    0.85
  -6 -14   0    5.41    0.83
   7   0   0    0.55    0.59
   7   0   0   -0.03    0.93
   7   0   0    0.00    0.48
   7   0   0   -0.43    0.95
   7   0   0   -0.60    0.37
   7  -1   0   -0.24    0.99
   7  -1   0    0.04    0.46
   7   1   0   -0.28    0.45
   7   1   0    0.10    0.51
   7  -1   0   -0.24    0.54
   7  -1   0    0.06    0.79
   7   1   0   -0.22    1.02
   7   1   0    0.02    0.59
   7   1   0   -0.19    1.14
   7  -1   0   -0.03    0.35
   7  -2   0   -0.32    0.51
   7   2   0    0.48    0.67
   7  -2   0   -0.18    0.78
   7   2   0    0.48    0.52
   7   2   0    0.33    1.02
   7  -2   0   -0.33    0.44
   7  -2   0   -0.28    0.30
   7   2   0   -1.32    1.02
   7   3   0   -0.72    0.58
   7  -3   0   -0.47    0.26
   7   3   0   -0.15    1.14
   7   3   0   -0.37    0.56
   7  -3   0   -0.30    0.56
   7   3   0   -1.22    1.09
   7  -3   0    0.87    0.73
   7  -3   0    0.16    0.46
   7  -4   0   -0.22    0.24
   7  -4   0   -0.36    0.44
   7  -4   0    0.38    0.63
   7   4   0   -1.19    1.20
   7   4   0   -0.29    1.24
   7   4   0   -0.62    0.63
   7   4   0    0.03    0.64
   7  -5   0   -0.09    0.22
   7   5   0    0.27    1.25
   7  -5   0    0.15    0.12
   7   5   0   -0.54    1.32
   7   5   0    0.88    0.66
   7  -5   0    0.46    0.47
   7  -5   0    0.05    0.11
   7  -5   0   -0.08    0.54
   7   5   0    0.22    0.77
   7  -6   0   -0.01    0.17
   7  -6   0    0.01    0.19
   7  -6   0   -0.06    0.21
   7   6   0   -0.60    0.66
   7  -6   0   -0.04    0.56
   7   6   0    0.27    0.15
   7   6   0    0.24    1.38
   7   6   0    2.00    0.82
  -7   6   0   -0.04    0.11
   7   7   0   -1.42    1.47
   7   7   0    0.09    0.22
   7  -7   0    0.32    0.20
   7  -7   0    0.24    0.48
   7  -7   0    0.48    0.25
   7   7   0    0.74    0.78
   7  -7   0    0.02    0.40
  -7  -7   0   -0.14    0.12
  -7  -7   0    0.19    0.14
  -7   7   0    0.36    0.17
   7  -8   0    0.41    0.32
   7  -8   0   -0.24    0.47
   7  -8   0   -0.56    0.33
   7   8   0    0.98    1.71
   7   8   0    1.28    0.85
   7   8   0    0.36    0.31
  -7  -8   0   -0.20    0.18
  -7  -8   0   -0.25    0.18
  -7   8   0   -0.14    0.20
   7   9   0   -0.09    0.37
   7  -9   0   -0.42    0.34
   7  -9   0   -0.43    0.48
   7   9   0    0.24    0.89
   7  -9   0    0.09    0.40
   7  -9   0    0.28    0.21
   7   9   0    2.01    2.18
  -7  -9   0    0.01    0.24
  -7   9   0    0.13    0.25
  -7  -9   0    0.00    0.24
   7 -10   0    0.29    0.51
   7  10   0   -1.57    1.05
   7 -10   0   -0.41    0.24
   7 -10   0   -0.28    0.71
   7  10   0    0.08    0.44
   7  10   0   -1.80    1.90
  -7  10   0   -0.18    0.31
  -7 -10   0   -0.21    0.30
  -7 -10   0    0.42    0.30
   7  11   0   -1.14    1.01
   7  11   0   -0.89    2.00
   7 -11   0    0.27    0.43
  -7 -11   0   -0.09    0.37
  -7  11   0   -0.71    0.37
   7  12   0   -0.97    1.14
   7  12   0    1.47    2.24
  -7  12   0   -0.15    0.45
  -7 -12   0   -0.63    0.43
   7  13   0   -1.24    2.64
   8   0   0   95.82    4.91
   8   0   0   90.18    5.27
   8   0   0   69.10    5.31
   8   0   0   89.44    4.89
   8   1   0   34.22    2.64
   8  -1   0   26.84    2.74
   8   1   0   33.54    2.20
   8  -1   0   32.93    2.09
   8   1   0   33.49    2.27
   8  -1   0   33.17    2.23
   8   2   0   26.44    1.92
   8  -2   0   24.03    1.88
   8  -2   0   25.44    1.69
   8  -2   0   26.08    2.18
   8   2   0   27.07    2.33
   8   2   0   24.47    1.89
   8   3   0    1.14    0.78
   8   3   0    0.39    0.58
   8  -3   0    0.98    0.68
   8  -3   0   -0.77    0.68
   8   3   0    0.51    1.66
   8  -3   0    0.47    0.37
   8   3   0    1.68    1.67
   8  -3   0    0.75    1.01
   8   3   0    0.21    0.94
   8   4   0    7.72    1.30
   8  -4   0    8.23    1.18
   8  -4   0    4.78    1.08
   8  -4   0    7.84    0.75
   8  -4   0    5.93    1.05
   8   5   0   17.83    2.10
   8  -5   0   20.02    1.24
   8  -5   0   17.01    1.79
   8  -5   0   20.76    1.60
   8  -6   0    0.38    0.30
   8   6   0    0.70    1.89
   8  -6   0    0.18    0.75
   8  -6   0    0.79    0.64
   8  -6   0   -0.13    0.62
   8   6   0    0.17    1.04
   8  -7   0    8.42    1.31
   8  -7   0    8.56    1.21
   8  -7   0    8.00    0.55
   8   7   0    8.38    1.50
   8  -7   0    5.76    0.85
   8  -7   0    9.04    0.67
   8  -8   0    0.72    0.71
   8  -8   0   -0.02    0.29
   8  -8   0    0.04    0.25
   8   8   0    1.27    1.09
   8   8   0    2.25    2.30
   8   9   0   13.41    2.39
   8   9   0   15.81    1.08
  -8  -9   0   16.66    0.87
  -8   9   0   15.62    0.98
   8  10   0    5.33    2.98
   8  10   0    6.21    1.71
  -8  10   0    6.57    0.69
  -8 -10   0    5.81    0.59
  -8 -10   0    6.83    0.65
   9   0   0   -0.35    1.24
   9   0   0   -0.02    2.03
   9   0   0   -0.44    0.64
   9   0   0   -0.62    1.03
   9   1   0   -1.41    1.08
   9  -1   0   -0.61    1.89
   9  -1   0   -1.46    0.92
   9   1   0   -1.39    1.91
   9  -1   0   -0.34    1.04
   9  -1   0    0.37    0.59
   9   1   0    0.56    0.69
   9   2   0   -0.13    1.12
   9   2   0   -1.05    1.94
   9  -2   0    0.60    1.49
   9  -2   0   -0.44    1.75
   9  -2   0   -0.54    0.54
   9  -2   0   -0.28    0.92
   9   2   0   -0.44    0.72
   9  -3   0   -0.36    0.49
   9  -3   0   -0.17    1.06
   9   3   0   -0.33    2.16
   9  -3   0    1.16    2.04
   9   3   0   -0.82    0.81
   9  -3   0    1.62    1.29
   9   3   0    0.07    1.22
   9  -3   0    0.43    0.94
   9   4   0    0.61    2.27
   9   4   0   -0.14    0.87
   9   4   0    0.21    1.15
   9  -4   0   -0.13    1.01
   9  -5   0    0.16    1.16
   9   5   0   -0.61    2.21
   9   5   0    1.03    1.25
   9   5   0    0.19    0.83
   9  -5   0   -0.26    0.43
   9   6   0    2.60    1.45
   9  -6   0    0.42    1.18
   9   6   0    1.35    2.57
   0  18  -1    1.51    0.64
   0 -18   1    1.95    0.85
   0  17  -1    0.15    0.70
   0 -17   1   -0.79    0.65
   0  17  -1   -0.49    0.99
   0 -17   1    1.31    0.99
   0  17  -1   -0.24    0.56
   0  16  -1    3.09    0.55
   0  16  -1    2.06    0.56
   0 -16   1    2.27    0.85
   0 -16   1    2.84    0.73
   0  16  -1    1.19    0.67
   0 -15   1   -0.57    0.61
   0 -15   1   -0.17    0.58
   0  15  -1   -0.22    0.50
   0  15  -1   -0.02    0.42
   0 -15   1    0.32    2.27
   0  15  -1    0.04    0.40
   0  14  -1    0.59    0.40
   0  14  -1    0.39    0.37
   0  14  -1    0.15    0.45
   0 -14   1    0.15    1.95
   0 -14   1    0.05    0.40
   0  13  -1   -0.37    0.37
   0 -13   1   -0.64    0.42
   0 -13   1   -0.48    0.36
   0  13  -1   -0.01    0.28
   0 -13   1   -0.56    1.45
   0  13  -1   -0.08    0.34
   0  12  -1   54.36    3.14
   0  12  -1   56.30    3.00
   0 -12   1   53.68    3.16
   0 -12   1   54.59    3.11
   0  12  -1   54.20    3.14
   0  11  -1    0.38    0.29
   0  11  -1   -0.02    0.24
   0 -11   1   -0.02    1.08
   0 -11   1    0.29    0.32
   0 -11   1   -0.16    0.44
   0 -11   1    0.28    0.27
   0  11  -1    0.56    0.29
   0 -10   1   21.47    1.42
   0  10  -1   22.54    1.42
   0 -10   1   21.71    1.36
   0  10  -1   21.96    1.42
   0  10  -1   21.69    1.30
   0 -10   1   19.91    1.53
   0  -9   1    0.12    0.21
   0   9  -1   -0.40    0.18
   0   9  -1   -0.33    0.17
   0  -9   1   -0.14    0.22
   0  -9   1    0.14    0.32
   0   9  -1    0.02    0.22
   0  -8   1    9.11    0.67
   0   8  -1    8.00    0.60
   0   8  -1    9.62    0.72
   0  -8   1    8.45    0.69
   0   8  -1    8.57    0.68
   0  -8   1    8.37    0.79
   0   7  -1    0.08    0.15
   0  -7   1   -0.10    0.20
   0  -7   1   -0.30    0.51
   0  -7   1    0.06    0.16
   0   7  -1    0.25    0.16
   0  -6   1   22.92    1.48
   0  -6   1   25.88    1.41
   0   6  -1   24.98    1.38
   0  -6   1   26.49    1.44
   0   6  -1   23.86    1.43
   0  -5   1    0.39    0.14
   0  -5   1    0.14    0.11
   0   5  -1    0.00    0.10
   0  -5   1    0.23    0.40
   0   5  -1    0.26    0.15
   0   5  -1   -0.04    0.09
   0  -5   1    0.20    0.16
   0  -3   1    0.09    0.07
   0  -3   1    0.00    0.09
   0  -3   1    0.05    0.07
   0   3  -1    0.00    0.06
   0  -3   1    0.09    0.23
   0   3  -1    0.07    0.09
   0   2  -1  169.17    8.42
   0   2  -1  161.68    8.45
   0  -2   1  145.41    8.44
   0  -2   1  173.48    8.44
   0   2  -1  175.92    8.44
   0  -2  -1  166.10    8.51
   0   2   1  175.86    8.53
   0   2   1  161.65    8.54
   0  -2  -1  170.23    8.55
   0   2   1  162.95    8.51
   0  -2  -1  165.25    8.53
   0   3   1    0.07    0.09
   0  -3  -1    0.11    0.10
   0   3   1   -0.02    0.06
   0  -3  -1   -0.03    0.07
   0   3   1    0.04    0.08
   0  -3  -1    0.00    0.06
   0   5   1    0.09    0.12
   0   5   1    0.07    0.10
   0  -5  -1    0.05    0.16
   0  -5  -1    0.34    0.13
   0  -5  -1    0.08    0.11
   0   6   1   24.23    1.43
   0  -6  -1   26.85    1.50
   0   6   1   26.14    1.52
   0  -6  -1   26.50    1.46
   0   6   1   26.18    1.49
   0  -6  -1   26.09    1.57
   0  -7  -1    0.33    0.25
   0   7   1    0.04    0.15
   0  -7  -1    0.04    0.13
   0   7   1   -0.19    0.14
   0   7   1   -0.11    0.13
   0  -7  -1   -0.40    0.54
   0  -7  -1    0.09    0.16
   0  -8  -1    8.46    0.68
   0  -8  -1    8.03    0.79
   0  -8  -1    8.31    0.63
   0   8   1    7.56    0.60
   0   8   1    8.57    0.66
   0   8   1    8.65    0.69
   0  -9  -1   -0.20    0.78
   0  -9  -1   -0.14    0.22
   0   9   1    0.14    0.22
   0  -9  -1   -0.39    0.32
   0  -9  -1   -0.25    0.18
   0   9   1    0.01    0.18
   0   9   1   -0.48    0.18
   0 -10  -1   21.88    1.37
   0 -10  -1   22.61    1.59
   0  10   1   21.97    1.41
   0  10   1   22.63    1.44
   0  10   1   20.97    1.32
   0 -10  -1   21.18    1.43
   0 -11  -1    0.11    0.24
   0 -11  -1    0.30    0.50
   0  11   1    0.21    0.28
   0 -11  -1    0.36    0.31
   0  11   1    0.17    0.27
   0  11   1    0.25    0.28
   0 -11  -1    0.46    1.04
   0  12   1   55.21    3.12
   0 -12  -1   52.11    3.06
   0  12   1   54.65    2.99
   0 -12  -1   49.83    3.32
   0 -12  -1   56.73    3.16
   0  12   1   56.69    3.14
   0 -13  -1    0.22    0.63
   0 -13  -1    0.81    1.57
   0  13   1    0.01    0.33
   0 -13  -1    0.45    0.36
   0  13   1   -0.36    0.37
   0  13   1    0.08    0.33
   0 -13  -1   -0.77    0.43
   0 -14  -1    0.05    0.42
   0  14   1    0.69    0.39
   0  14   1    0.42    0.37
   0 -14  -1    2.13    1.85
   0  14   1   -0.68    0.43
   0 -14  -1    0.45    0.76
   0 -15  -1   -1.18    0.62
   0  15   1   -0.18    0.40
   0 -15  -1   -0.08    2.13
   0  15   1    0.17    0.43
   0 -15  -1    0.21    0.48
   0  15   1    0.46    0.54
   0 -15  -1   -1.10    0.84
   0 -16  -1    2.18    0.64
   0  16   1    1.66    0.66
   0  16   1    2.86    0.56
   0  16   1    2.19    0.59
   0 -16  -1    1.71    0.83
   0  17   1   -0.80    0.66
   0  17   1   -0.40    0.51
   0  17   1    0.70    0.51
   0 -17  -1   -0.38    0.68
   0 -18  -1    0.85    0.81
   0  18   1    2.10    0.67
   1  18  -1    4.03    1.03
   1 -18   1    5.49    1.33
   1  18  -1    4.48    0.97
   1 -18   1    5.86    0.99
  -1  18  -1    5.20    1.02
  -1  18  -1    5.45    0.77
  -1 -18   1    6.52    1.08
  -1  18  -1    5.02    0.71
   1  17  -1    1.13    0.71
   1  17  -1    0.22    0.70
   1 -17   1   -0.12    0.95
   1 -17   1   -0.18    0.65
  -1  17  -1   -0.73    0.72
  -1 -17   1    2.34    0.78
  -1  17  -1   -0.53    0.46
  -1 -17   1   -0.77    1.09
  -1  17  -1   -0.28    0.41
   1 -16   1    3.29    0.95
   1  16  -1    3.54    0.81
   1  16  -1    5.29    0.88
   1  16  -1    5.40    0.80
  -1  16  -1    6.63    0.76
  -1  16  -1    5.85    0.92
  -1  16  -1    5.83    0.72
  -1 -16   1    4.36    0.81
   1 -15   1    8.66    1.05
   1  15  -1    6.66    0.93
   1 -15   1    8.35    0.95
   1  15  -1    6.91    1.00
   1  15  -1    6.62    1.02
  -1  15  -1    7.74    0.96
  -1 -15   1    5.89    0.94
  -1  15  -1    7.22    0.75
  -1 -15   1    3.19    2.62
  -1 -15   1    6.27    0.94
  -1  15  -1    9.04    0.73
   1  14  -1    0.11    0.43
   1  14  -1    0.08    0.46
   1 -14   1   -0.02    0.37
   1 -14   1   -0.88    0.50
   1 -14   1    0.35    1.68
   1  14  -1   -0.03    0.45
  -1 -14   1   -0.84    0.49
  -1 -14   1    2.20    2.08
  -1  14  -1    0.12    0.29
  -1 -14   1   -0.24    0.50
  -1  14  -1    0.60    0.46
  -1  14  -1    0.20    0.29
   1  13  -1    0.71    0.41
   1  13  -1    0.89    0.46
   1 -13   1    0.79    0.55
   1 -13   1    0.24    0.34
   1  13  -1   -0.24    0.36
   1 -13   1   -0.43    0.44
   1 -13   1    0.29    1.64
  -1  13  -1    0.21    0.39
  -1 -13   1    0.16    0.44
  -1  13  -1    0.14    0.24
  -1  13  -1    0.57    0.29
  -1 -13   1    0.27    1.89
  -1 -13   1    0.33    0.42
   1  12  -1   -0.21    0.36
   1 -12   1    0.04    0.30
   1 -12   1    0.17    1.33
   1 -12   1    0.44    0.49
   1  12  -1    0.22    0.39
   1 -12   1    0.24    0.40
   1  12  -1   -0.61    0.31
  -1  12  -1    0.35    0.22
  -1  12  -1    0.22    0.34
  -1 -12   1    0.32    0.38
  -1 -12   1   -0.06    0.35
  -1  12  -1    0.24    0.24
  -1 -12   1   -0.93    1.43
   1 -11   1    0.77    0.31
   1 -11   1    1.30    0.48
   1  11  -1    1.14    0.33
   1 -11   1    0.42    0.37
   1  11  -1    1.25    0.39
   1  11  -1    1.32    0.46
   1 -11   1    2.10    1.38
  -1  11  -1    1.31    0.30
  -1 -11   1    0.78    0.37
  -1 -11   1    1.59    0.40
  -1  11  -1    1.28    0.37
  -1 -11   1    0.89    1.28
  -1  11  -1    1.58    0.26
   1  10  -1    7.21    0.66
   1  10  -1    6.26    0.67
   1 -10   1    7.24    0.75
   1  10  -1    7.55    0.79
   1 -10   1    8.07    1.74
   1 -10   1    6.54    0.77
   1 -10   1    6.66    0.61
  -1 -10   1    7.42    0.73
  -1  10  -1    6.58    0.57
  -1 -10   1    6.89    1.74
  -1  10  -1    6.41    0.66
  -1  10  -1    7.26    0.52
  -1 -10   1    7.25    0.68
   1   9  -1   76.80    4.29
   1  -9   1   80.13    4.18
   1   9  -1   74.15    4.16
   1   9  -1   75.07    4.12
   1  -9   1   76.57    4.10
   1  -9   1   72.74    4.18
  -1   9  -1   79.87    4.01
  -1  -9   1   80.32    4.17
  -1  -9   1   75.15    4.16
  -1   9  -1   77.61    4.17
  -1   9  -1   76.95    4.08
   1   8  -1   45.96    2.58
   1  -8   1   42.74    2.51
   1  -8   1   44.87    2.58
   1   8  -1   45.85    2.70
   1  -8   1   45.54    2.60
   1   8  -1   44.34    2.55
  -1  -8   1   46.90    2.59
  -1   8  -1   52.99    2.53
  -1   8  -1   45.82    2.59
  -1   8  -1   47.09    2.45
  -1  -8   1   45.64    2.59
   1  -7   1   96.59    5.22
   1   7  -1  100.01    5.35
   1   7  -1  101.77    5.22
   1  -7   1   99.89    5.22
   1   7  -1   96.14    5.19
   1  -7   1   95.98    5.15
  -1   7  -1  101.37    5.23
  -1  -7   1   97.54    5.22
  -1   7  -1   98.57    5.15
  -1  -7   1   96.85    5.21
  -1   7  -1  102.92    5.10
   1  -6   1  209.30   10.37
   1  -6   1  190.60   10.31
   1   6  -1  202.87   10.50
   1  -6   1  192.67   10.35
   1   6  -1  192.71   10.35
   1   6  -1  201.15   10.39
  -1   6  -1  208.19   10.38
  -1  -6   1  213.65   10.38
  -1   6  -1  206.88   10.27
  -1   6  -1  195.19   10.30
  -1  -6   1  198.51   10.38
   1   5  -1   26.01    1.59
   1  -5   1   26.94    1.48
   1  -5   1   24.85    1.42
   1   5  -1   26.92    1.49
   1  -5   1   26.09    1.45
   1   5  -1   24.83    1.47
  -1   5  -1   26.81    1.48
  -1   5  -1   26.74    1.39
  -1  -5   1   26.82    1.49
  -1  -5   1   26.40    1.48
  -1   5  -1   26.18    1.41
   1  -4   1  100.94    5.05
   1  -4   1   94.70    4.98
   1   4  -1   95.02    5.16
   1   4  -1   98.23    5.04
   1  -4   1   94.80    5.01
   1   4  -1   92.38    5.05
  -1  -4   1   94.40    5.06
  -1   4  -1   94.15    4.97
  -1   4  -1   99.60    4.98
  -1  -4   1  104.22    5.05
  -1   4  -1  100.29    5.05
   1   3  -1  286.85   14.83
   1   3  -1  276.19   14.92
   1   3  -1  282.60   14.81
   1  -3   1  305.59   14.82
  -1  -3   1  294.20   14.84
  -1   3  -1  296.74   14.82
   1   2  -1  282.86   13.75
   1  -2   1  271.01   13.75
   1   2  -1  264.75   13.77
  -1   2  -1  269.71   13.75
  -1  -2   1  269.02   13.77
  -1  -2   1  262.10   13.77
   1   1  -1    8.22    0.44
   1  -1   1    7.47    0.45
   1  -1   1    8.01    0.44
   1   1  -1    9.71    0.57
   1   1  -1    7.75    0.47
  -1   1  -1    8.40    0.45
  -1   1  -1    7.85    0.46
  -1  -1   1    8.46    0.44
  -1  -1   1    7.19    0.50
   1   0  -1    0.00    0.04
   1   0  -1    0.00    0.02
   1   0   1    0.02    0.01
   1   0   1    0.06    0.06
   1   0   1   -0.04    0.06
   1   0  -1    0.01    0.02
   1   0  -1    0.02    0.08
  -1   0   1    0.06    0.04
  -1   0  -1   -0.02    0.01
  -1   0   1    0.03    0.10
  -1   0   1    0.03    0.02
   1  -1  -1    8.62    0.46
   1  -1  -1   10.10    0.52
   1  -1  -1    8.51    0.47
   1   1   1    7.99    0.50
   1   1   1    7.82    0.55
   1   1   1    8.33    0.46
  -1  -1  -1    8.56    0.46
  -1   1   1    8.27    0.46
  -1  -1  -1    8.00    0.55
  -1  -1  -1    8.39    0.46
   1   2   1  270.74   13.71
   1   2   1  270.84   13.78
   1  -2  -1  268.51   13.68
  -1  -2  -1  275.15   13.71
  -1  -2  -1  270.73   13.68
  -1  -2  -1  258.97   13.78
  -1   2   1  265.03   13.68
   1   3   1  302.90   15.15
   1   3   1  295.81   15.23
   1  -3  -1  290.45   15.12
   1   3   1  299.36   15.12
  -1   3   1  302.28   15.13
  -1  -3  -1  290.82   15.24
  -1  -3  -1  293.84   15.15
   1  -4  -1   86.48    4.99
   1   4   1   97.44    5.01
   1   4   1   94.70    5.02
   1   4   1   98.02    5.13
   1  -4  -1   95.03    5.00
   1  -4  -1   97.50    5.01
  -1  -4  -1   93.62    5.02
  -1   4   1   98.44    5.01
  -1  -4  -1   94.82    5.14
  -1   4   1  109.24    4.97
  -1   4   1   95.97    4.93
  -1  -4  -1   96.91    5.01
   1   5   1   26.39    1.47
   1   5   1   24.08    1.46
   1  -5  -1   26.26    1.47
   1   5   1   25.75    1.58
   1  -5  -1   24.66    1.46
   1  -5  -1   26.53    1.41
  -1  -5  -1   24.68    1.60
  -1   5   1   25.91    1.37
  -1  -5  -1   25.81    1.48
  -1   5   1   27.02    1.47
  -1   5   1   28.74    1.42
  -1  -5  -1   26.99    1.47
   1  -6  -1  203.43   10.36
   1   6   1  207.58   10.36
   1  -6  -1  195.76   10.36
   1   6   1  198.85   10.35
   1  -6  -1  190.60   10.29
   1   6   1  202.25   10.48
  -1  -6  -1  197.08   10.36
  -1   6   1  204.29   10.36
  -1  -6  -1  210.98   10.36
  -1   6   1  201.19   10.30
  -1   6   1  199.76   10.25
  -1  -6  -1  198.24   10.51
   1  -7  -1   96.49    5.25
   1   7   1   97.00    5.21
   1  -7  -1  102.92    5.24
   1   7   1  107.11    5.24
   1   7   1  100.35    5.36
   1  -7  -1   96.17    5.16
  -1  -7  -1  101.75    5.23
  -1   7   1   97.18    5.22
  -1   7   1   99.94    5.17
  -1  -7  -1   99.01    5.23
  -1   7   1   98.77    5.11
  -1  -7  -1   92.91    5.38
   1  -8  -1   45.27    2.60
   1  -8  -1   46.32    2.57
   1   8   1   43.96    2.53
   1   8   1   44.47    2.55
   1   8   1   44.41    2.67
   1  -8  -1   50.64    2.50
  -1  -8  -1   45.24    2.76
  -1  -8  -1   46.88    2.57
  -1  -8  -1   44.58    2.56
  -1   8   1   46.73    2.50
  -1   8   1   45.46    2.43
  -1   8   1   46.21    2.56
   1  -9  -1   76.48    4.26
   1   9   1   76.53    4.20
   1   9   1   72.58    4.16
   1  -9  -1   78.99    4.22
   1   9   1   75.65    4.32
   1  -9  -1   75.17    4.12
  -1  -9  -1   77.15    4.21
  -1  -9  -1   78.62    4.21
  -1   9   1   82.58    4.23
  -1  -9  -1   76.23    4.42
  -1  -9  -1   87.08    5.43
  -1   9   1   77.98    4.06
  -1   9   1   77.48    4.14
   1 -10  -1    7.37    0.80
   1 -10  -1    6.42    0.71
   1 -10  -1    6.55    0.59
   1  10   1    7.55    0.79
   1  10   1    5.52    0.64
  -1 -10  -1    6.85    0.70
  -1 -10  -1    5.84    0.67
  -1 -10  -1    6.89    1.70
  -1  10   1    7.48    0.51
  -1  10   1    6.59    0.67
  -1  10   1    6.57    0.57
   1 -11  -1    1.01    0.40
   1 -11  -1    1.02    0.29
   1  11   1    1.46    0.40
   1 -11  -1    0.52    0.45
   1  11   1    0.96    0.34
   1  11   1    1.23    0.41
  -1 -11  -1    1.00    0.62
  -1 -11  -1    1.38    1.36
  -1  11   1    1.05    0.23
  -1 -11  -1    0.61    0.36
  -1  11   1    0.77    0.34
  -1 -11  -1    0.29    0.32
  -1  11   1    1.24    0.31
   1 -12  -1    0.56    0.30
   1 -12  -1    0.20    0.45
   1  12   1    0.60    0.37
   1  12   1   -0.66    0.30
   1 -12  -1   -0.02    0.50
   1  12   1    0.45    0.41
   1 -12  -1   -0.76    1.20
  -1 -12  -1   -0.40    0.62
  -1  12   1    0.05    0.34
  -1 -12  -1    0.70    0.41
  -1  12   1    0.34    0.25
  -1 -12  -1   -0.31    1.43
  -1  12   1    0.06    0.21
  -1 -12  -1    0.17    0.32
   1 -13  -1    0.88    1.56
   1 -13  -1    0.59    0.36
   1  13   1    0.30    0.43
   1  13   1    0.45    0.43
   1 -13  -1    0.60    0.50
   1  13   1    0.21    0.39
   1 -13  -1    0.56    0.65
  -1  13   1    0.04    0.25
  -1  13   1    0.22    0.40
  -1 -13  -1    0.42    0.76
  -1 -13  -1    0.44    0.46
  -1 -13  -1    0.95    1.85
  -1  13   1    0.36    0.30
  -1 -13  -1   -0.39    0.40
   1  14   1    0.42    0.45
   1  14   1   -0.47    0.43
   1 -14  -1   -0.34    0.56
   1 -14  -1    0.36    0.70
   1  14   1    0.49    0.49
   1 -14  -1    0.06    0.39
   1 -14  -1    0.32    1.69
  -1  14   1   -0.10    0.43
  -1 -14  -1   -1.75    1.96
  -1  14   1    0.17    0.29
  -1 -14  -1    0.35    0.44
  -1 -14  -1   -0.01    0.53
  -1  14   1   -0.05    0.29
   1  15   1    7.66    1.06
   1  15   1    5.97    0.85
   1 -15  -1    6.09    0.96
   1 -15  -1    8.30    0.95
   1 -15  -1    8.92    1.48
  -1 -15  -1    9.02    1.02
  -1  15   1    7.09    0.79
  -1  15   1    6.52    0.89
  -1 -15  -1    7.09    1.02
  -1  15   1    8.92    0.73
   1  16   1    5.12    0.84
   1  16   1    5.83    0.90
   1  16   1    6.56    0.87
   1 -16  -1    4.66    0.99
   1 -16  -1    6.27    1.39
   1 -16  -1    5.07    0.81
  -1 -16  -1    5.31    0.85
  -1  16   1    5.01    0.72
  -1  16   1    4.64    0.85
  -1  16   1    6.02    0.75
   1  17   1   -0.11    0.67
   1 -17  -1    0.49    0.66
   1  17   1    0.68    0.70
   1 -17  -1   -1.13    0.95
  -1  17   1    0.63    0.44
  -1  17   1   -0.34    0.70
  -1 -17  -1   -1.11    1.16
  -1 -17  -1    0.22    0.70
  -1  17   1   -0.07    0.45
   1 -18  -1    7.38    1.03
   1  18   1    3.28    0.97
   1  18   1    6.32    1.01
   1 -18  -1    3.78    1.38
  -1  18   1    5.01    1.00
  -1 -18  -1    5.62    1.09
  -1  18   1    4.09    0.72
   2  18  -1    7.36    1.26
   2 -18   1   11.18    1.40
  -2  18  -1    7.59    1.24
  -2 -18   1    8.77    1.28
   2 -17   1    0.73    0.66
   2  17  -1   -0.27    0.70
   2 -17   1   -0.93    1.15
   2  17  -1   -0.99    0.76
  -2  17  -1    0.65    0.80
  -2  17  -1   -0.13    0.49
  -2 -17   1    0.54    0.80
  -2  17  -1   -0.30    0.43
   2  16  -1    7.84    1.10
   2 -16   1    8.78    1.21
   2  16  -1    9.02    1.34
   2 -16   1    8.74    1.03
  -2  16  -1    9.82    0.86
  -2 -16   1   10.48    1.21
  -2 -16   1    8.07    1.18
  -2  16  -1   11.10    1.21
  -2  16  -1    8.97    0.85
   2  15  -1   19.04    1.59
   2 -15   1   18.59    1.40
   2  15  -1   19.96    1.67
   2  15  -1   20.70    1.77
   2 -15   1   18.48    1.80
  -2  15  -1   19.70    1.64
  -2 -15   1   20.29    1.71
  -2  15  -1   21.43    1.26
  -2 -15   1   19.07    1.57
  -2  15  -1   17.11    1.24
   2  14  -1   -0.16    0.45
   2 -14   1    1.60    0.64
   2 -14   1    2.36    2.09
   2  14  -1    1.28    0.63
   2 -14   1    1.64    0.45
   2 -14   1    1.46    0.68
  -2 -14   1    1.19    0.58
  -2 -14   1    0.27    2.13
  -2 -14   1    1.68    0.59
  -2  14  -1    1.45    0.55
  -2  14  -1    1.12    0.32
  -2  14  -1    1.23    0.32
   2  13  -1    3.23    0.69
   2  13  -1    3.75    0.57
   2  13  -1    2.93    0.72
   2 -13   1    1.68    1.78
   2 -13   1    2.56    0.62
   2 -13   1    2.46    0.64
   2 -13   1    2.89    0.50
  -2  13  -1    3.73    0.45
  -2  13  -1    4.00    0.45
  -2  13  -1    3.53    0.60
  -2 -13   1    3.41    0.63
  -2 -13   1    3.13    2.20
   2  12  -1    1.23    0.60
   2  12  -1    0.75    0.38
   2 -12   1    1.58    0.52
   2  12  -1    1.72    0.55
   2 -12   1    1.39    0.50
   2 -12   1    1.10    0.34
  -2 -12   1    0.82    0.41
  -2  12  -1    1.32    0.25
  -2  12  -1    1.25    0.42
  -2  12  -1    1.24    0.27
  -2 -12   1    0.54    0.41
   2 -11   1    3.85    0.49
   2  11  -1    4.30    0.64
   2 -11   1    4.01    0.68
   2  11  -1    4.65    0.63
   2 -11   1    3.07    0.53
   2  11  -1    5.07    0.84
  -2 -11   1    3.57    0.56
  -2  11  -1    4.00    0.55
  -2 -11   1    4.50    0.63
  -2  11  -1    4.71    0.42
  -2  11  -1    4.82    0.40
   2  10  -1    4.36    0.57
   2 -10   1    3.76    0.51
   2  10  -1    3.95    0.70
   2  10  -1    3.04    0.46
   2 -10   1    2.76    0.39
   2 -10   1    3.13    0.53
  -2 -10   1    3.28    0.48
  -2  10  -1    4.03    0.34
  -2 -10   1    3.71    1.47
  -2 -10   1    3.12    0.50
  -2  10  -1    3.08    0.46
   2   9  -1    2.31    0.45
   2  -9   1    2.16    0.42
   2   9  -1    2.26    0.54
   2  -9   1    2.80    0.45
   2  -9   1    2.47    0.34
  -2   9  -1    2.84    0.28
  -2  -9   1    2.00    0.40
  -2   9  -1    2.32    0.38
  -2  -9   1    5.09    1.49
  -2  -9   1    2.11    0.38
   2   8  -1   95.97    5.30
   2   8  -1   99.06    5.26
   2  -8   1   92.94    5.15
   2   8  -1  101.72    5.50
   2  -8   1   97.62    5.21
   2  -8   1  100.61    5.27
  -2   8  -1  103.24    5.11
  -2  -8   1   99.13    5.25
  -2   8  -1   96.05    5.12
  -2   8  -1  100.77    5.26
  -2  -8   1  102.34    5.32
   2   7  -1  329.57   16.88
   2   7  -1  313.86   17.62
   2   7  -1  338.79   16.85
   2  -7   1  337.17   16.85
   2   7  -1  322.59   17.07
   2  -7   1  306.13   16.74
   2  -7   1  316.38   16.78
  -2   7  -1  330.67   16.85
  -2   7  -1  324.76   16.72
  -2  -7   1  329.44   16.90
  -2  -7   1  328.60   16.84
  -2   7  -1  342.14   16.74
  -2  -7   1  345.56   17.83
   2   6  -1  399.10   20.72
   2  -6   1  388.22   20.62
   2  -6   1  393.68   20.65
   2  -6   1  411.96   20.72
   2   6  -1  407.06   20.76
   2   6  -1  390.67   20.93
  -2   6  -1  394.80   20.62
  -2   6  -1  411.29   20.73
  -2   6  -1  450.62   20.64
  -2  -6   1  403.24   20.78
   2  -5   1   20.07    1.26
   2   5  -1   22.07    1.27
   2  -5   1   23.04    1.20
   2   5  -1   21.34    1.31
   2   5  -1   25.90    2.03
   2  -5   1   21.39    1.17
   2   5  -1   21.04    1.47
  -2   5  -1   20.97    1.26
  -2  -5   1   21.53    1.32
  -2  -5   1   24.63    1.92
  -2  -5   1   20.24    1.26
  -2   5  -1   22.19    1.19
   2  -4   1    9.52    0.47
   2   4  -1    7.43    0.54
   2  -4   1    7.89    0.54
   2   4  -1    7.90    0.59
   2  -4   1    7.96    0.47
   2   4  -1    7.13    0.71
  -2  -4   1    7.82    0.59
  -2  -4   1    8.16    0.54
  -2   4  -1    8.04    0.54
  -2   4  -1    8.54    0.50
   2  -3   1  129.29    6.67
   2   3  -1  126.15    6.73
   2   3  -1  125.17    6.86
   2   3  -1  129.12    6.67
  -2  -3   1  134.51    6.67
  -2  -3   1  130.13    6.74
  -2   3  -1  138.08    6.71
  -2   3  -1  128.15    6.67
  -2   3  -1  127.30    6.67
   2   2  -1   39.18    1.95
   2  -2   1   37.39    1.95
   2  -2   1   37.82    1.96
   2   2  -1   37.50    2.02
  -2  -2   1   34.60    2.00
  -2   2  -1   37.57    1.95
  -2  -2   1   38.20    2.02
  -2   2  -1   36.00    1.98
   2  -1   1    0.78    0.20
   2  -1   1    0.93    0.15
   2   1  -1    1.09    0.35
   2   1  -1    0.99    0.10
   2   1  -1    0.93    0.25
   2  -1   1    0.91    0.09
   2   1  -1    0.95    0.16
  -2  -1   1    1.07    0.17
  -2  -1   1    1.03    0.09
  -2   1  -1    1.14    0.09
   2   0  -1   -0.05    0.14
  -2   0   1    0.02    0.14
   2  -1  -1    0.77    0.19
   2   1   1    1.05    0.09
   2   1   1    0.93    0.22
   2   1   1    1.10    0.18
   2   1   1    0.96    0.30
   2  -1  -1    1.01    0.14
   2  -1  -1    0.89    0.10
   2  -1  -1    0.82    0.10
  -2   1   1    0.94    0.08
  -2  -1  -1    1.03    0.09
  -2   1   1    0.52    0.18
  -2  -1  -1    0.91    0.08
   2   2   1   34.16    2.13
   2   2   1   37.58    2.05
   2  -2  -1   37.10    1.97
   2   2   1   39.95    1.97
   2  -2  -1   38.88    1.97
  -2  -2  -1   36.05    1.97
  -2  -2  -1   36.26    2.05
  -2   2   1   40.42    1.97
  -2  -2  -1   38.52    1.97
   2   3   1  132.61    6.77
   2   3   1  132.26    6.63
   2   3   1  129.92    6.56
   2  -3  -1  123.21    6.56
  -2  -3  -1  130.97    6.56
  -2   3   1  127.23    6.56
  -2   3   1  118.14    6.53
  -2  -3  -1  127.10    6.63
   2  -4  -1    7.95    0.52
   2   4   1    8.10    0.52
   2   4   1    7.70    0.58
   2   4   1    7.70    0.68
   2  -4  -1    7.47    0.43
  -2   4   1    7.93    0.52
  -2  -4  -1    8.38    0.53
  -2  -4  -1    7.42    0.57
  -2   4   1    8.01    0.46
  -2  -4  -1    6.88    0.70
   2  -5  -1   21.59    1.19
   2   5   1   23.03    1.29
   2  -5  -1   22.45    1.24
   2   5   1   25.37    1.92
   2   5   1   20.81    1.46
   2  -5  -1   21.15    1.28
   2   5   1   21.54    1.34
  -2  -5  -1   20.96    1.28
  -2   5   1   22.43    1.28
  -2   5   1   24.91    1.29
  -2   5   1   21.88    1.19
  -2  -5  -1   21.14    1.33
  -2  -5  -1   21.35    1.50
  -2  -5  -1   25.07    1.88
   2  -6  -1  397.59   20.72
   2   6   1  403.64   20.97
   2   6   1  415.59   20.75
   2   6   1  412.92   20.80
   2  -6  -1  409.84   20.76
   2  -6  -1  370.18   20.65
  -2   6   1  398.26   20.64
  -2   6   1  405.46   20.76
  -2  -6  -1  388.49   20.99
  -2  -6  -1  403.07   20.81
  -2   6   1  458.79   20.73
   2   7   1  332.70   16.91
   2   7   1  354.41   17.73
   2  -7  -1  297.20   16.81
   2  -7  -1  323.08   16.89
   2  -7  -1  326.05   16.92
   2   7   1  337.85   16.96
   2   7   1  325.09   17.13
  -2   7   1  338.92   16.85
  -2  -7  -1  343.99   17.87
  -2   7   1  321.03   16.77
  -2  -7  -1  326.82   16.96
  -2   7   1  333.58   16.92
  -2  -7  -1  321.06   17.17
  -2  -7  -1  332.80   16.92
   2   8   1  100.50    5.26
   2  -8  -1   93.65    5.23
   2  -8  -1  105.92    5.28
   2  -8  -1   96.00    5.14
   2   8   1  100.13    5.48
   2   8   1  102.07    5.29
  -2  -8  -1   94.25    5.51
  -2  -8  -1  100.70    5.30
  -2   8   1   98.28    5.09
  -2   8   1  102.32    5.26
  -2   8   1   95.03    5.15
  -2  -8  -1   99.28    5.25
   2  -9  -1    3.00    0.49
   2   9   1    3.89    0.66
   2  -9  -1    2.43    0.33
   2   9   1    2.27    0.50
   2  -9  -1    2.31    0.41
   2   9   1    2.66    0.46
  -2  -9  -1    2.45    0.39
  -2   9   1    2.34    0.39
  -2  -9  -1    2.55    0.45
  -2   9   1    2.79    0.25
  -2  -9  -1    2.22    0.64
  -2   9   1    3.29    0.35
   2 -10  -1    3.64    0.62
   2  10   1    3.90    0.56
   2  10   1    3.46    0.66
   2 -10  -1    3.13    0.50
   2  10   1    3.67    0.52
   2 -10  -1    4.08    0.43
  -2 -10  -1    3.11    1.41
  -2  10   1    4.06    0.33
  -2 -10  -1    4.07    0.59
  -2  10   1    4.01    0.53
  -2 -10  -1    4.36    0.83
  -2  10   1    4.93    0.43
  -2 -10  -1    2.84    0.47
   2  11   1    4.31    0.76
   2 -11  -1    3.47    0.56
   2 -11  -1    3.31    0.47
   2  11   1    3.72    0.54
   2  11   1    4.74    0.68
   2 -11  -1    4.96    0.73
  -2  11   1    4.89    0.46
  -2 -11  -1    5.31    0.98
  -2  11   1    4.47    0.59
  -2 -11  -1    5.10    0.65
  -2 -11  -1    3.90    0.57
  -2  11   1    4.43    0.38
   2 -12  -1    0.83    0.51
   2  12   1    1.68    0.43
   2  12   1    1.57    0.59
   2 -12  -1    0.78    0.32
   2  12   1    1.20    0.51
   2 -12  -1    1.90    0.54
  -2  12   1    1.43    0.30
  -2 -12  -1   -1.58    1.54
  -2  12   1    1.38    0.24
  -2  12   1    1.16    0.40
  -2 -12  -1    0.93    0.44
  -2 -12  -1    1.36    0.45
   2 -13  -1    4.23    0.72
   2  13   1    3.79    0.71
   2 -13  -1    4.24    0.78
   2 -13  -1    3.36    0.50
   2  13   1    3.43    0.57
   2  13   1    4.09    0.82
  -2 -13  -1    1.83    1.93
  -2 -13  -1    3.66    0.64
  -2 -13  -1    3.94    0.65
  -2  13   1    4.12    0.63
  -2  13   1    3.38    0.42
  -2  13   1    4.16    0.51
   2  14   1    1.15    0.62
   2 -14  -1    1.25    0.43
   2  14   1    0.95    0.49
   2 -14  -1    0.85    0.81
   2  14   1    1.58    0.66
   2 -14  -1    1.38    1.83
   2 -14  -1    1.59    0.67
  -2  14   1    1.07    0.30
  -2 -14  -1    0.80    0.56
  -2 -14  -1    2.01    0.58
  -2  14   1    1.79    0.39
  -2 -14  -1    3.40    2.38
  -2  14   1    0.79    0.50
   2  15   1   21.42    1.58
   2  15   1   19.92    1.76
   2 -15  -1   17.55    1.39
   2 -15  -1   20.64    1.96
   2 -15  -1   16.99    1.74
   2  15   1   20.04    1.70
  -2 -15  -1   19.38    1.76
  -2  15   1   16.93    1.29
  -2 -15  -1   21.66    1.68
  -2  15   1   19.61    1.57
  -2  15   1   21.48    1.23
   2 -16  -1   10.50    1.05
   2 -16  -1    7.51    1.17
   2  16   1    8.33    1.33
   2  16   1    8.12    1.04
   2 -16  -1    8.25    1.35
  -2 -16  -1   10.32    1.27
  -2  16   1    8.05    0.89
  -2  16   1    9.14    0.81
  -2 -16  -1    6.13    1.13
  -2  16   1    8.77    1.10
   2  17   1   -0.26    0.76
   2  17   1    0.09    0.72
   2 -17  -1    0.81    0.61
   2 -17  -1   -0.21    1.12
  -2  17   1    0.19    0.67
  -2  17   1   -0.36    0.46
  -2  17   1   -0.12    0.48
  -2 -17  -1   -0.52    0.71
   2  18   1    8.00    1.29
   2 -18  -1   10.66    1.32
  -2 -18  -1    5.94    1.16
  -2  18   1    5.06    0.85
  -2 -18  -1    9.00    1.28
  -2  18   1    8.12    1.15
   3 -17   1    2.25    0.68
   3  17  -1    1.95    1.07
  -3 -17   1    2.25    1.00
  -3  17  -1    1.04    0.76
   3 -16   1    6.60    0.83
   3  16  -1    7.06    1.28
   3  16  -1    6.29    0.92
  -3  16  -1    5.12    0.81
  -3  16  -1    7.91    1.01
  -3  16  -1    6.96    0.87
  -3 -16   1    6.30    1.09
   3  15  -1    1.25    0.79
   3 -15   1    1.69    0.50
   3 -15   1    0.39    0.75
   3  15  -1    1.00    0.58
  -3  15  -1    1.85    0.43
  -3 -15   1    0.24    0.67
  -3 -15   1    0.86    0.67
  -3  15  -1    0.65    0.60
  -3  15  -1    0.12    0.39
   3 -14   1    8.27    0.89
   3 -14   1    9.38    1.10
   3 -14   1    8.09    1.10
   3  14  -1    9.20    1.28
   3  14  -1   10.76    1.48
   3  14  -1    8.07    1.12
  -3  14  -1    9.18    1.10
  -3 -14   1    9.37    1.13
  -3 -14   1   10.95    1.20
  -3  14  -1    9.24    0.78
  -3  14  -1   11.17    0.85
  -3 -14   1   10.60    3.07
   3 -13   1    0.14    0.33
   3  13  -1    0.18    0.61
   3 -13   1   -0.10    0.53
   3 -13   1    0.95    0.50
   3  13  -1    0.28    0.45
   3  13  -1   -1.08    0.56
  -3 -13   1   -0.78    0.46
  -3  13  -1    0.39    0.29
  -3 -13   1   -0.63    0.47
  -3  13  -1    0.11    0.43
  -3 -13   1    2.12    1.99
   3  12  -1    5.07    0.81
   3 -12   1    4.90    0.78
   3  12  -1    6.62    1.09
   3 -12   1    5.80    0.62
   3 -12   1    4.74    0.73
  -3 -12   1    4.05    2.01
  -3  12  -1    5.99    0.83
  -3  12  -1    5.42    0.58
  -3  12  -1    6.37    0.53
  -3 -12   1    4.19    0.67
  -3 -12   1    6.50    0.85
   3  11  -1    6.04    1.07
   3 -11   1    4.92    0.70
   3 -11   1    6.59    0.70
   3  11  -1    6.59    0.78
   3 -11   1    5.04    0.58
   3  11  -1    7.28    0.88
  -3  11  -1    6.16    0.52
  -3 -11   1    7.11    0.81
  -3  11  -1    6.21    0.74
  -3 -11   1    5.00    0.64
  -3 -11   1    2.61    1.67
   3  10  -1   94.24    4.85
   3  10  -1   74.41    5.82
   3  10  -1   94.57    4.90
   3 -10   1   91.95    4.75
   3 -10   1   95.90    4.84
   3 -10   1   82.91    4.68
   3  10  -1   91.90    5.17
  -3 -10   1   74.14    6.00
  -3  10  -1   94.57    4.65
  -3 -10   1   94.69    4.94
  -3  10  -1   93.32    4.84
  -3  10  -1   82.31    4.67
  -3 -10   1   91.19    4.93
   3  -9   1    0.99    0.33
   3  -9   1    0.55    0.18
   3   9  -1    0.74    0.45
   3   9  -1   -0.47    0.66
   3   9  -1    1.12    0.41
   3  -9   1    0.92    0.27
   3   9  -1    0.36    0.31
  -3   9  -1    1.10    0.21
  -3  -9   1    0.80    0.34
  -3   9  -1    0.26    0.22
  -3  -9   1   -0.23    1.06
  -3   9  -1    0.17    0.24
   3   8  -1    1.08    0.83
   3  -8   1    0.72    0.26
   3   8  -1    0.29    0.40
   3  -8   1    0.65    0.21
   3  -8   1    0.83    0.17
   3   8  -1    0.57    0.35
   3   8  -1    0.42    0.28
  -3  -8   1    2.15    1.22
  -3   8  -1    0.64    0.18
  -3   8  -1    1.00    0.26
  -3  -8   1    0.60    0.30
  -3   8  -1    0.92    0.25
  -3  -8   1    0.71    0.27
   3  -7   1   12.78    0.78
   3   7  -1   12.27    1.13
   3  -7   1   13.29    0.74
   3   7  -1   12.13    1.65
   3   7  -1   12.17    0.97
   3   7  -1   13.37    0.90
  -3   7  -1   13.97    0.88
  -3   7  -1   11.48    0.83
  -3  -7   1   13.51    1.79
  -3  -7   1   12.10    0.87
  -3   7  -1   13.36    0.78
  -3  -7   1   11.73    0.94
   3  -6   1    3.06    0.28
   3   6  -1    4.61    0.44
   3  -6   1    3.12    0.39
   3   6  -1    2.53    0.54
   3   6  -1    3.13    0.46
   3  -6   1    3.22    0.24
  -3  -6   1    2.39    0.43
  -3   6  -1    3.62    0.41
  -3  -6   1    3.28    0.41
  -3  -6   1    4.40    1.15
  -3   6  -1    3.36    0.32
  -3   6  -1    3.26    0.36
   3   5  -1   15.08    0.94
   3  -5   1   15.74    0.94
   3   5  -1   15.20    1.62
   3  -5   1   15.64    0.85
   3  -5   1   16.86    0.87
   3   5  -1   14.91    1.03
   3   5  -1   15.74    1.23
  -3  -5   1   15.59    0.92
  -3   5  -1   13.93    0.93
  -3   5  -1   15.03    0.91
  -3  -5   1   14.25    1.58
  -3  -5   1   15.46    1.03
   3  -4   1    7.33    0.44
   3   4  -1    7.35    0.49
   3  -4   1    7.95    0.50
   3   4  -1    7.55    1.09
   3  -4   1    7.35    0.49
   3   4  -1    6.91    0.75
   3   4  -1    6.64    0.59
  -3   4  -1    6.13    0.56
  -3   4  -1    6.41    0.50
  -3   4  -1    7.55    0.49
  -3  -4   1    7.71    0.49
  -3  -4   1    6.86    1.01
  -3  -4   1    5.93    0.57
   3   3  -1    4.72    0.33
   3  -3   1    4.38    0.32
   3   3  -1    4.32    0.47
   3  -3   1    4.30    0.32
  -3   3  -1    3.49    0.36
  -3  -3   1    4.95    0.31
  -3  -3   1    4.46    0.42
  -3   3  -1    4.35    0.32
   3  -2   1  128.39    7.05
   3   2  -1  154.78    7.45
   3   2  -1  135.51    7.05
   3   2  -1  133.17    7.17
   3  -2   1  154.55    7.24
   3  -2   1  129.72    7.11
  -3  -2   1  133.26    7.04
  -3  -2   1  138.08    7.18
  -3   2  -1  136.24    7.05
   3  -1   1   49.82    2.56
   3   1  -1   47.41    2.87
   3   1  -1   53.87    3.24
   3  -1   1   49.65    2.80
   3  -1   1   46.72    2.67
   3   1  -1   49.82    2.69
   3   1  -1   51.96    2.57
  -3  -1   1   49.71    2.55
  -3   1  -1   50.72    2.55
   3   0  -1    0.01    0.03
   3   0  -1   -0.10    0.13
   3   0   1   -0.03    0.26
   3   0   1   -0.04    0.14
   3   0  -1   -0.25    0.25
   3   0  -1    0.00    0.03
   3   1   1   48.78    2.56
   3  -1  -1   50.46    2.58
   3   1   1   45.06    2.81
   3  -1  -1   52.01    2.57
   3  -1  -1   49.93    2.67
   3   1   1   49.99    2.71
   3   1   1   55.14    3.18
   3  -1  -1   49.96    2.81
   3  -2  -1  127.27    7.07
   3  -2  -1  129.31    7.03
   3   2   1  139.64    7.02
   3  -2  -1  156.45    7.22
   3  -2  -1  136.45    7.02
   3   2   1  141.43    7.16
   3   2   1  128.62    7.28
  -3  -2  -1  137.73    7.01
  -3  -2  -1  139.33    7.01
  -3   2   1  139.10    7.23
  -3   2   1  136.34    7.02
   3   3   1    4.99    0.56
   3  -3  -1    3.82    0.32
   3   3   1    4.00    0.31
   3   3   1    4.32    0.45
   3  -3  -1    4.10    0.30
   3  -3  -1    3.71    0.32
  -3  -3  -1    4.71    0.31
  -3   3   1    4.38    0.31
  -3  -3  -1    4.00    0.30
   3  -4  -1    6.61    0.49
   3   4   1    6.93    0.71
   3   4   1    7.39    0.49
   3  -4  -1    6.99    0.42
   3  -4  -1    7.34    0.53
   3   4   1    8.00    1.03
   3   4   1    7.03    0.61
  -3  -4  -1    7.07    0.59
  -3   4   1    5.52    0.59
  -3  -4  -1    6.88    0.48
  -3  -4  -1    7.86    1.04
  -3   4   1    7.44    0.48
   3   5   1   15.41    1.03
   3   5   1   14.89    1.19
   3  -5  -1   15.32    0.81
   3   5   1   14.79    1.56
   3  -5  -1   16.25    0.89
   3  -5  -1   15.39    0.93
   3   5   1   15.37    0.92
  -3   5   1   16.00    0.92
  -3   5   1   12.83    0.99
  -3  -5  -1   14.17    1.50
  -3  -5  -1   15.24    1.02
  -3  -5  -1   15.81    0.92
  -3   5   1   14.20    0.87
   3   6   1    3.06    0.46
   3   6   1    3.60    0.62
   3  -6  -1    3.67    0.32
   3  -6  -1    3.02    0.40
   3   6   1    5.10    1.07
   3  -6  -1    3.17    0.23
   3   6   1    3.15    0.38
  -3   6   1    2.92    0.35
  -3  -6  -1    2.42    0.38
  -3   6   1    3.28    0.46
  -3  -6  -1    2.94    0.44
  -3  -6  -1    4.86    1.16
  -3   6   1    2.99    0.29
   3  -7  -1   12.93    0.79
   3  -7  -1   12.74    0.71
   3   7   1   11.34    0.85
   3   7   1   11.28    1.58
   3   7   1   12.65    1.10
   3   7   1   12.10    0.95
  -3   7   1   11.61    0.86
  -3   7   1   11.84    0.83
  -3  -7  -1   11.91    0.92
  -3  -7  -1   12.61    1.73
  -3   7   1   12.77    0.73
  -3  -7  -1   11.74    0.86
   3   8   1    0.78    0.35
   3   8   1    0.97    0.27
   3   8   1    0.67    0.44
   3  -8  -1    0.33    0.26
   3  -8  -1    0.79    0.24
   3  -8  -1    0.58    0.16
   3   8   1    1.46    0.77
  -3   8   1    0.98    0.28
  -3   8   1    0.75    0.16
  -3  -8  -1    0.90    0.28
  -3  -8  -1    0.60    0.31
  -3   8   1    0.48    0.23
  -3  -8  -1    0.44    0.83
   3   9   1   -0.34    0.79
   3   9   1    0.60    0.45
   3   9   1    0.73    0.32
   3  -9  -1    0.65    0.18
   3   9   1    0.41    0.39
   3  -9  -1    0.57    0.32
   3  -9  -1    0.68    0.30
  -3  -9  -1    0.38    1.05
  -3  -9  -1    0.92    0.35
  -3   9   1    0.40    0.25
  -3   9   1    0.75    0.17
  -3   9   1    0.26    0.24
   3  10   1   93.91    5.02
   3  10   1   93.44    5.32
   3 -10  -1   87.00    4.85
   3 -10  -1   96.59    5.03
   3 -10  -1   93.58    4.98
   3  10   1   97.36    5.09
  -3  10   1   86.84    4.91
  -3  10   1   97.70    4.82
  -3 -10  -1   89.20    5.07
  -3  10   1   91.75    5.00
   3 -11  -1    5.06    0.54
   3 -11  -1    6.43    0.78
   3  11   1    6.87    0.85
   3 -11  -1    6.40    0.74
   3  11   1    6.24    0.74
   3  11   1    6.52    1.05
  -3  11   1    6.17    0.47
  -3 -11  -1    5.09    0.76
  -3  11   1    4.51    0.60
  -3 -11  -1    5.60    0.78
  -3  11   1    6.12    0.75
   3 -12  -1    6.92    0.61
   3  12   1    6.24    0.87
   3  12   1    5.41    0.89
   3 -12  -1    6.05    0.80
   3 -12  -1    7.06    0.87
  -3 -12  -1    5.36    0.75
  -3  12   1    6.58    0.51
  -3  12   1    5.44    0.71
  -3 -12  -1    3.10    1.76
  -3 -12  -1    4.89    0.94
  -3  12   1    5.36    0.64
   3 -13  -1   -0.02    0.55
   3  13   1    0.64    0.46
   3 -13  -1    0.72    0.32
   3  13   1    1.18    0.71
   3  13   1   -0.34    0.58
   3 -13  -1    0.43    0.55
  -3  13   1   -0.54    0.40
  -3  13   1    0.13    0.23
  -3 -13  -1    3.21    2.11
  -3 -13  -1   -0.14    0.52
  -3 -13  -1   -0.17    0.48
  -3  13   1    1.85    0.42
   3  14   1   10.05    1.31
   3 -14  -1    8.95    0.85
   3  14   1   10.01    1.33
   3  14   1   10.49    1.13
   3 -14  -1    9.13    1.09
   3 -14  -1   10.76    1.34
  -3 -14  -1    6.72    0.96
  -3  14   1   10.04    0.90
  -3 -14  -1    8.75    2.91
  -3 -14  -1   10.37    1.14
  -3  14   1   10.30    0.75
  -3  14   1    8.32    1.09
   3 -15  -1    1.87    0.49
   3 -15  -1    1.62    0.81
   3  15   1    0.90    0.55
   3  15   1    1.12    0.75
  -3 -15  -1    2.13    0.71
  -3  15   1    1.45    0.58
  -3  15   1    1.41    0.39
  -3 -15  -1   -1.33    3.17
  -3  15   1    0.72    0.46
  -3 -15  -1    1.49    0.68
   3 -16  -1    9.93    1.16
   3 -16  -1    7.69    0.98
   3  16   1    7.55    1.00
   3  16   1    7.44    1.21
   3 -16  -1    8.24    1.30
  -3 -16  -1    9.00    1.16
  -3  16   1    5.35    0.95
  -3 -16  -1    6.65    0.98
  -3  16   1    6.19    0.79
  -3  16   1    8.29    1.03
   3  17   1    2.07    1.02
   3 -17  -1    1.98    0.65
  -3 -17  -1   -0.33    0.76
  -3  17   1    2.49    0.82
  -3  17   1    2.53    0.81
  -3 -17  -1    1.90    0.90
   4  17  -1   -1.66    1.09
  -4  17  -1    0.95    0.77
  -4 -17   1    0.21    1.02
   4 -16   1    1.68    0.80
   4  16  -1    1.13    1.22
  -4 -16   1    1.00    0.84
  -4  16  -1    1.43    0.68
   4 -15   1    0.94    0.49
   4  15  -1    0.83    0.99
   4  15  -1   -0.35    0.77
  -4  15  -1   -0.23    0.44
  -4  15  -1    0.52    0.50
  -4  15  -1    1.13    0.58
  -4 -15   1    0.66    0.82
   4 -14   1    0.77    0.41
   4  14  -1   -0.30    0.66
   4  14  -1   -0.15    0.76
  -4  14  -1   -0.22    0.39
  -4 -14   1   -1.64    0.63
  -4  14  -1   -0.43    0.46
  -4 -14   1    0.23    0.63
  -4  14  -1   -0.20    0.43
   4  13  -1   32.02    2.15
   4 -13   1   31.70    1.89
   4  13  -1   33.81    2.58
   4 -13   1   31.47    1.93
   4 -13   1   30.07    2.18
  -4  13  -1   31.40    2.09
  -4 -13   1   31.86    2.20
  -4 -13   1   28.44    4.19
  -4  13  -1   33.68    2.10
   4  12  -1    2.17    0.78
   4 -12   1    4.04    0.52
   4 -12   1    3.20    0.63
   4 -12   1    2.84    0.49
   4  12  -1    3.42    0.59
   4  12  -1    3.88    0.89
  -4 -12   1    3.26    0.62
  -4  12  -1    4.48    0.58
  -4 -12   1    2.17    0.66
  -4 -12   1    0.26    1.87
  -4  12  -1    3.90    0.62
   4 -11   1    2.46    0.43
   4  11  -1    2.75    0.69
   4 -11   1    2.75    0.56
   4 -11   1    2.55    0.37
   4  11  -1    0.63    1.23
   4  11  -1    2.57    0.81
   4  11  -1    2.60    0.54
  -4  11  -1    2.14    0.48
  -4 -11   1    3.12    0.55
  -4  11  -1    3.33    0.43
  -4 -11   1    1.04    1.64
  -4 -11   1    2.49    0.65
   4 -10   1   34.86    2.06
   4  10  -1   38.66    2.66
   4  10  -1   34.70    2.35
   4  10  -1   32.15    3.41
   4  10  -1   37.74    2.24
   4 -10   1   38.74    2.11
   4 -10   1   38.35    2.26
  -4 -10   1   33.66    3.73
  -4  10  -1   39.50    2.11
  -4 -10   1   40.41    2.34
  -4  10  -1   40.96    2.25
   4   9  -1    4.08    0.87
   4   9  -1    3.51    0.49
   4  -9   1    3.25    0.38
   4   9  -1    2.63    0.64
   4  -9   1    3.87    0.47
   4  -9   1    2.52    0.45
  -4   9  -1    4.22    0.48
  -4   9  -1    3.23    0.46
  -4  -9   1    3.05    0.59
  -4  -9   1    1.38    1.33
  -4  -9   1    4.66    0.59
   4  -8   1   24.64    1.34
   4   8  -1   23.87    1.68
   4   8  -1   23.22    1.86
   4  -8   1   25.39    1.39
   4   8  -1   24.85    1.50
   4  -8   1   24.53    1.50
  -4   8  -1   23.26    1.48
  -4   8  -1   24.72    1.44
  -4  -8   1   23.94    1.48
  -4  -8   1   24.10    1.63
   4  -7   1    4.46    0.33
   4   7  -1    3.47    0.69
   4  -7   1    4.97    0.38
   4  -7   1    4.34    0.51
   4   7  -1    4.88    0.51
   4   7  -1    4.32    0.63
   4   7  -1    5.38    1.47
  -4   7  -1    4.01    0.53
  -4  -7   1    4.88    0.62
  -4  -7   1    5.22    1.41
  -4   7  -1    4.55    0.47
  -4  -7   1    4.29    0.47
  -4   7  -1    4.73    0.48
   4  -6   1   20.43    1.14
   4   6  -1   21.24    1.41
   4  -6   1   19.76    1.23
   4   6  -1   20.25    1.59
   4  -6   1   23.23    1.17
   4   6  -1   21.55    1.25
   4   6  -1   23.40    2.29
  -4   6  -1   19.89    1.24
  -4   6  -1   17.69    1.28
  -4   6  -1   20.93    1.23
  -4  -6   1   19.11    1.36
  -4  -6   1   21.97    1.22
  -4  -6   1   19.99    2.18
   4  -5   1   36.80    1.98
   4   5  -1   33.26    2.84
   4   5  -1   35.15    2.34
   4  -5   1   37.28    1.93
   4   5  -1   38.12    1.98
   4  -5   1   38.14    1.99
   4   5  -1   36.30    2.14
  -4   5  -1   33.03    2.01
  -4  -5   1   30.92    2.71
  -4  -5   1   36.47    2.13
  -4  -5   1   39.22    1.97
  -4   5  -1   37.38    1.98
   4   4  -1    1.16    0.41
   4   4  -1    2.14    0.72
   4  -4   1    1.64    0.30
   4   4  -1    1.02    0.32
   4  -4   1    1.05    0.22
   4  -4   1    1.37    0.20
   4   4  -1    1.31    0.20
  -4   4  -1    1.12    0.17
  -4  -4   1    1.21    0.32
  -4  -4   1    0.82    0.14
   4   3  -1   11.87    0.83
   4  -3   1   10.79    0.63
   4   3  -1   13.51    1.25
   4   3  -1   10.44    0.63
   4   3  -1    9.54    0.97
   4  -3   1   12.37    0.88
   4  -3   1    9.77    0.68
  -4   3  -1   10.46    0.62
  -4  -3   1    9.86    0.60
  -4  -3   1   10.22    0.79
   4  -2   1    0.01    0.06
   4  -2   1   -0.09    0.07
   4  -2   1    0.13    0.14
   4  -2   1    0.50    0.35
   4   2  -1    0.03    0.49
   4   2  -1    0.03    0.07
   4   2  -1   -0.02    0.23
  -4  -2   1   -0.11    0.05
  -4  -2   1    0.02    0.04
  -4   2  -1   -0.07    0.05
   4  -1   1   20.92    1.32
   4   1  -1   24.07    1.97
   4  -1   1   21.55    1.33
   4   1  -1   21.30    1.61
   4   1  -1   23.15    1.36
   4  -1   1   23.33    1.55
   4   0  -1   -0.16    0.18
   4   0   1   -0.40    0.37
   4   0  -1   -0.32    0.35
   4   0   1    0.18    0.20
   4   0   1   -0.03    0.17
   4   1   1   22.21    1.37
   4  -1  -1   24.22    1.34
   4  -1  -1   22.95    1.17
   4  -1  -1   21.62    1.54
   4   1   1   20.98    1.62
   4   1   1   22.41    1.53
   4   1   1   23.59    1.92
   4   2   1    0.02    0.05
   4   2   1    1.06    0.61
   4   2   1    0.34    0.29
   4  -2  -1    0.00    0.08
   4  -2  -1   -0.07    0.13
   4  -2  -1    0.12    0.06
   4  -2  -1   -0.06    0.30
   4  -2  -1    0.03    0.16
   4   2   1    0.16    0.22
  -4   2   1    0.02    0.05
   4   3   1    9.74    0.81
   4  -3  -1   10.36    0.63
   4  -3  -1   10.12    0.69
   4  -3  -1   10.16    0.66
   4   3   1   10.67    0.60
   4  -3  -1    9.84    0.61
   4   3   1    9.86    0.97
  -4  -3  -1   10.41    0.59
  -4   3   1   10.70    0.60
  -4   3   1   11.82    0.92
  -4  -3  -1   10.56    0.59
   4  -4  -1    1.42    0.19
   4   4   1    0.97    0.41
   4  -4  -1    1.09    0.22
   4   4   1    2.07    0.75
   4   4   1    1.16    0.35
   4   4   1    1.30    0.18
   4  -4  -1    1.14    0.19
  -4   4   1    1.89    0.39
  -4   4   1    1.24    0.18
  -4  -4  -1    1.06    0.16
  -4  -4  -1    1.09    0.16
   4   5   1   40.51    2.44
   4   5   1   32.74    2.81
   4  -5  -1   38.73    2.04
   4  -5  -1   36.49    2.06
   4   5   1   36.59    2.20
   4   5   1   37.29    2.01
   4  -5  -1   36.93    1.95
   4  -5  -1   38.10    2.03
  -4  -5  -1   30.28    2.69
  -4   5   1   37.93    2.02
  -4  -5  -1   40.31    2.02
  -4  -5  -1   37.81    2.01
   4  -6  -1   23.60    1.23
   4  -6  -1   21.14    1.26
   4  -6  -1   20.98    1.26
   4   6   1   19.59    1.58
   4   6   1   20.18    1.41
   4  -6  -1   20.32    1.13
   4   6   1   23.16    2.24
   4   6   1   20.79    1.24
  -4  -6  -1   19.81    1.23
  -4   6   1   21.10    1.24
  -4  -6  -1   22.17    1.41
  -4  -6  -1   22.88    2.10
  -4   6   1   17.52    1.36
  -4  -6  -1   21.38    1.24
   4   7   1    5.38    1.35
   4   7   1    4.26    0.62
   4  -7  -1    4.68    0.32
   4   7   1    4.67    0.49
   4   7   1    4.21    0.78
   4  -7  -1    5.75    0.44
   4  -7  -1    4.59    0.54
  -4  -7  -1    4.10    0.47
  -4   7   1    4.73    0.47
  -4  -7  -1    5.87    1.41
  -4  -7  -1    4.39    0.61
  -4   7   1    4.06    0.41
  -4   7   1    4.06    0.61
   4  -8  -1   23.30    1.37
   4   8   1   26.08    1.97
   4   8   1   26.45    1.54
   4   8   1   25.90    1.70
   4  -8  -1   26.17    1.47
   4  -8  -1   24.92    1.55
  -4   8   1   25.59    1.52
  -4  -8  -1   25.62    1.52
  -4  -8  -1   24.23    1.66
  -4   8   1   23.93    1.43
   4  -9  -1    2.35    0.36
   4   9   1    3.23    0.68
   4   9   1    2.90    0.46
   4  -9  -1    4.59    0.54
   4  -9  -1    3.11    0.49
   4   9   1    4.26    0.85
  -4  -9  -1    3.62    0.62
  -4   9   1    3.77    0.42
  -4  -9  -1    4.68    0.58
  -4   9   1    4.14    0.53
  -4  -9  -1    1.83    1.33
   4  10   1   36.38    3.40
   4 -10  -1   39.46    2.16
   4  10   1   39.06    2.66
   4  10   1   38.24    2.21
   4  10   1   38.27    2.38
   4 -10  -1   34.71    2.00
   4 -10  -1   37.96    2.23
  -4  10   1   36.93    2.18
  -4 -10  -1   37.15    2.52
  -4  10   1   31.89    2.17
  -4 -10  -1   34.92    3.53
  -4  10   1   38.02    2.03
  -4 -10  -1   33.92    2.63
   4 -11  -1    3.33    0.42
   4 -11  -1    1.81    0.58
   4  11   1    0.46    1.15
   4 -11  -1    2.86    0.53
   4  11   1    2.73    0.77
   4  11   1    1.57    0.68
   4  11   1    2.18    0.50
  -4  11   1    2.28    0.44
  -4 -11  -1    2.28    1.56
  -4 -11  -1    2.12    0.51
  -4  11   1    3.36    0.44
  -4 -11  -1    3.57    0.67
   4  12   1    3.50    0.82
   4  12   1    2.12    0.85
   4 -12  -1    2.90    0.60
   4 -12  -1    3.04    0.40
   4  12   1    2.25    0.55
   4 -12  -1    2.94    0.61
  -4  12   1    3.15    0.56
  -4 -12  -1    0.43    1.88
  -4 -12  -1    2.85    0.59
  -4 -12  -1    3.48    0.70
  -4  12   1    3.56    0.50
   4 -13  -1   31.22    2.10
   4  13   1   33.11    2.16
   4  13   1   34.23    2.51
   4 -13  -1   29.42    2.16
   4 -13  -1   32.72    1.86
  -4 -13  -1   30.96    4.46
  -4  13   1   29.87    2.00
  -4 -13  -1   31.89    2.25
  -4  13   1   32.79    2.09
  -4  13   1   32.56    1.84
   4  14   1   -0.51    0.63
   4 -14  -1   -0.36    0.35
   4 -14  -1    0.33    0.66
   4  14   1   -0.66    0.76
  -4  14   1    0.62    0.51
  -4 -14  -1    0.35    0.67
  -4 -14  -1   -0.94    0.48
  -4 -14  -1    0.75    2.51
  -4  14   1   -0.05    0.48
  -4  14   1    0.39    0.38
   4  15   1    0.01    0.88
   4 -15  -1    0.22    0.94
   4  15   1    0.42    0.83
   4 -15  -1   -0.49    0.65
   4 -15  -1    1.02    0.45
  -4  15   1    0.45    0.56
  -4 -15  -1    0.84    0.79
  -4 -15  -1    1.48    0.63
  -4  15   1    1.04    0.58
   4 -16  -1    1.02    0.62
   4  16   1    0.06    1.05
  -4  16   1    0.51    0.67
  -4 -16  -1    1.41    0.86
  -4 -16  -1    0.04    0.68
   4  17   1   -0.89    1.17
  -4 -17  -1    0.96    0.99
  -4  17   1    1.99    0.81
  -4 -17  -1    0.41    0.78
   5  16  -1    3.02    1.50
  -5 -16   1    7.32    1.04
  -5  16  -1    4.93    0.93
  -5 -16   1    8.05    2.17
   5 -15   1    4.52    0.69
   5  15  -1    4.72    1.36
  -5 -15   1    3.38    1.02
  -5  15  -1    3.64    0.75
  -5 -15   1    6.23    0.90
   5  14  -1    0.76    0.98
   5 -14   1    0.50    0.42
  -5 -14   1    2.20    0.82
  -5  14  -1    0.41    0.52
   5 -13   1    1.40    0.40
   5  13  -1    1.06    1.77
   5  13  -1    2.16    1.06
   5  13  -1    1.49    0.64
  -5  13  -1    1.54    0.48
  -5 -13   1   -1.70    4.15
  -5  13  -1    1.71    0.55
  -5 -13   1    1.65    0.77
  -5 -13   1    1.01    0.54
   5  12  -1   -0.60    1.54
   5 -12   1   -0.34    0.30
   5  12  -1   -0.13    0.52
   5  12  -1   -0.45    0.83
   5 -12   1   -0.31    0.29
  -5 -12   1    1.03    1.97
  -5  12  -1    0.54    0.44
  -5 -12   1    0.12    0.59
  -5 -12   1    0.23    0.41
  -5  12  -1    0.27    0.39
   5  11  -1    0.40    0.44
   5 -11   1    0.23    0.46
   5 -11   1   -0.56    0.30
   5  11  -1   -0.43    1.18
   5 -11   1    0.05    0.25
   5  11  -1   -0.68    0.68
   5  11  -1   -0.28    0.69
  -5 -11   1    0.06    0.35
  -5 -11   1    0.82    1.79
  -5  11  -1    0.19    0.39
  -5 -11   1    0.71    0.56
  -5  11  -1   -0.09    0.36
   5 -10   1   19.42    1.13
   5  10  -1   18.36    1.34
   5 -10   1   19.90    1.18
   5  10  -1   19.17    1.55
   5  10  -1   17.35    1.76
   5 -10   1   16.85    1.32
  -5  10  -1   18.83    1.30
  -5 -10   1   14.98    3.00
  -5 -10   1   19.93    1.29
  -5  10  -1   18.86    1.27
  -5 -10   1   19.67    1.52
   5  -9   1    3.96    0.38
   5  -9   1    4.04    0.47
   5   9  -1    4.07    0.74
   5   9  -1    4.56    1.69
   5   9  -1    4.09    0.95
   5  -9   1    3.41    0.52
   5   9  -1    3.94    0.52
  -5   9  -1    2.81    0.43
  -5   9  -1    4.19    0.59
  -5  -9   1    4.09    0.69
  -5  -9   1    3.85    1.64
  -5  -9   1    4.24    0.56
   5  -8   1    1.48    0.21
   5   8  -1    3.57    1.45
   5   8  -1    1.44    0.34
   5   8  -1    1.73    0.76
   5  -8   1    0.78    0.30
   5  -8   1    1.50    0.26
   5   8  -1    0.38    0.53
  -5  -8   1    1.24    0.54
  -5   8  -1    1.14    0.35
  -5  -8   1    1.54    0.29
  -5  -8   1    2.76    1.39
   5  -7   1  242.80   11.30
   5   7  -1  222.74   11.56
   5   7  -1  208.52   11.85
   5  -7   1  218.72   11.26
   5   7  -1  189.99   11.94
   5   7  -1  230.33   11.37
   5  -7   1  219.77   11.36
   5   7  -1  227.32   12.99
  -5  -7   1  210.14   12.63
  -5  -7   1  229.51   11.34
  -5   7  -1  217.73   11.35
  -5  -7   1  220.79   11.57
   5  -6   1  197.02    9.96
   5  -6   1  189.68    9.96
   5   6  -1  196.61   10.17
   5  -6   1  189.66    9.90
   5   6  -1  193.22    9.95
   5   6  -1  184.45   10.47
  -5  -6   1  193.75    9.93
  -5  -6   1  198.71   10.19
  -5   6  -1  194.92    9.96
   5   5  -1    1.11    0.58
   5   5  -1    3.95    1.01
   5  -5   1    3.05    0.31
   5  -5   1    2.65    0.44
   5  -5   1    1.86    0.28
   5   5  -1    1.53    0.26
   5   5  -1    2.06    0.51
  -5  -5   1    2.58    0.47
  -5  -5   1    2.65    0.28
  -5   5  -1    1.51    0.24
   5  -4   1   13.35    0.80
   5   4  -1   12.19    0.73
   5   4  -1    9.34    1.75
   5  -4   1   12.38    0.75
   5   4  -1   10.27    1.53
   5  -4   1   13.03    0.74
   5   4  -1   11.96    1.24
   5  -4   1    9.61    0.95
   5   4  -1   12.84    1.01
  -5   4  -1   13.18    0.73
  -5  -4   1   12.45    0.69
  -5  -4   1   13.31    0.72
   5  -3   1   37.43    2.28
   5  -3   1   36.81    1.95
   5   3  -1   37.86    2.20
   5   3  -1   41.07    3.12
   5   3  -1   33.93    2.41
   5  -3   1   37.23    2.07
   5   3  -1   38.51    1.94
   5  -3   1   36.21    1.94
   5   3  -1   35.72    2.60
  -5  -3   1   35.85    1.90
  -5  -3   1   37.37    1.91
  -5   3  -1   38.41    1.92
   5  -2   1    0.16    0.20
   5   2  -1    0.40    0.64
   5   2  -1    0.15    0.36
   5  -2   1    0.51    0.43
   5   2  -1    0.50    0.75
   5  -2   1    0.16    0.26
   5  -1   1    0.92    0.30
   5  -1   1    0.42    0.46
   5  -1   1    0.63    0.25
   5   1  -1    0.49    0.61
   5   1  -1    0.49    0.31
   5   0   1   -0.37    0.30
   5   0  -1   -0.20    0.59
   5   0  -1    0.14    0.47
   5   0  -1    0.37    0.26
   5   0   1    0.18    0.47
   5   0   1   -0.07    0.20
   5   0   1    0.19    0.28
   5  -1  -1    0.63    0.28
   5  -1  -1    1.18    0.54
   5   1   1    0.34    0.38
   5  -1  -1    0.60    0.23
   5   1   1    0.65    0.55
   5   1   1    0.75    0.60
   5   1   1    1.61    0.36
   5   2   1    0.20    0.64
   5  -2  -1    0.26    0.23
   5  -2  -1    0.55    0.43
   5   2   1    0.23    0.57
   5  -2  -1    0.16    0.05
   5   2   1    0.25    0.34
   5   2   1    0.13    0.36
   5  -2  -1    0.06    0.18
   5   3   1   40.69    3.05
   5  -3  -1   38.62    1.96
   5  -3  -1   37.47    1.98
   5  -3  -1   35.33    2.07
   5  -3  -1   39.92    2.31
   5  -3  -1   36.54    2.10
   5   3   1   36.71    1.94
   5   3   1   37.91    2.24
   5   3   1   35.38    2.42
   5   3   1   35.85    2.65
  -5   3   1   38.57    1.95
   5  -4  -1   13.40    0.80
   5  -4  -1   12.72    0.76
   5   4   1   11.97    1.03
   5   4   1   13.43    1.22
   5   4   1   13.91    0.75
   5  -4  -1    9.89    1.00
   5  -4  -1   12.27    0.86
   5  -4  -1   12.86    0.78
   5   4   1   10.54    1.67
  -5   4   1   12.98    0.74
  -5  -4  -1   13.10    0.72
  -5  -4  -1   13.81    0.72
   5  -5  -1    3.44    0.59
   5   5   1    1.27    0.60
   5  -5  -1    3.19    0.29
   5   5   1    2.00    0.52
   5  -5  -1    2.69    0.36
   5   5   1    2.62    0.34
   5  -5  -1    1.85    0.30
  -5   5   1    2.83    0.60
  -5  -5  -1    2.68    0.30
  -5   5   1    2.58    0.31
  -5  -5  -1    2.67    0.29
   5   6   1  193.39    9.90
   5   6   1  190.86   10.43
   5  -6  -1  186.67    9.95
   5  -6  -1  190.74    9.92
   5  -6  -1  192.14    9.93
   5   6   1  194.49   10.14
   5  -6  -1  189.30    9.84
  -5  -6  -1  201.69    9.90
  -5   6   1  194.84    9.91
  -5  -6  -1  189.57    9.89
   5   7   1  214.67   12.91
   5   7   1  223.35   11.49
   5  -7  -1  241.28   11.49
   5  -7  -1  224.56   11.52
   5   7   1  216.64   12.00
   5   7   1  226.23   11.73
   5  -7  -1  217.41   11.39
   5  -7  -1  219.32   11.52
  -5  -7  -1  231.68   11.49
  -5  -7  -1  214.81   12.69
  -5  -7  -1  221.77   11.49
  -5   7   1  223.94   11.50
   5  -8  -1    0.79    0.33
   5  -8  -1    1.46    0.36
   5   8   1    3.66    1.40
   5   8   1    1.28    0.33
   5   8   1    0.01    0.51
   5  -8  -1    1.43    0.30
   5  -8  -1    1.58    0.22
   5   8   1    1.31    0.76
  -5  -8  -1    1.01    0.41
  -5  -8  -1    1.62    0.31
  -5   8   1    2.12    0.55
  -5  -8  -1    2.47    1.28
  -5   8   1    0.97    0.31
   5  -9  -1    4.09    0.37
   5   9   1    3.78    0.73
   5  -9  -1    4.27    0.53
   5   9   1    4.73    0.55
   5   9   1    3.56    0.84
   5  -9  -1    4.12    0.57
   5  -9  -1    4.11    0.55
   5   9   1    4.06    1.53
  -5  -9  -1    3.59    1.50
  -5   9   1    3.15    0.61
  -5  -9  -1    4.40    0.57
  -5   9   1    3.59    0.48
  -5  -9  -1    4.97    0.59
  -5  -9  -1    3.20    0.63
   5  10   1   14.19    2.42
   5 -10  -1   17.70    1.06
   5  10   1   18.18    1.55
   5  10   1   19.47    1.79
   5  10   1   18.88    1.30
   5 -10  -1   19.41    1.24
   5 -10  -1   18.15    1.33
   5 -10  -1   18.41    1.34
  -5 -10  -1   20.03    1.27
  -5  10   1   17.89    1.26
  -5 -10  -1   15.64    2.72
  -5 -10  -1   18.15    1.26
  -5 -10  -1   16.86    1.45
   5 -11  -1   -0.52    0.45
   5  11   1    0.57    0.43
   5  11   1    0.79    0.77
   5 -11  -1   -0.07    0.23
   5  11   1    0.40    0.67
   5 -11  -1    0.01    0.47
   5 -11  -1    0.06    0.42
   5  11   1   -0.03    1.23
  -5 -11  -1    0.20    0.37
  -5  11   1   -0.56    0.44
  -5 -11  -1    0.40    1.78
  -5 -11  -1   -0.64    0.50
  -5 -11  -1   -0.10    0.33
  -5  11   1   -0.33    0.33
   5  12   1    1.26    1.50
   5 -12  -1    0.06    0.49
   5 -12  -1    0.18    0.27
   5  12   1    0.25    0.76
   5 -12  -1    0.24    0.49
   5  12   1   -0.04    0.46
  -5 -12  -1   -0.19    0.40
  -5 -12  -1    0.17    2.04
  -5  12   1    0.31    0.38
  -5 -12  -1    0.02    0.61
  -5  12   1   -0.40    0.48
  -5 -12  -1    0.10    0.38
  -5  12   1   -0.54    0.33
   5 -13  -1    1.93    0.60
   5  13   1    1.28    0.63
   5  13   1    2.47    0.94
   5 -13  -1    1.66    0.36
   5 -13  -1    1.71    0.69
  -5 -13  -1    2.34    0.57
  -5 -13  -1    0.62    2.20
  -5  13   1    0.62    0.46
  -5 -13  -1    2.86    0.77
  -5  13   1    1.57    0.44
  -5 -13  -1    1.85    0.51
   5  14   1    0.02    0.95
   5 -14  -1    0.48    0.37
  -5 -14  -1    0.56    0.57
  -5  14   1    0.70    0.53
  -5 -14  -1   -0.01    0.75
  -5  14   1    0.97    0.58
   5  15   1    3.46    1.32
  -5 -15  -1    4.08    0.83
  -5  15   1    3.95    0.79
  -5 -15  -1    5.27    1.05
   5  16   1    6.36    1.64
  -5  16   1    4.12    0.90
  -5 -16  -1    5.35    1.03
   6  14  -1    3.72    3.44
   6  14  -1    6.72    1.56
  -6 -14   1    5.69    0.79
  -6  14  -1    5.53    0.79
  -6 -14   1    4.82    1.14
   6  13  -1    6.70    1.47
   6 -13   1    6.39    0.79
  -6 -13   1    7.31    1.18
  -6 -13   1    5.90    0.78
  -6  13  -1    5.83    0.77
   6 -12   1   -0.29    0.71
   6  12  -1   -0.39    0.97
   6  12  -1   -0.56    1.85
   6  12  -1    0.63    0.63
   6 -12   1    0.11    0.35
  -6  12  -1   -0.85    0.39
  -6 -12   1   -0.56    0.41
  -6 -12   1    0.01    0.42
  -6 -12   1   -1.59    0.68
   6  11  -1    1.12    1.86
   6 -11   1    2.50    0.59
   6 -11   1    1.98    0.37
   6  11  -1    0.67    0.93
   6  11  -1    0.74    0.62
   6 -11   1    1.90    0.35
  -6 -11   1    2.38    0.75
  -6 -11   1    1.71    0.43
  -6 -11   1    1.85    0.43
  -6  11  -1    0.93    0.40
  -6 -11   1    1.36    2.11
   6 -10   1    5.37    0.60
   6 -10   1    6.31    0.50
   6  10  -1    4.74    0.66
   6  10  -1    1.75    1.80
   6  10  -1    4.82    1.09
   6 -10   1    5.42    0.69
  -6 -10   1    4.86    0.57
  -6  10  -1    3.98    0.53
  -6 -10   1    4.71    0.84
  -6 -10   1    3.97    0.50
  -6 -10   1    1.69    1.97
   6  -9   1   15.65    1.00
   6  -9   1   16.65    1.20
   6   9  -1   14.90    1.60
   6  -9   1   16.58    0.92
   6   9  -1   14.80    1.15
   6  -9   1   15.06    1.28
   6   9  -1   13.73    1.66
  -6  -9   1   14.71    1.03
  -6   9  -1   15.31    1.07
  -6  -9   1   10.01    2.62
  -6  -9   1   15.57    1.06
   6   8  -1    9.44    1.34
   6  -8   1    9.99    0.63
   6  -8   1   10.85    0.88
   6   8  -1    8.59    0.80
   6  -8   1    9.12    0.83
   6   8  -1    8.60    1.10
   6  -8   1    9.84    0.70
  -6   8  -1    9.21    0.75
  -6  -8   1    9.25    0.74
  -6  -8   1   10.37    0.72
   6   7  -1   11.50    1.43
   6   7  -1   13.24    1.95
   6  -7   1   12.04    0.86
   6   7  -1   11.86    0.85
   6  -7   1   12.17    0.75
   6  -7   1   11.73    0.88
   6   7  -1   11.24    1.23
  -6  -7   1   11.35    0.80
  -6  -7   1   11.27    0.76
  -6   7  -1   12.69    0.81
   6  -6   1   82.39    4.26
   6  -6   1   83.52    4.26
   6   6  -1   79.65    4.89
   6   6  -1   83.05    4.56
   6  -6   1   84.63    4.24
   6   6  -1   82.11    4.24
   6  -6   1   74.07    4.32
  -6   6  -1   76.21    4.38
  -6  -6   1   81.71    4.19
   6  -5   1    4.67    0.42
   6   5  -1    4.24    0.70
   6  -5   1    4.03    0.40
   6   5  -1    3.92    0.86
   6   5  -1    4.43    0.43
   6  -5   1    4.34    0.44
   6   5  -1    1.99    1.11
  -6   5  -1    4.33    0.33
  -6  -5   1    3.78    0.28
  -6  -5   1    4.38    0.31
   6   4  -1   17.88    2.50
   6   4  -1   16.91    1.90
   6   4  -1   13.88    1.23
   6   4  -1   15.38    0.81
   6  -4   1   14.26    0.96
   6   4  -1   14.11    1.43
   6  -4   1   14.38    1.09
   6  -4   1   15.05    0.83
   6  -4   1   14.16    0.82
   6  -3   1  134.06    6.92
   6   3  -1  129.87    7.04
   6   3  -1  121.39    7.34
   6  -3   1  144.81    7.21
   6   3  -1  139.57    8.35
   6  -3   1  121.29    7.06
   6   3  -1  132.73    7.55
   6  -2   1  165.94    8.24
   6   2  -1  124.15    8.59
   6  -2   1  151.14    8.45
   6   2  -1  157.55    8.59
   6   2  -1  169.56    8.28
   6  -2   1  166.77    8.20
   6  -1   1    6.40    0.86
   6  -1   1    6.78    0.70
   6  -1   1    7.53    0.79
   6   0   1   -0.30    0.33
   6   0   1    0.43    0.43
   6   0   1   -0.96    0.69
   6   0  -1    0.62    0.69
   6   0  -1    0.41    0.37
   6   0  -1   -0.52    0.85
   6   0   1   -0.30    0.26
   6   0  -1   -0.08    0.29
   6   1   1    6.81    0.92
   6  -1  -1    5.96    1.07
   6  -1  -1    5.44    0.66
   6   1   1    6.81    0.73
   6   2   1  170.99    8.50
   6  -2  -1  163.94    8.38
   6  -2  -1  172.06    8.40
   6  -2  -1  128.83    8.57
   6   2   1  165.19    8.79
   6  -3  -1  131.70    6.76
   6  -3  -1  129.16    6.72
   6  -3  -1  115.02    7.42
   6   3   1  126.63    7.35
   6   3   1  124.21    7.16
   6   3   1  131.19    6.89
   6   3   1  138.93    8.08
   6  -4  -1   15.93    0.85
   6  -4  -1   13.40    0.82
   6   4   1   17.09    2.35
   6   4   1   13.07    1.45
   6  -4  -1   15.75    1.06
   6   4   1   13.74    1.86
   6   4   1   13.58    0.77
   6  -4  -1   14.73    0.94
   6   4   1   15.64    1.25
   6  -5  -1    4.44    0.39
   6  -5  -1    4.26    0.51
   6   5   1    3.90    0.35
   6   5   1    4.32    0.88
   6  -5  -1    3.99    0.44
   6   5   1    4.13    0.72
   6  -5  -1    4.53    0.40
  -6  -5  -1    4.48    0.29
  -6  -5  -1    3.66    0.28
  -6   5   1    4.14    0.33
   6   6   1   78.94    4.94
   6  -6  -1   88.40    4.25
   6   6   1   81.48    4.59
   6   6   1   81.11    4.32
   6  -6  -1   83.92    4.35
   6  -6  -1   80.62    4.29
   6  -6  -1   75.01    4.39
   6  -6  -1   82.71    4.27
  -6  -6  -1   87.71    4.38
  -6  -6  -1   83.05    4.23
  -6   6   1   72.41    4.30
   6   7   1   14.96    2.40
   6  -7  -1   11.99    0.93
   6  -7  -1   11.38    0.91
   6   7   1   16.42    2.03
   6   7   1   12.23    1.50
   6  -7  -1   11.47    0.88
   6   7   1   12.92    1.25
   6  -7  -1   15.40    0.98
   6  -7  -1   12.22    0.75
   6   7   1   11.98    0.86
  -6   7   1   13.64    0.84
  -6  -7  -1   12.11    0.81
  -6  -7  -1   12.03    0.81
   6  -8  -1    9.26    0.58
   6   8   1   10.97    1.36
   6   8   1    5.65    1.89
   6  -8  -1    8.61    0.81
   6  -8  -1    8.99    0.74
   6   8   1    9.19    1.26
   6  -8  -1    9.88    0.82
   6   8   1    9.92    0.79
   6  -8  -1   10.47    0.80
  -6   8   1    8.71    0.71
  -6  -8  -1    8.83    0.71
  -6  -8  -1    8.96    0.71
   6  -9  -1   15.51    1.31
   6  -9  -1   16.26    1.18
   6   9   1   17.48    1.60
   6  -9  -1   16.15    0.93
   6   9   1   12.45    1.64
   6   9   1   16.77    1.17
   6  -9  -1   16.13    1.10
  -6  -9  -1   16.26    1.07
  -6   9   1   15.63    1.08
  -6  -9  -1   15.81    1.08
   6  10   1    6.02    1.19
   6 -10  -1    3.94    0.64
   6 -10  -1    5.06    0.74
   6 -10  -1    5.66    0.48
   6  10   1    4.80    0.62
  -6 -10  -1    6.32    0.66
  -6  10   1    5.09    0.65
  -6 -10  -1    2.18    1.97
  -6 -10  -1    5.58    0.70
   6  11   1    1.23    1.75
   6 -11  -1    1.78    0.31
   6 -11  -1    1.66    0.53
   6  11   1    0.80    0.84
   6  11   1    1.63    0.58
   6 -11  -1    1.99    0.57
  -6 -11  -1    1.67    1.97
  -6 -11  -1    1.37    0.40
  -6 -11  -1    2.27    0.47
  -6  11   1    2.09    0.44
   6 -12  -1    0.49    0.28
   6 -12  -1   -0.19    0.58
   6  12   1    0.09    1.79
   6 -12  -1   -0.47    0.72
   6  12   1    1.09    0.57
  -6 -12  -1   -0.47    0.43
  -6 -12  -1    0.01    0.40
  -6  12   1   -0.41    0.37
  -6 -12  -1   -0.80    2.27
   6  13   1    3.04    2.15
   6  13   1    5.15    1.39
  -6 -13  -1    5.44    0.71
  -6  13   1    4.88    0.73
   6  14   1    6.31    1.58
  -6 -14  -1    6.40    0.86
  -6  14   1    8.69    1.15
   7  13  -1    5.35    2.82
   7  12  -1   -0.13    1.26
   7  12  -1    0.63    2.47
  -7  12  -1    0.43    0.49
  -7 -12   1    0.62    0.47
   7  11  -1    6.51    2.84
   7 -11   1    9.56    0.78
   7  11  -1    8.65    1.69
  -7 -11   1    8.71    0.92
  -7 -11   1    8.01    0.87
  -7  11  -1    8.92    0.91
   7 -10   1    2.15    0.58
   7  10  -1   -1.72    2.11
   7 -10   1    2.62    0.48
   7  10  -1    1.32    1.04
   7 -10   1    2.67    0.36
   7  10  -1    1.67    0.52
  -7 -10   1    1.90    0.37
  -7 -10   1    1.81    0.40
  -7  10  -1    2.12    0.41
   7  -9   1    4.70    0.63
   7  -9   1    5.24    0.49
   7  -9   1    4.66    0.80
   7   9  -1    3.68    2.19
   7   9  -1    3.82    1.19
   7   9  -1    4.80    0.58
   7  -9   1    4.60    0.61
  -7  -9   1    5.64    0.58
  -7  -9   1    5.13    0.55
  -7   9  -1    5.32    0.59
   7  -8   1    6.51    0.93
   7   8  -1    4.43    1.20
   7  -8   1    4.32    0.68
   7   8  -1    5.00    0.66
   7  -8   1    3.92    0.59
   7  -8   1    6.12    0.71
   7  -8   1    5.07    0.47
  -7   8  -1    4.69    0.49
  -7  -8   1    4.80    0.44
  -7  -8   1    4.85    0.48
   7   7  -1   -0.01    0.24
   7  -7   1   -0.08    0.21
   7   7  -1   -1.38    1.49
   7  -7   1    0.32    0.26
   7  -7   1    0.88    0.52
   7  -7   1    0.73    0.50
   7  -7   1   -0.13    0.37
   7   7  -1    1.85    0.88
  -7  -7   1    0.19    0.13
  -7  -7   1    0.00    0.15
  -7   7  -1    0.31    0.17
   7   6  -1    3.46    1.51
   7  -6   1    4.93    0.77
   7   6  -1    5.29    1.08
   7  -6   1    5.14    0.51
   7  -6   1    4.70    0.71
   7   6  -1    5.46    0.43
   7   6  -1    4.38    0.89
   7   6  -1    2.52    1.63
   7  -6   1    5.24    0.47
   7  -6   1    5.17    0.45
   7  -6   1    5.68    0.84
  -7   6  -1    5.70    0.36
   7  -5   1    0.27    0.24
   7  -5   1    0.19    0.12
   7  -5   1    0.90    0.55
   7  -5   1   -0.15    0.66
   7  -5   1    0.26    0.12
   7   5  -1    0.15    0.68
   7   5  -1    0.03    0.72
   7   5  -1   -0.64    1.16
   7  -5   1   -1.04    0.45
   7   4  -1    0.96    0.61
   7   4  -1    0.73    1.23
   7   4  -1    0.06    1.37
   7  -4   1    1.02    0.65
   7  -4   1    0.22    0.38
   7  -4   1    0.32    0.46
   7  -4   1    0.86    0.55
   7   4  -1    0.23    0.72
   7  -3   1    0.54    0.70
   7   3  -1   -0.38    1.09
   7  -3   1    0.11    0.52
   7   3  -1    0.82    1.17
   7  -3   1   -0.25    0.44
   7  -3   1   -0.24    0.27
   7   3  -1    0.76    0.71
   7   3  -1   -0.74    0.57
   7  -2   1    2.06    0.83
   7   2  -1    1.49    1.21
   7  -2   1    2.87    0.62
   7  -2   1    2.62    0.68
   7  -2   1    2.12    0.44
   7   2  -1    2.74    0.67
   7   2  -1    1.61    1.33
   7   2  -1    2.15    0.95
   7  -1   1   76.76    4.00
   7   1  -1   70.57    4.35
   7  -1   1   72.75    4.26
   7   1  -1   79.34    4.03
   7  -1   1   62.87    5.10
   7  -1   1   64.70    4.32
   7  -1   1   76.08    3.96
   7   1  -1   64.92    4.53
   7   1  -1   72.69    4.01
   7   1  -1   63.86    5.24
   7   0  -1    1.02    1.12
   7   0   1   -0.24    1.02
   7   0  -1    1.46    0.52
   7   0  -1   -0.31    0.35
   7   0   1    0.59    0.92
   7   0   1    0.69    0.54
   7   0   1    0.48    0.61
   7   0  -1   -0.11    0.55
   7   0  -1    0.79    0.94
   7  -1  -1   77.26    3.96
   7   1   1   59.31    4.45
   7  -1  -1   67.45    4.37
   7   1   1   76.25    4.01
   7  -1  -1   60.79    5.20
   7   1   1   75.30    4.34
   7   1   1   63.33    5.11
   7  -1  -1   73.13    3.92
   7   1   1   77.42    4.03
   7  -2  -1    2.72    0.46
   7   2   1    0.64    1.19
   7   2   1    1.85    0.64
   7   2   1    2.38    0.78
   7  -2  -1    1.07    0.81
   7  -2  -1    2.23    0.53
   7   2   1    1.91    0.56
   7   2   1    0.86    1.16
   7   3   1   -0.52    1.12
   7  -3  -1   -0.75    0.45
   7   3   1    1.11    0.60
   7  -3  -1    0.99    0.75
   7   3   1   -0.53    0.77
   7  -3  -1   -0.11    0.28
   7   3   1   -1.12    1.09
   7   4   1    0.60    0.60
   7  -4  -1    1.08    0.29
   7   4   1    2.81    1.35
   7   4   1   -0.41    1.25
   7  -4  -1    0.73    0.65
   7   4   1    1.86    0.74
   7  -4  -1    1.32    0.49
   7  -5  -1    0.35    0.13
   7   5   1    0.65    0.67
   7   5   1   -0.37    1.19
   7  -5  -1    0.20    0.14
   7  -5  -1    0.18    0.22
   7   5   1   -0.61    0.64
   7   5   1   -0.95    1.15
   7  -5  -1   -0.31    0.52
   7  -5  -1    0.24    0.53
   7   6   1    5.03    0.93
   7  -6  -1    5.04    0.67
   7  -6  -1    5.19    0.45
   7   6   1    5.04    0.39
   7  -6  -1    4.60    0.47
   7  -6  -1    5.58    0.50
   7   6   1    4.56    1.83
   7  -6  -1    4.92    0.73
   7   6   1    3.47    1.61
   7   6   1    5.03    1.10
  -7   6   1    5.39    0.37
   7  -7  -1    0.13    0.24
   7   7   1    0.20    0.22
   7  -7  -1    0.15    0.17
   7   7   1    0.61    0.79
   7  -7  -1    0.17    0.45
   7   7   1   -0.64    2.76
   7  -7  -1    0.58    0.45
  -7  -7  -1    0.33    0.14
  -7   7   1    0.36    0.17
  -7  -7  -1    0.02    0.12
   7   8   1    3.34    1.03
   7   8   1    1.22    1.79
   7   8   1    4.90    0.60
   7  -8  -1    4.72    0.40
   7  -8  -1    5.48    0.79
   7  -8  -1    4.23    0.49
  -7  -8  -1    4.53    0.44
  -7  -8  -1    4.49    0.43
  -7   8   1    4.46    0.47
   7   9   1    3.89    1.23
   7  -9  -1    4.32    0.70
   7  -9  -1    4.76    0.44
   7  -9  -1    6.12    0.78
   7   9   1    5.41    2.32
   7   9   1    4.16    0.53
   7  -9  -1    5.49    0.79
  -7  -9  -1    4.51    0.55
  -7  -9  -1    5.30    0.53
  -7   9   1    4.90    0.56
   7  10   1    1.74    0.50
   7 -10  -1    2.44    0.57
   7  10   1    0.86    2.03
   7 -10  -1    2.35    0.70
   7  10   1    2.25    1.12
   7 -10  -1    2.87    0.41
  -7 -10  -1    1.57    0.37
  -7  10   1    1.89    0.37
  -7 -10  -1    2.46    0.38
   7  11   1    6.03    2.42
   7  11   1    9.74    1.66
  -7 -11  -1    8.21    0.88
  -7 -11  -1    7.95    0.84
  -7  11   1    7.11    0.85
   7  12   1    1.26    2.37
   7  12   1   -0.51    1.18
  -7 -12  -1    0.38    0.43
  -7  12   1    0.95    0.47
   7  13   1    5.21    2.89
   8  10  -1    1.66    2.99
   8  10  -1    3.77    1.90
  -8 -10   1    2.75    0.47
  -8 -10   1    2.97    0.36
  -8  10  -1    2.87    0.40
   8  -9   1   -0.45    0.30
   8   9  -1    1.20    2.66
   8   9  -1    0.13    0.36
   8   9  -1    1.05    1.21
  -8  -9   1   -0.36    0.15
  -8  -9   1   -0.26    0.16
  -8   9  -1    0.23    0.24
   8   8  -1   -0.69    2.33
   8  -8   1   -0.40    0.26
   8   8  -1   -1.61    1.13
   8  -8   1   -0.23    0.62
   8   8  -1    0.02    0.39
   8  -8   1    0.02    0.29
  -8   8  -1   -0.06    0.14
   8  -7   1    0.35    0.29
   8   7  -1    0.89    1.91
   8  -7   1    1.62    0.68
   8   7  -1    0.14    1.02
   8  -7   1    0.12    0.64
   8  -7   1    0.89    0.72
   8  -7   1    0.36    0.20
   8   6  -1    5.32    1.26
   8  -6   1    5.04    0.87
   8  -6   1    5.36    0.92
   8   6  -1    3.59    2.24
   8  -6   1    4.75    0.80
   8  -6   1    5.04    0.60
   8  -5   1    6.83    0.94
   8   5  -1    7.96    1.47
   8  -5   1    7.30    0.69
   8  -5   1    8.19    1.26
   8   5  -1    4.78    2.04
   8  -5   1    5.92    0.98
   8  -4   1   14.87    1.09
   8  -4   1   16.14    1.65
   8  -4   1   14.03    1.47
   8   4  -1   16.27    1.89
   8  -4   1   15.64    1.74
   8   4  -1   11.98    2.99
   8   4  -1   17.82    1.90
   8   3  -1   -0.12    1.73
   8   3  -1    0.26    0.87
   8  -3   1   -0.31    0.35
   8  -3   1    2.52    1.05
   8  -3   1    0.19    0.65
   8  -3   1    0.89    0.75
   8   3  -1    0.78    0.79
   8   2  -1   40.20    2.61
   8  -2   1   43.26    2.89
   8   2  -1   37.91    2.95
   8  -2   1   40.45    2.44
   8   2  -1   41.92    2.68
   8  -2   1   40.79    2.60
   8  -1   1    3.51    1.65
   8  -1   1    5.04    1.35
   8   1  -1    3.74    1.33
   8   1  -1    4.11    1.06
   8  -1   1    6.70    0.93
   8   1  -1    3.33    1.78
   8  -1   1    7.78    1.78
   8   0   1   -0.56    0.76
   8   0   1   -0.02    0.49
   8   0   1   -0.39    0.70
   8   0  -1    1.78    1.20
   8   0   1    0.32    1.16
   8   0   1    1.01    1.35
   8   0  -1    0.50    0.80
   8   0  -1    0.88    1.45
   8   0  -1    0.18    0.67
   8  -1  -1    7.58    0.87
   8  -1  -1    4.27    1.35
   8   1   1    5.40    1.44
   8   1   1    7.15    1.21
   8   1   1    5.18    0.79
   8  -1  -1    4.76    1.13
   8  -1  -1    2.28    1.69
   8  -1  -1    5.67    0.89
   8   1   1    6.31    0.93
   8   1   1    4.28    1.88
   8  -2  -1   41.71    2.56
   8   2   1   37.65    2.88
   8   2   1   39.84    2.67
   8   2   1   38.19    2.57
   8  -2  -1   41.51    2.40
   8  -3  -1    0.47    0.97
   8  -3  -1    0.66    0.64
   8   3   1   -0.58    1.52
   8  -3  -1   -0.20    0.37
   8   3   1    0.04    0.57
   8   3   1    0.66    0.85
   8  -3  -1    0.65    0.76
   8   3   1    2.09    1.57
   8   3   1   -0.87    0.76
   8  -4  -1   14.37    1.39
   8  -4  -1   15.83    1.63
   8   4   1   13.06    2.86
   8  -4  -1   14.48    1.71
   8  -4  -1   14.44    1.03
   8   4   1   15.05    1.88
   8   4   1   11.78    1.34
   8  -5  -1    8.63    1.35
   8  -5  -1    6.21    0.63
   8   5   1    6.98    1.32
   8  -5  -1    6.39    0.87
   8   5   1    3.51    1.96
   8   6   1    7.13    1.36
   8  -6  -1    4.47    0.55
   8  -6  -1    4.87    0.88
   8   6   1    3.27    1.98
   8  -6  -1    5.19    0.82
   8  -7  -1    0.05    0.24
   8   7   1    0.25    2.10
   8   7   1    1.11    1.08
   8  -7  -1   -0.50    0.58
   8  -7  -1    0.55    0.22
   8   8   1   -0.89    1.06
   8  -8  -1   -0.40    0.29
   8   8   1    0.65    2.25
   8   9   1    0.96    2.59
   8   9   1    0.61    1.19
   8   9   1    0.43    0.35
  -8   9   1   -0.32    0.23
   8  10   1    2.66    2.74
   8  10   1    1.99    1.59
  -8 -10  -1    2.83    0.34
  -8 -10  -1    2.97    0.33
  -8  10   1    2.89    0.40
   9   6  -1    4.48    1.48
   9   6  -1    3.55    2.67
   9  -5   1   13.51    1.73
   9  -5   1   10.81    0.96
   9   5  -1   10.71    1.78
   9   4  -1    3.72    2.43
   9   4  -1    5.02    1.48
   9   4  -1    6.31    1.38
   9  -4   1    6.80    1.26
   9  -4   1    4.82    0.68
   9  -3   1    5.16    1.50
   9   3  -1    9.10    1.67
   9   3  -1    7.78    1.21
   9  -3   1   12.20    1.73
   9  -3   1   12.88    1.84
   9   2  -1    1.24    0.75
   9  -2   1    2.95    1.03
   9  -2   1    1.48    1.06
   9  -2   1    0.91    1.85
   9   2  -1    1.44    1.24
   9   2  -1    0.15    2.18
   9  -2   1    0.74    0.57
   9  -2   1    1.68    1.49
   9   1  -1    3.56    2.27
   9  -1   1    8.72    1.34
   9   1  -1    8.58    1.49
   9  -1   1    9.06    1.14
   9  -1   1    4.20    1.79
   9   1  -1    6.34    1.01
   9  -1   1    7.29    1.42
   9   0   1   -0.42    1.96
   9   0   1    1.07    0.66
   9   0  -1   -1.61    2.04
   9   0  -1    1.43    1.03
   9   0   1    0.76    1.07
   9   0  -1    0.95    1.10
   9   0  -1   -0.62    0.61
   9  -1  -1   11.10    1.91
   9   1   1    9.11    1.27
   9   1   1   10.51    1.83
   9  -1  -1    8.09    1.16
   9  -1  -1   11.56    1.68
   9  -2  -1   -0.25    1.04
   9  -2  -1    0.32    0.57
   9   2   1   -1.40    2.04
   9  -2  -1    1.04    1.90
   9   2   1    1.38    0.73
   9  -2  -1    3.01    1.72
   9  -2  -1    2.28    0.98
   9   2   1    1.61    1.11
   9  -3  -1   12.02    1.85
   9  -3  -1   13.48    2.02
   9   3   1   13.45    1.73
   9   3   1   12.61    2.10
   9  -3  -1   11.02    1.10
   9  -4  -1    4.97    0.65
   9  -4  -1    6.81    1.34
   9   4   1    5.87    1.42
   9   4   1    4.08    1.10
   9   4   1    0.78    2.21
   9  -4  -1    4.85    1.38
   9  -4  -1    3.18    2.17
   9  -5  -1    9.23    0.87
   9   5   1   10.41    1.88
   9  -5  -1   11.97    1.87
   9   5   1    9.70    1.35
   9   6   1    4.88    1.10
   9   6   1    3.16    1.54
   9   6   1    1.74    2.74
   9  -6  -1    3.61    1.30
   0  18  -2    0.57    1.00
   0  18  -2    0.58    0.60
   0 -18   2    0.79    0.83
   0 -17   2    0.05    0.94
   0 -17   2   -0.85    0.65
   0  17  -2   -0.22    0.55
   0  17  -2   -0.09    0.65
   0  17  -2   -0.42    0.68
   0  16  -2    5.41    0.91
   0  16  -2    7.37    0.94
   0 -16   2    6.10    1.04
   0 -16   2    6.28    0.93
   0  16  -2    7.56    0.87
   0 -15   2    0.17    2.37
   0 -15   2    0.23    0.49
   0  15  -2    0.06    0.43
   0  15  -2   -0.35    0.38
   0 -15   2   -0.82    0.59
   0  15  -2   -0.11    0.50
   0  14  -2    4.18    0.69
   0  14  -2    5.74    0.67
   0  14  -2    5.33    0.75
   0 -14   2    1.42    1.96
   0 -14   2    5.34    0.73
   0 -14   2    4.43    0.89
   0 -13   2   -0.42    0.36
   0 -13   2   -0.43    0.43
   0  13  -2   -0.65    0.37
   0 -13   2    0.44    1.57
   0  13  -2   -0.07    0.30
   0  13  -2   -0.66    0.32
   0  12  -2    0.62    0.28
   0  12  -2    0.58    0.33
   0 -12   2    0.84    0.43
   0 -12   2    1.14    0.40
   0  12  -2    0.55    0.36
   0 -12   2    3.70    1.67
   0  11  -2    0.02    0.28
   0  11  -2   -0.01    0.24
   0 -11   2    0.39    1.07
   0 -11   2   -0.18    0.27
   0  11  -2    0.08    0.27
   0 -11   2   -0.15    0.30
   0 -10   2   48.43    4.09
   0  10  -2   55.52    2.99
   0  10  -2   58.21    3.12
   0 -10   2   56.30    3.10
   0  10  -2   56.18    3.10
   0 -10   2   54.31    3.06
   0   9  -2   -0.02    0.20
   0   9  -2    0.12    0.22
   0  -9   2   -0.18    0.21
   0  -9   2   -0.25    0.19
   0   9  -2    0.08    0.18
   0   8  -2   86.14    4.63
   0   8  -2   83.39    4.65
   0   8  -2   89.08    4.55
   0  -8   2   84.00    5.48
   0  -8   2   88.40    4.61
   0  -8   2   88.95    4.63
   0   7  -2    0.04    0.15
   0  -7   2   -0.28    0.13
   0   7  -2   -0.18    0.11
   0  -7   2   -0.01    0.15
   0  -7   2   -0.50    0.50
   0   7  -2    0.56    0.21
   0   6  -2    3.54    0.36
   0   6  -2    3.66    0.39
   0  -6   2    3.25    0.85
   0  -6   2    3.02    0.32
   0  -6   2    2.98    0.35
   0   6  -2    3.44    0.31
   0   5  -2   -0.03    0.09
   0  -5   2   -0.21    0.36
   0   5  -2   -0.17    0.10
   0  -5   2   -0.13    0.11
   0  -5   2    0.09    0.12
   0   5  -2   -0.06    0.13
   0  -4   2   92.83    4.80
   0  -4   2   89.61    4.78
   0   4  -2   89.28    4.83
   0   4  -2   96.57    4.81
   0   4  -2   93.66    4.77
   0  -3   2    0.00    0.06
   0   3  -2   -0.07    0.21
   0  -3   2   -0.14    0.20
   0  -3   2    0.01    0.07
   0   3  -2    0.08    0.11
   0   3  -2    0.07    0.06
   0  -2   2  107.78    5.53
   0   2  -2  106.51    5.51
   0  -2   2  105.96    5.52
   0   2  -2  111.48    5.54
   0  -1   2    0.21    0.13
   0   1  -2   -0.03    0.02
   0  -1   2    0.01    0.03
   0  -1   2    0.00    0.03
   0   1  -2    0.04    0.12
   0   1  -2    0.03    0.04
   0   1  -2   -0.01    0.03
   0  -1   2    0.02    0.05
   0   1   2    0.00    0.03
   0   1   2    0.02    0.03
   0  -1  -2    0.01    0.03
   0   1   2    0.00    0.03
   0  -1  -2    0.00    0.03
   0  -1  -2    0.03    0.03
   0   2   2  106.99    5.64
   0  -2  -2  114.29    5.63
   0  -2  -2  113.01    5.63
   0   2   2  103.83    5.61
   0   2   2  109.13    5.63
   0  -2  -2  104.82    5.65
   0   2   2  116.03    5.63
   0  -3  -2    0.05    0.08
   0   3   2    0.14    0.09
   0  -3  -2    0.01    0.09
   0   3   2    0.01    0.05
   0   3   2    0.02    0.08
   0  -3  -2    0.18    0.08
   0  -4  -2   93.14    4.79
   0   4   2   90.46    4.81
   0   4   2   97.70    4.79
   0  -4  -2   91.69    4.75
   0  -4  -2   91.56    4.84
   0   4   2   87.73    4.75
   0   5   2    0.02    0.11
   0  -5  -2   -0.19    0.10
   0   5   2    0.05    0.09
   0  -5  -2   -0.03    0.09
   0   5   2    0.15    0.13
   0  -5  -2    0.29    0.18
   0  -6  -2    3.46    0.43
   0   6   2    3.42    0.36
   0  -6  -2    3.44    0.37
   0  -6  -2    3.29    0.32
   0   6   2    2.90    0.30
   0   6   2    2.82    0.34
   0  -7  -2   -0.09    0.13
   0  -7  -2    0.27    0.26
   0   7   2   -0.16    0.14
   0   7   2    0.13    0.18
   0   7   2    0.39    0.16
   0  -7  -2    0.10    0.17
   0  -8  -2   89.72    4.67
   0  -8  -2   85.81    4.82
   0   8   2   85.93    4.70
   0  -8  -2   88.98    4.72
   0   8   2   87.02    4.74
   0   8   2   83.32    4.63
   0  -8  -2   98.00    5.61
   0   9   2   -0.07    0.20
   0  -9  -2    0.00    0.19
   0  -9  -2   -0.24    0.31
   0   9   2    0.04    0.21
   0   9   2    0.01    0.20
   0  -9  -2   -0.09    0.73
   0  -9  -2   -0.03    0.22
   0 -10  -2   58.69    3.12
   0 -10  -2   56.91    3.19
   0 -10  -2   57.72    3.35
   0 -10  -2   52.57    4.13
   0  10   2   57.67    3.17
   0  10   2   56.89    3.18
   0  10   2   54.94    3.06
   0 -11  -2    0.40    0.28
   0  11   2   -0.64    0.26
   0 -11  -2   -0.13    0.31
   0  11   2    0.28    0.28
   0  11   2    0.10    0.28
   0 -11  -2   -0.48    0.85
   0 -11  -2    0.00    1.11
   0 -12  -2    3.42    1.52
   0 -12  -2    0.77    0.45
   0  12   2    0.54    0.33
   0 -12  -2    0.21    0.61
   0  12   2    1.23    0.39
   0  12   2    1.43    0.38
   0 -12  -2    0.92    0.36
   0 -13  -2    0.39    0.68
   0 -13  -2    0.07    0.35
   0 -13  -2   -0.78    0.42
   0  13   2   -0.82    0.35
   0 -13  -2    1.58    1.50
   0  13   2   -0.06    0.35
   0  13   2   -0.10    0.34
   0  14   2    6.59    0.74
   0  14   2    4.42    0.72
   0 -14  -2    5.50    1.12
   0 -14  -2    2.17    1.93
   0  14   2    5.92    0.77
   0 -14  -2    5.36    0.76
   0  15   2   -0.78    0.41
   0 -15  -2   -0.08    2.17
   0  15   2   -0.01    0.39
   0 -15  -2   -0.58    0.66
   0 -15  -2   -0.17    0.92
   0 -15  -2    0.65    0.49
   0  15   2    0.42    0.51
   0 -16  -2    5.60    1.40
   0  16   2    5.90    1.03
   0  16   2    6.60    0.88
   0 -16  -2    6.53    1.08
   0  16   2    6.21    0.89
   0 -17  -2   -1.76    0.73
   0  17   2   -0.61    0.53
   0  17   2   -0.19    0.53
   0  17   2   -0.82    0.63
   0 -17  -2    0.08    0.68
   0 -17  -2   -0.11    0.96
   0  18   2    0.24    0.68
   0 -18  -2   -0.11    0.89
   0 -18  -2   -0.10    0.83
   0  18   2    0.56    0.62
   1 -18   2    0.98    1.22
   1  18  -2    2.26    0.91
   1 -18   2    0.53    0.79
   1  18  -2    0.57    0.80
  -1  18  -2    1.00    0.50
  -1 -18   2    0.32    0.85
  -1  18  -2    1.51    0.90
   1  17  -2    0.21    0.66
   1 -17   2   -1.43    0.89
   1  17  -2   -0.07    0.72
   1 -17   2    0.13    0.69
  -1  17  -2   -0.56    0.41
  -1 -17   2   -1.56    1.06
  -1  17  -2   -0.37    0.47
  -1 -17   2   -0.08    0.72
  -1  17  -2   -0.26    0.71
   1  16  -2   26.04    1.88
   1 -16   2   26.93    2.24
   1  16  -2   27.81    2.03
   1  16  -2   25.81    2.04
   1 -16   2   28.25    1.92
  -1  16  -2   29.45    1.69
  -1 -16   2   22.25    3.11
  -1 -16   2   25.64    1.93
  -1  16  -2   28.75    2.10
  -1  16  -2   27.46    1.72
   1 -15   2   39.63    2.60
   1  15  -2   39.37    2.53
   1 -15   2   36.68    2.38
   1  15  -2   40.61    2.34
   1  15  -2   39.41    2.53
  -1  15  -2   41.46    2.23
  -1 -15   2   39.40    2.53
  -1 -15   2   30.54    4.75
  -1  15  -2   38.55    2.28
  -1  15  -2   39.79    2.56
  -1 -15   2   39.13    2.60
   1 -14   2   13.33    2.91
   1  14  -2   16.26    1.37
   1  14  -2   17.40    1.27
   1  14  -2   12.82    1.27
   1 -14   2   17.85    1.47
   1 -14   2   15.56    1.23
  -1  14  -2   16.66    1.06
  -1 -14   2   15.90    1.40
  -1  14  -2   15.35    1.32
  -1  14  -2   16.32    1.11
  -1 -14   2   13.66    3.27
  -1 -14   2   14.28    1.81
   1 -13   2    1.40    1.50
   1  13  -2    1.02    0.47
   1 -13   2    0.94    0.49
   1  13  -2    0.65    0.42
   1  13  -2    1.92    0.46
   1 -13   2    0.96    0.41
  -1 -13   2    1.05    0.42
  -1 -13   2    0.43    1.87
  -1  13  -2    1.30    0.32
  -1  13  -2    1.32    0.30
  -1 -13   2    0.71    0.48
  -1  13  -2    1.59    0.46
   1  12  -2   -0.04    0.36
   1 -12   2   -0.41    1.24
   1  12  -2   -0.74    0.29
   1 -12   2    0.19    0.41
   1 -12   2   -0.21    0.27
   1  12  -2    0.03    0.38
  -1 -12   2    0.24    0.36
  -1  12  -2    0.28    0.22
  -1  12  -2   -0.11    0.32
  -1 -12   2    0.12    1.51
  -1  12  -2    0.18    0.23
  -1 -12   2    0.42    0.39
   1 -11   2    2.24    1.33
   1 -11   2    0.22    0.35
   1 -11   2    0.51    0.29
   1  11  -2    0.94    0.35
   1  11  -2    1.08    0.33
   1  11  -2    0.63    0.35
  -1  11  -2    0.45    0.31
  -1 -11   2    2.17    0.45
  -1 -11   2    0.64    0.36
  -1 -11   2   -0.92    1.31
  -1  11  -2    0.70    0.24
   1 -10   2    3.90    0.63
   1 -10   2    4.42    0.57
   1  10  -2    5.11    0.60
   1 -10   2    4.80    1.38
   1  10  -2    5.21    0.70
   1  10  -2    4.75    0.57
   1 -10   2    4.01    0.51
  -1  10  -2    4.12    0.58
  -1  10  -2    4.70    0.47
  -1 -10   2    5.09    0.61
  -1 -10   2    4.46    1.52
  -1 -10   2    4.64    0.57
  -1  10  -2    5.38    0.43
   1   9  -2   42.31    2.55
   1   9  -2   43.50    2.43
   1  -9   2   41.26    2.36
   1  -9   2   40.60    2.43
   1  -9   2   42.30    3.40
   1   9  -2   41.48    2.40
   1  -9   2   43.47    2.43
  -1   9  -2   44.45    2.45
  -1   9  -2   45.88    2.28
  -1  -9   2   40.09    3.68
  -1  -9   2   43.21    2.44
  -1  -9   2   40.74    2.41
  -1   9  -2   42.40    2.34
   1   8  -2  240.09   12.51
   1   8  -2  239.80   12.68
   1  -8   2  228.63   12.48
   1   8  -2  245.54   12.55
   1  -8   2  243.36   12.54
   1  -8   2  228.22   12.53
  -1   8  -2  244.09   12.41
  -1   8  -2  246.28   12.56
  -1  -8   2  247.26   12.54
  -1   8  -2  234.06   12.46
  -1  -8   2  274.69   13.89
  -1  -8   2  243.29   12.56
   1   7  -2    0.28    0.63
   1  -7   2    0.41    0.21
   1  -7   2    0.47    0.18
   1   7  -2    0.57    0.20
   1   7  -2    0.61    0.27
   1  -7   2    0.49    0.22
   1   7  -2    0.63    0.21
  -1  -7   2    0.85    0.84
  -1   7  -2    0.66    0.13
  -1  -7   2    0.71    0.22
  -1  -7   2    0.64    0.22
  -1   7  -2    0.64    0.16
  -1   7  -2    0.65    0.21
   1  -6   2  116.85    5.93
   1  -6   2  107.86    5.86
   1   6  -2  112.61    5.91
   1   6  -2  111.68    6.06
   1  -6   2  107.34    5.90
  -1  -6   2  112.49    5.94
  -1   6  -2  118.11    5.83
  -1  -6   2  120.70    5.93
  -1   6  -2  114.26    5.93
  -1   6  -2  112.39    5.85
   1  -5   2  104.93    5.19
   1   5  -2  100.27    5.19
   1  -5   2   94.00    5.14
   1   5  -2   95.33    5.30
   1   5  -2   94.89    5.17
   1  -5   2   96.53    5.12
  -1  -5   2   99.86    5.20
  -1   5  -2  103.51    5.19
  -1   5  -2   98.44    5.10
  -1  -5   2  105.78    5.19
  -1  -2   2  444.44   22.63
   1   1  -2    2.07    0.18
   1  -1   2    2.08    0.16
   1   1  -2    2.16    0.16
   1  -1   2    2.17    0.15
  -1  -1   2    2.22    0.15
  -1  -1   2    2.27    0.19
  -1   1  -2    2.10    0.17
  -1  -1   2    2.90    0.27
  -1   1  -2    2.18    0.15
  -1   1  -2    1.90    0.17
   1   0  -2   39.43    2.01
   1   0   2   38.79    2.05
   1   0   2   38.33    1.99
   1   0  -2   38.72    2.00
   1   0  -2   44.60    2.10
   1   0  -2   39.43    2.00
   1   0   2   36.60    2.03
  -1   0  -2   38.09    1.99
  -1   0   2   38.65    2.00
  -1   0  -2   38.36    2.06
  -1   0  -2   34.43    2.04
  -1   0   2   37.17    2.01
  -1   0   2   41.80    2.10
  -1   0  -2   39.16    2.00
   1  -1  -2    2.00    0.14
   1   1   2    2.18    0.16
   1  -1  -2    2.25    0.16
   1   1   2    2.19    0.16
   1   1   2    2.24    0.23
   1  -1  -2    2.20    0.16
   1  -1  -2    2.73    0.22
  -1  -1  -2    2.31    0.15
  -1  -1  -2    2.23    0.16
  -1   1   2    2.31    0.17
  -1   1   2    2.32    0.14
  -1   1   2    2.35    0.16
  -1  -1  -2    2.95    0.25
   1  -2  -2  464.67   23.34
  -1  -2  -2  453.13   23.44
   1  -5  -2  101.39    5.21
   1  -5  -2   99.53    5.20
   1  -5  -2   96.28    5.13
   1   5   2   96.64    5.20
   1   5   2  105.04    5.20
   1   5   2   99.54    5.31
  -1  -5  -2   98.53    5.20
  -1   5   2  103.34    5.20
  -1   5   2  105.58    5.16
  -1   5   2   97.07    5.10
  -1  -5  -2   95.91    5.33
  -1  -5  -2   96.78    5.20
   1   6   2  115.67    6.10
   1   6   2  111.59    5.97
   1  -6  -2  113.36    6.00
   1   6   2  113.73    6.00
   1  -6  -2  115.43    5.99
   1  -6  -2  110.94    5.90
  -1   6   2  121.08    5.94
  -1   6   2  115.05    5.98
  -1  -6  -2  119.22    5.99
  -1  -6  -2  110.64    6.13
  -1   6   2  113.28    5.87
  -1  -6  -2  113.39    5.98
   1   7   2    0.99    0.24
   1  -7  -2    0.59    0.21
   1   7   2    0.66    0.31
   1   7   2    0.57    0.20
   1  -7  -2    0.49    0.16
   1  -7  -2    0.65    0.24
  -1   7   2    0.51    0.14
  -1   7   2    0.30    0.18
  -1   7   2    0.85    0.19
  -1  -7  -2    0.12    0.58
  -1  -7  -2    0.51    0.35
  -1  -7  -2    0.81    0.23
  -1  -7  -2    0.39    0.20
   1   8   2  241.65   12.54
   1   8   2  235.55   12.65
   1  -8  -2  236.75   12.46
   1  -8  -2  238.39   12.59
   1  -8  -2  243.81   12.55
   1   8   2  241.34   12.52
  -1   8   2  241.47   12.54
  -1  -8  -2  243.99   12.54
  -1  -8  -2  260.44   13.52
  -1   8   2  238.36   12.41
  -1   8   2  245.70   12.49
  -1  -8  -2  235.54   12.73
  -1  -8  -2  253.24   12.56
   1   9   2   43.17    2.45
   1  -9  -2   43.11    2.49
   1  -9  -2   42.92    2.55
   1  -9  -2   42.57    2.38
   1   9   2   47.56    2.62
   1   9   2   45.19    2.49
  -1  -9  -2   39.19    3.36
  -1   9   2   44.48    2.41
  -1  -9  -2   44.64    2.48
  -1  -9  -2   42.40    2.68
  -1   9   2   44.42    2.33
  -1   9   2   41.90    2.47
  -1  -9  -2   43.38    2.49
   1  10   2    4.14    0.55
   1 -10  -2    4.25    0.70
   1  10   2    5.06    0.67
   1 -10  -2    5.39    0.65
   1 -10  -2    4.52    0.48
  -1  10   2    4.43    0.55
  -1 -10  -2    4.61    0.61
  -1  10   2    5.44    0.42
  -1  10   2    4.96    0.49
  -1 -10  -2    2.81    1.29
  -1 -10  -2    4.78    0.55
  -1 -10  -2    5.37    0.87
   1  11   2    1.27    0.44
   1 -11  -2    0.83    0.50
   1  11   2    0.18    0.28
   1 -11  -2    0.84    0.29
   1 -11  -2    0.52    0.37
   1  11   2    0.26    0.37
  -1  11   2    0.53    0.33
  -1  11   2    0.92    0.27
  -1 -11  -2    0.31    0.34
  -1 -11  -2    1.26    0.62
  -1 -11  -2    2.14    1.27
  -1  11   2    0.75    0.22
  -1 -11  -2    0.36    0.33
   1  12   2    0.18    0.33
   1 -12  -2   -0.01    0.27
   1 -12  -2   -0.37    0.39
   1 -12  -2   -0.75    1.21
   1  12   2   -0.05    0.39
   1  12   2   -0.07    0.36
  -1  12   2    0.07    0.24
  -1 -12  -2   -0.48    1.51
  -1 -12  -2    0.29    0.39
  -1 -12  -2    0.05    0.66
  -1 -12  -2   -0.17    0.33
  -1  12   2    0.23    0.22
  -1  12   2   -0.22    0.31
   1  13   2    1.87    0.50
   1 -13  -2    1.46    0.42
   1 -13  -2    1.73    1.72
   1  13   2    1.70    0.54
   1 -13  -2    1.30    0.71
   1  13   2    0.76    0.43
   1 -13  -2    0.94    0.51
  -1  13   2    1.01    0.30
  -1  13   2    1.15    0.46
  -1 -13  -2    1.17    0.43
  -1 -13  -2    1.40    0.54
  -1 -13  -2    0.26    1.71
  -1  13   2    1.31    0.36
  -1 -13  -2    2.35    0.90
   1 -14  -2   17.12    1.69
   1 -14  -2   16.08    3.39
   1  14   2   16.38    1.33
   1 -14  -2   15.80    1.28
   1  14   2   15.47    1.32
   1  14   2   17.56    1.40
   1 -14  -2   15.89    1.52
  -1  14   2   14.61    1.30
  -1 -14  -2   15.55    1.83
  -1 -14  -2   14.50    3.27
  -1  14   2   17.08    1.17
  -1 -14  -2   14.30    1.40
  -1  14   2   17.55    1.07
  -1 -14  -2   15.26    1.31
   1  15   2   38.62    2.54
   1 -15  -2   39.20    2.39
   1 -15  -2   36.96    2.87
   1 -15  -2   39.23    2.65
   1  15   2   41.45    2.44
   1  15   2   37.48    2.51
  -1  15   2   42.71    2.21
  -1 -15  -2   37.77    2.45
  -1 -15  -2   38.98    2.64
  -1 -15  -2   33.71    3.00
  -1  15   2   40.75    2.33
  -1  15   2   39.94    2.55
   1  16   2   26.10    2.02
   1 -16  -2   27.92    2.28
   1  16   2   26.09    2.02
   1 -16  -2   28.87    2.58
   1  16   2   30.17    1.99
   1 -16  -2   27.94    1.88
  -1  16   2   28.87    1.69
  -1  16   2   28.63    1.79
  -1 -16  -2   26.25    2.01
  -1  16   2   27.89    2.04
   1  17   2   -0.86    0.67
   1 -17  -2    0.24    1.29
   1  17   2    0.94    0.96
   1 -17  -2   -0.29    0.79
   1 -17  -2    0.61    1.02
   1  17   2   -0.13    0.67
  -1  17   2    0.17    0.43
  -1 -17  -2   -0.34    0.72
  -1  17   2    0.94    0.71
  -1 -17  -2    0.96    1.51
  -1 -17  -2   -0.12    0.79
   1 -18  -2    1.05    1.46
   1 -18  -2   -0.14    0.91
   1 -18  -2    1.41    0.78
   1  18   2    2.41    0.89
   1  18   2    1.46    0.76
  -1  18   2    1.01    0.84
  -1 -18  -2    0.82    0.90
  -1  18   2    0.54    0.58
  -1 -18  -2    1.34    0.88
   2 -18   2    1.16    0.81
   2  18  -2    0.45    0.88
  -2  18  -2   -1.06    0.88
  -2 -18   2    1.67    0.89
   2  17  -2    3.51    0.94
   2 -17   2    3.70    1.85
   2  17  -2    3.39    0.83
   2 -17   2    4.14    0.79
  -2 -17   2    5.25    1.59
  -2  17  -2    4.34    0.93
  -2  17  -2    3.81    0.63
   2 -16   2    4.96    1.01
   2  16  -2    5.67    1.06
   2  16  -2    5.93    0.93
   2 -16   2    5.79    0.80
  -2 -16   2    5.67    0.92
  -2  16  -2    3.60    0.65
  -2  16  -2    5.80    0.76
  -2 -16   2    3.44    0.93
  -2  16  -2    4.51    0.86
   2 -15   2   -0.01    0.71
   2  15  -2    0.31    0.52
   2 -15   2    0.84    0.48
   2  15  -2    1.07    0.69
   2  15  -2    0.00    0.67
  -2 -15   2    1.49    0.61
  -2  15  -2   -0.16    0.29
  -2  15  -2    1.38    0.58
  -2  15  -2    0.47    0.37
  -2 -15   2    0.84    0.68
   2  14  -2   -0.90    0.88
   2 -14   2    0.95    0.58
   2 -14   2    0.18    0.39
   2  14  -2   -0.59    0.42
   2  14  -2   -0.45    0.54
   2 -14   2   -0.30    1.84
  -2  14  -2    0.27    0.25
  -2 -14   2   -0.13    2.19
  -2 -14   2    0.14    0.53
  -2  14  -2   -0.07    0.29
  -2 -14   2   -0.16    0.49
  -2  14  -2   -0.06    0.47
   2  13  -2    7.96    1.03
   2 -13   2    7.37    0.78
   2 -13   2    7.77    1.02
   2  13  -2    8.40    1.03
   2 -13   2    5.24    1.93
   2  13  -2    7.80    0.90
  -2  13  -2    7.66    0.60
  -2  13  -2    7.55    0.89
  -2  13  -2    8.84    0.66
  -2 -13   2    8.31    0.95
  -2 -13   2    8.12    0.99
  -2 -13   2    3.98    2.21
   2  12  -2    9.12    1.12
   2 -12   2    8.50    0.81
   2  12  -2    9.23    0.99
   2 -12   2    9.09    2.32
   2 -12   2   10.40    1.04
   2  12  -2    8.94    0.90
  -2 -12   2    6.64    2.19
  -2 -12   2    9.62    0.94
  -2 -12   2   10.43    0.97
  -2  12  -2   10.84    0.68
  -2  12  -2    9.90    0.93
  -2  12  -2   10.07    0.70
   2  11  -2    0.31    0.34
   2  11  -2    0.68    0.44
   2 -11   2    0.84    0.36
   2  11  -2    0.70    0.42
   2 -11   2    0.28    0.36
   2 -11   2    0.00    0.26
  -2  11  -2    0.77    0.34
  -2  11  -2    1.26    0.22
  -2 -11   2    0.72    0.37
  -2  11  -2    0.66    0.22
  -2 -11   2    1.81    1.51
  -2 -11   2    1.07    0.38
   2 -10   2    1.47    0.38
   2  10  -2    1.29    0.35
   2  10  -2    1.81    0.44
   2 -10   2    2.05    0.33
   2  10  -2    1.90    0.52
   2  10  -2    0.87    0.96
   2 -10   2    2.22    0.40
  -2  10  -2    2.22    0.27
  -2  10  -2    1.49    0.36
  -2 -10   2    2.19    0.42
  -2 -10   2    1.17    1.18
  -2 -10   2    1.70    0.42
  -2  10  -2    2.03    0.30
   2   9  -2   46.49    3.58
   2  -9   2   45.69    2.63
   2   9  -2   47.33    2.92
   2  -9   2   46.35    2.70
   2   9  -2   48.04    2.71
   2  -9   2   44.55    2.59
  -2  -9   2   47.11    2.73
  -2   9  -2   50.09    2.53
  -2  -9   2   44.88    3.80
  -2   9  -2   50.08    2.71
  -2  -9   2   49.24    2.69
  -2   9  -2   50.82    2.52
   2   8  -2    0.03    0.25
   2   8  -2   -0.42    0.30
   2  -8   2   -0.02    0.17
  -2   8  -2   -0.15    0.18
  -2  -8   2   -0.03    0.24
  -2  -8   2    1.90    1.02
  -2  -8   2   -0.21    0.20
  -2   8  -2    0.46    0.13
   2   7  -2  153.05    9.18
   2  -7   2  153.92    8.28
   2   7  -2  157.61    8.39
   2  -7   2  163.41    8.37
   2   7  -2  159.79    8.37
   2  -7   2  161.03    8.27
   2   7  -2  158.41    8.60
  -2   7  -2  163.32    8.38
  -2  -7   2  168.47    9.38
  -2   7  -2  159.55    8.25
  -2   7  -2  171.00    8.24
  -2  -7   2  160.67    8.42
  -2  -7   2  160.89    8.36
   2   6  -2   -0.27    0.17
   2  -6   2    0.37    0.11
   2  -6   2   -0.03    0.16
   2   6  -2    0.42    0.29
   2   6  -2    0.15    0.22
   2  -6   2    0.35    0.13
  -2  -6   2    0.06    0.20
  -2   6  -2    0.16    0.18
  -2  -6   2    1.71    0.83
  -2   6  -2    0.56    0.12
   2   5  -2  371.44   20.08
   2  -5   2  374.87   19.79
   2   5  -2  384.71   19.91
   2  -5   2  406.60   19.88
   2   5  -2  397.90   19.88
  -2   5  -2  399.85   19.88
  -2  -5   2  387.13   19.93
  -2   5  -2  388.88   19.81
   2   4  -2   49.18    2.65
   2  -4   2   51.79    2.56
   2  -4   2   47.72    2.64
   2  -4   2   48.83    2.59
   2   4  -2   49.73    2.70
  -2  -4   2   49.69    2.70
  -2   4  -2   50.94    2.62
  -2   4  -2   50.27    2.65
  -2  -4   2   49.92    2.64
   2   3  -2  103.59    5.49
   2   3  -2  102.05    5.54
   2   3  -2  120.21    5.76
   2  -3   2  102.35    5.48
   2  -3   2  103.56    5.46
   2  -3   2  120.64    5.46
  -2  -3   2  103.43    5.48
  -2  -3   2  104.72    5.55
  -2   3  -2  103.53    5.49
  -2   3  -2  100.61    5.49
   2  -2   2   22.98    1.29
   2   2  -2   28.58    1.53
   2   2  -2   23.02    1.27
   2  -2   2   27.44    1.34
   2  -2   2   23.91    1.27
   2   2  -2   22.53    1.33
  -2  -2   2   21.67    1.29
  -2  -2   2   22.85    1.33
  -2   2  -2   21.81    1.31
  -2   2  -2   24.33    1.28
   2  -1   2   38.49    2.21
   2   1  -2   40.57    2.19
   2  -1   2   43.03    2.19
   2   1  -2   40.85    2.13
   2  -1   2   38.87    2.12
  -2   1  -2   37.43    2.19
  -2  -1   2   39.73    2.19
  -2  -1   2   42.49    2.12
  -2   1  -2   42.94    2.13
  -2  -1   2   47.02    2.35
   2   0   2   45.59    2.64
   2   0  -2   58.15    2.77
   2   0  -2   47.15    2.61
   2   0  -2   50.79    2.56
   2   0   2   47.95    2.69
   2   0   2   49.43    2.55
   2   0  -2   49.75    2.56
  -2   0   2   49.08    2.56
  -2   0  -2   50.23    2.55
  -2   0  -2   49.50    2.55
  -2   0   2   53.03    2.76
  -2   0   2   48.55    2.61
   2  -1  -2   42.49    2.14
   2  -1  -2   40.01    2.16
   2   1   2   39.17    2.29
   2  -1  -2   43.39    2.15
   2   1   2   42.13    2.13
   2   1   2   42.51    2.14
  -2   1   2   40.16    2.15
  -2  -1  -2   43.43    2.14
  -2   1   2   42.42    2.14
  -2  -1  -2   37.90    2.30
  -2  -1  -2   40.97    2.13
   2  -2  -2   23.79    1.28
   2  -2  -2   23.93    1.28
   2  -2  -2   27.93    1.37
   2  -2  -2   23.02    1.26
   2  -2  -2   21.26    1.26
   2   2   2   24.51    1.27
   2   2   2   23.33    1.35
   2   2   2   23.11    1.44
  -2   2   2   24.07    1.27
  -2   2   2   25.70    1.40
  -2  -2  -2   24.04    1.27
  -2  -2  -2   21.40    1.44
   2  -3  -2  100.95    5.48
   2   3   2  101.58    5.66
   2  -3  -2  121.33    5.52
   2  -3  -2   96.27    5.42
   2   3   2  102.37    5.55
   2   3   2  108.01    5.48
   2  -3  -2  103.45    5.48
  -2   3   2  124.82    5.59
  -2  -3  -2  105.79    5.48
  -2  -3  -2  100.15    5.68
  -2   3   2  107.69    5.49
  -2  -3  -2  104.21    5.48
   2  -4  -2   51.04    2.55
   2  -4  -2   47.00    2.57
   2  -4  -2   49.81    2.48
   2  -4  -2   49.07    2.57
   2   4   2   48.49    2.56
   2   4   2   46.24    2.75
   2   4   2   48.80    2.63
  -2  -4  -2   48.97    2.56
  -2   4   2   42.49    2.59
  -2   4   2   48.37    2.49
  -2  -4  -2   50.55    2.64
  -2   4   2   48.54    2.57
  -2  -4  -2   44.76    2.76
  -2  -4  -2   51.83    2.58
   2   5   2  396.95   20.64
   2  -5  -2  414.54   20.56
   2  -5  -2  399.05   20.59
   2   5   2  394.84   20.79
   2   5   2  402.58   20.59
  -2   5   2  473.75   20.62
  -2  -5  -2  386.24   20.64
  -2  -5  -2  368.85   20.58
  -2   5   2  404.35   20.59
  -2  -5  -2  389.20   20.82
   2  -6  -2    0.32    0.16
   2  -6  -2    0.32    0.19
   2   6   2    0.41    0.30
   2   6   2    0.16    0.19
  -2   6   2    0.78    0.11
  -2   6   2    0.33    0.16
  -2  -6  -2    0.19    0.21
  -2  -6  -2   -0.07    0.31
   2  -7  -2  154.40    8.30
   2   7   2  173.76    9.18
   2   7   2  160.30    8.45
   2   7   2  160.24    8.62
   2  -7  -2  160.75    8.40
   2   7   2  164.84    8.41
   2  -7  -2  165.20    8.42
  -2  -7  -2  165.21    8.42
  -2   7   2  156.47    8.26
  -2  -7  -2  160.26    8.46
  -2   7   2  165.22    8.42
  -2  -7  -2  162.92    9.30
  -2   7   2  165.94    8.36
  -2  -7  -2  150.86    8.65
   2  -8  -2    0.17    0.25
   2   8   2   -0.22    0.26
   2  -8  -2    0.29    0.23
   2   8   2   -0.05    0.28
   2  -8  -2    0.09    0.14
   2   8   2   -0.39    0.29
  -2   8   2    0.09    0.09
  -2  -8  -2    0.21    0.23
  -2   8   2    0.47    0.19
  -2  -8  -2    0.11    0.23
  -2  -8  -2   -0.15    0.44
  -2   8   2    0.03    0.19
   2   9   2   47.67    2.89
   2  -9  -2   45.25    2.70
   2   9   2   47.79    2.72
   2  -9  -2   50.04    2.72
   2   9   2   42.56    2.80
   2  -9  -2   46.36    2.56
  -2  -9  -2   48.49    3.01
  -2  -9  -2   48.97    2.70
  -2   9   2   50.32    2.60
  -2   9   2   49.50    2.70
  -2   9   2   48.94    2.49
  -2  -9  -2   48.94    2.74
  -2  -9  -2   44.04    3.74
   2  10   2    1.89    0.40
   2 -10  -2    1.89    0.45
   2 -10  -2    2.05    0.45
   2  10   2    1.74    0.51
   2 -10  -2    2.08    0.30
   2  10   2    1.60    0.44
  -2 -10  -2    2.13    0.43
  -2  10   2    2.23    0.41
  -2 -10  -2    0.36    1.11
  -2  10   2    2.17    0.35
  -2 -10  -2    1.51    0.38
  -2  10   2    2.19    0.24
  -2 -10  -2    2.79    0.76
   2  11   2    0.73    0.41
   2 -11  -2    0.34    0.24
   2  11   2    0.97    0.37
   2 -11  -2    1.05    0.45
   2 -11  -2    0.13    0.37
   2  11   2    0.90    0.52
  -2  11   2    0.84    0.25
  -2 -11  -2    0.54    0.38
  -2  11   2    0.23    0.30
  -2 -11  -2    0.93    1.44
  -2 -11  -2    0.55    0.37
  -2 -11  -2    0.84    0.66
  -2  11   2    0.29    0.15
   2  12   2    9.91    0.96
   2 -12  -2    9.59    0.80
   2  12   2   11.34    1.03
   2 -12  -2   10.52    1.11
   2  12   2   12.12    1.20
   2 -12  -2   11.22    1.09
  -2 -12  -2    7.05    2.12
  -2 -12  -2    8.69    1.34
  -2 -12  -2   10.61    1.02
  -2  12   2   10.52    0.79
  -2  12   2   10.79    0.95
  -2 -12  -2   11.30    0.97
  -2  12   2   10.85    0.68
   2 -13  -2    7.54    1.03
   2  13   2    6.52    0.94
   2 -13  -2    7.69    0.73
   2  13   2    8.50    0.88
   2  13   2    9.55    1.12
  -2 -13  -2    6.68    0.93
  -2 -13  -2    8.68    1.40
  -2  13   2    8.11    0.57
  -2  13   2    7.31    0.69
  -2 -13  -2    4.90    2.22
  -2 -13  -2    8.00    0.90
  -2  13   2    6.96    0.86
   2 -14  -2    1.11    0.75
   2 -14  -2    0.53    0.37
   2  14   2    0.63    0.67
   2  14   2    0.79    0.57
   2  14   2   -0.07    0.42
   2 -14  -2   -0.16    0.59
  -2  14   2    0.19    0.33
  -2 -14  -2   -0.06    2.17
  -2 -14  -2   -0.06    0.45
  -2  14   2    0.09    0.44
  -2 -14  -2   -0.52    0.52
   2  15   2    0.47    0.70
   2 -15  -2   -1.59    0.82
   2  15   2    0.71    0.68
   2 -15  -2    0.66    0.44
   2 -15  -2    0.70    0.76
   2  15   2    0.54    0.53
  -2  15   2    0.55    0.30
  -2 -15  -2    0.06    0.69
  -2 -15  -2    0.51    0.56
  -2  15   2    0.82    0.41
  -2 -15  -2    1.21    2.49
  -2  15   2   -0.41    0.50
   2 -16  -2    4.83    1.04
   2 -16  -2    3.77    0.87
   2  16   2    5.35    0.97
   2  16   2    4.88    0.87
   2 -16  -2    6.72    1.32
   2 -16  -2    6.53    0.78
  -2 -16  -2    4.47    1.01
  -2  16   2    6.50    0.92
  -2  16   2    5.73    0.67
  -2 -16  -2    4.88    0.88
  -2  16   2    4.00    0.65
  -2 -16  -2    4.03    0.90
   2 -17  -2    3.42    1.41
   2  17   2    2.85    0.83
   2 -17  -2    4.53    0.97
   2  17   2    4.28    0.92
   2 -17  -2    3.42    1.38
  -2  17   2    4.43    0.86
  -2  17   2    2.88    0.64
  -2 -17  -2    3.78    0.91
  -2 -17  -2    3.54    0.87
   2  18   2   -0.39    0.88
   2 -18  -2    1.43    0.79
  -2 -18  -2   -0.43    0.91
  -2 -18  -2    0.14    0.88
  -2  18   2   -0.64    0.83
  -2  18   2   -0.16    0.62
   3  17  -2    1.18    1.06
   3 -17   2    0.47    0.79
  -3 -17   2    1.16    0.89
  -3  17  -2    1.08    0.79
   3  16  -2   10.16    1.50
   3  16  -2    7.11    0.99
   3 -16   2   11.12    1.08
  -3  16  -2    6.29    0.83
  -3  16  -2    9.19    0.97
  -3  16  -2   12.49    1.41
  -3 -16   2    8.84    1.30
   3  15  -2    1.08    0.57
   3  15  -2    0.18    0.81
   3 -15   2    1.01    0.50
   3 -15   2    1.20    0.82
  -3 -15   2    0.16    0.62
  -3  15  -2    0.97    0.63
  -3  15  -2    0.31    0.41
  -3 -15   2    1.85    0.71
  -3  15  -2    0.53    0.38
   3  14  -2   14.73    1.31
   3  14  -2   16.39    1.71
   3 -14   2   15.05    1.48
   3  14  -2   15.66    1.67
   3 -14   2   15.05    1.16
  -3 -14   2   14.78    1.38
  -3  14  -2   13.22    1.35
  -3 -14   2   15.21    1.42
  -3  14  -2   14.01    1.02
  -3 -14   2   14.11    3.27
  -3  14  -2   14.75    1.01
   3 -13   2   56.98    3.28
   3  13  -2   59.99    3.47
   3 -13   2   59.89    3.47
   3  13  -2   56.68    3.42
   3  13  -2   59.60    3.75
  -3 -13   2   60.13    3.44
  -3  13  -2   58.32    3.19
  -3 -13   2   57.62    5.28
  -3 -13   2   59.52    3.52
  -3  13  -2   65.07    3.49
  -3  13  -2   57.10    3.18
   3  12  -2   63.48    3.85
   3 -12   2   61.03    3.52
   3  12  -2   63.31    3.56
   3 -12   2   56.98    3.35
   3 -12   2   58.52    3.36
  -3 -12   2   59.82    3.49
  -3 -12   2   64.12    3.62
  -3  12  -2   65.09    3.54
   3 -11   2   31.84    1.92
   3  11  -2   35.40    2.42
   3 -11   2   30.11    1.90
   3 -11   2   33.47    2.08
   3  11  -2   32.48    2.11
   3  11  -2   34.08    2.10
  -3  11  -2   34.51    2.07
  -3  11  -2   32.99    1.85
  -3 -11   2   34.54    2.07
  -3 -11   2   33.75    2.15
   3  -9   2    8.91    0.78
   3   9  -2    9.10    1.02
   3   9  -2    7.98    0.78
   3  -9   2    8.44    0.63
   3   9  -2    9.00    0.84
   3  -9   2    7.69    0.59
  -3   9  -2    8.53    0.60
  -3  -9   2    8.19    0.85
  -3   9  -2    7.96    0.74
  -3  -9   2   10.84    1.96
   3   8  -2   14.26    0.99
   3   8  -2   14.10    1.24
   3  -8   2   14.25    0.97
   3   8  -2   10.15    1.69
   3  -8   2   13.89    0.84
   3  -8   2   14.06    0.82
   3   8  -2   13.34    1.03
  -3  -8   2   12.40    1.01
  -3  -8   2   10.90    1.90
  -3   8  -2   15.00    0.96
  -3  -8   2   13.51    0.96
  -3   8  -2   14.40    0.85
   3  -7   2   84.98    4.25
   3   7  -2   81.54    4.43
   3  -7   2   75.70    4.43
   3   7  -2   80.28    4.67
   3  -7   2   81.31    4.24
   3   7  -2   78.05    5.42
   3   7  -2   85.02    4.37
  -3   7  -2   82.96    4.37
  -3  -7   2   88.11    4.37
  -3   7  -2   86.97    4.30
  -3  -7   2   72.63    5.27
  -3  -7   2   82.82    4.46
   3   6  -2   70.49    4.73
   3   6  -2   68.08    3.83
   3  -6   2   72.85    3.76
   3   6  -2   73.74    3.77
   3  -6   2   69.19    3.66
   3  -6   2   71.64    3.65
   3   6  -2   69.07    4.07
  -3  -6   2   67.17    4.58
  -3   6  -2   70.60    3.77
  -3  -6   2   75.65    3.76
  -3   6  -2   70.11    3.72
  -3  -6   2   68.38    3.85
   3  -5   2   40.97    2.17
   3   5  -2   42.18    2.34
   3   5  -2   42.59    2.25
   3   5  -2   35.40    2.49
   3  -5   2   43.47    2.25
  -3   5  -2   42.84    2.25
  -3  -5   2   40.18    2.34
  -3   5  -2   39.51    2.23
  -3  -5   2   44.01    2.25
   3   4  -2  116.29    6.27
   3  -4   2  128.28    6.17
   3  -4   2  115.78    6.17
   3   4  -2  118.21    6.18
   3   4  -2  132.35    7.07
   3  -4   2  111.46    6.14
   3   4  -2  126.63    6.58
  -3   4  -2  109.31    6.20
  -3  -4   2  115.67    6.28
  -3  -4   2  130.33    6.98
  -3  -4   2  118.23    6.17
  -3   4  -2  114.04    6.18
   3  -3   2    6.14    0.42
   3  -3   2    6.55    0.42
   3   3  -2    6.20    0.42
   3   3  -2    6.44    0.55
  -3  -3   2    5.58    0.52
  -3   3  -2    5.96    0.47
  -3   3  -2    6.37    0.41
  -3  -3   2    6.08    0.40
   3   2  -2   68.68    3.45
   3  -2   2   64.79    3.50
   3  -2   2   67.32    3.43
   3   2  -2   66.17    3.55
  -3  -2   2   66.92    3.43
  -3  -2   2   64.13    3.55
  -3   2  -2   68.04    3.44
   3   1  -2   57.97    3.31
   3   1  -2   49.15    2.56
   3  -1   2   48.20    2.54
   3   1  -2   52.61    2.89
   3   1  -2   46.54    2.66
   3  -1   2   44.37    2.72
   3  -1   2   57.28    2.82
   3  -1   2   46.77    2.66
  -3   1  -2   49.09    2.55
  -3  -1   2   49.09    2.67
  -3  -1   2   46.57    2.54
   3   0  -2  162.26    8.03
   3   0  -2  166.86    8.33
   3   0   2  154.98    8.25
   3   0   2  156.71    8.02
   3   0   2  144.13    8.16
   3   0  -2  159.20    8.03
   3   0  -2  160.43    8.13
  -3   0   2  162.97    8.03
  -3   0  -2  154.12    8.01
  -3   0   2  147.54    8.29
  -3   0  -2  164.73    8.01
   3   1   2   45.58    2.74
   3  -1  -2   48.95    2.58
   3  -1  -2   48.10    2.50
   3  -1  -2   47.94    2.51
   3   1   2   46.90    2.63
   3  -1  -2   54.58    2.77
  -3  -1  -2   47.26    2.48
  -3  -1  -2   49.30    2.49
  -3   1   2   48.69    2.76
   3   2   2   70.10    3.44
   3  -2  -2   67.97    3.46
   3   2   2   63.83    3.70
   3  -2  -2   61.99    3.49
   3  -2  -2   66.65    3.45
   3   2   2   65.86    3.58
   3  -2  -2   64.66    3.49
  -3   2   2   68.67    3.45
  -3  -2  -2   68.15    3.45
  -3  -2  -2   70.20    3.44
   3  -3  -2    6.62    0.39
   3  -3  -2    5.65    0.42
   3  -3  -2    6.06    0.41
   3   3   2    6.14    0.64
   3   3   2    5.93    0.40
   3   3   2    5.63    0.53
   3  -3  -2    5.86    0.42
  -3   3   2    6.08    0.40
  -3  -3  -2    6.09    0.40
  -3  -3  -2    6.25    0.41
   3  -4  -2  128.89    6.18
   3   4   2  108.75    6.38
   3  -4  -2  114.64    6.13
   3  -4  -2  108.92    6.13
   3   4   2  134.73    6.86
   3   4   2  119.37    6.25
   3   4   2  117.44    6.12
   3  -4  -2  109.84    6.06
  -3  -4  -2  133.10    6.77
  -3  -4  -2  114.42    6.12
  -3   4   2  116.91    6.27
  -3   4   2  120.69    6.13
  -3  -4  -2  115.74    6.13
   3  -5  -2   39.65    2.24
   3   5   2   40.80    2.55
   3   5   2   42.22    2.37
   3  -5  -2   41.53    2.26
   3   5   2   41.66    2.24
   3  -5  -2   39.67    2.13
  -3  -5  -2   40.54    2.35
  -3   5   2   45.48    2.26
  -3  -5  -2   41.47    2.24
  -3  -5  -2   41.13    2.24
   3  -6  -2   68.62    3.65
   3   6   2   72.12    3.88
   3  -6  -2   71.63    3.78
   3   6   2   73.02    3.77
   3   6   2   68.71    4.05
   3  -6  -2   79.71    3.74
   3   6   2   72.28    4.60
   3  -6  -2   71.51    3.78
  -3  -6  -2   67.77    3.86
  -3   6   2   67.03    3.83
  -3   6   2   72.81    3.77
  -3  -6  -2   72.50    3.77
  -3   6   2   67.95    3.68
  -3  -6  -2   65.89    3.83
  -3  -6  -2   72.35    4.55
   3   7   2   80.99    4.54
   3  -7  -2   84.25    4.20
   3   7   2   85.38    4.35
   3   7   2   68.70    4.90
   3  -7  -2   70.11    4.33
   3  -7  -2   77.90    4.10
   3   7   2   84.44    4.24
  -3   7   2   72.85    4.25
  -3  -7  -2   82.01    4.24
  -3  -7  -2   83.95    4.34
  -3  -7  -2   73.88    5.06
  -3   7   2   85.23    4.24
  -3   7   2   81.84    4.11
   3   8   2   13.57    0.97
   3  -8  -2   14.58    0.93
   3   8   2   11.84    1.61
   3  -8  -2   14.14    0.98
   3   8   2   14.37    1.07
   3  -8  -2   13.59    0.80
   3   8   2   14.81    1.24
  -3   8   2   12.30    0.95
  -3  -8  -2   10.70    1.70
  -3   8   2   14.68    0.96
  -3  -8  -2   13.81    1.06
  -3   8   2   15.00    0.80
  -3  -8  -2   13.86    0.97
   3  -9  -2    8.47    0.81
   3  -9  -2    8.23    0.74
   3  -9  -2    7.95    0.57
   3   9   2    8.60    0.78
   3   9   2    8.90    1.00
   3   9   2    9.63    0.88
  -3  -9  -2    9.01    0.82
  -3   9   2    8.71    0.54
  -3   9   2    8.12    0.72
   3 -10  -2    1.11    0.39
   3  10   2    0.33    0.45
   3 -10  -2    0.55    0.37
   3  10   2   -0.02    0.49
   3  10   2   -0.10    0.33
  -3 -10  -2    0.32    0.50
  -3  10   2    0.26    0.27
   3  11   2   33.36    2.17
   3  11   2   34.97    2.12
   3 -11  -2   34.32    2.12
   3 -11  -2   31.81    1.89
   3 -11  -2   34.34    2.15
   3  11   2   34.76    2.38
  -3  11   2   34.95    2.08
  -3 -11  -2   34.21    2.10
  -3  11   2   33.56    1.83
  -3 -11  -2   33.66    2.15
   3 -12  -2   62.22    3.22
   3 -12  -2   60.78    3.45
   3  12   2   56.69    3.97
   3  12   2   61.83    3.49
   3  12   2   53.98    3.57
   3 -12  -2   62.05    3.46
  -3  12   2   51.40    3.27
  -3  12   2   62.32    3.42
  -3  12   2   63.05    3.14
  -3 -12  -2   58.32    3.42
   3  13   2   61.19    3.48
   3 -13  -2   59.67    3.56
   3 -13  -2   61.33    3.55
   3  13   2   62.10    3.80
   3 -13  -2   60.57    3.28
   3  13   2   63.59    3.57
  -3  13   2   59.34    3.50
  -3  13   2   58.55    3.18
  -3  13   2   59.21    3.36
  -3 -13  -2   54.33    5.29
  -3 -13  -2   62.46    3.57
  -3 -13  -2   58.95    3.50
   3 -14  -2   14.72    1.57
   3  14   2   14.39    1.30
   3  14   2   14.95    1.61
   3  14   2   14.48    1.60
   3 -14  -2   16.97    1.41
   3 -14  -2   14.84    1.07
  -3 -14  -2   14.75    1.40
  -3  14   2   14.34    0.95
  -3 -14  -2   16.36    1.45
  -3 -14  -2   12.73    3.13
  -3  14   2   13.52    1.14
  -3  14   2   12.16    1.29
  -3 -14  -2   15.13    1.32
   3  15   2    0.73    0.55
   3 -15  -2    0.57    0.60
   3 -15  -2    2.14    0.46
   3  15   2   -0.16    0.76
   3 -15  -2   -0.13    0.83
   3 -15  -2    1.71    0.90
  -3 -15  -2    1.24    0.70
  -3  15   2    1.48    0.58
  -3  15   2    0.54    0.34
  -3 -15  -2    0.39    2.51
  -3 -15  -2    0.43    0.68
  -3 -15  -2    0.73    0.57
  -3  15   2    1.03    0.50
   3 -16  -2   12.88    1.88
   3  16   2   10.14    1.61
   3 -16  -2   10.43    1.03
   3  16   2    7.71    1.02
   3 -16  -2   11.26    1.44
  -3 -16  -2    9.85    1.32
  -3  16   2   12.33    1.37
  -3  16   2    6.94    1.06
  -3 -16  -2   10.56    1.30
   3 -17  -2    2.20    0.65
   3  17   2    1.19    1.06
  -3  17   2    0.36    0.65
  -3 -17  -2    3.12    0.95
  -3  17   2    3.87    0.83
  -3 -17  -2    0.69    0.78
   4  17  -2    8.49    1.58
  -4 -17   2    7.08    1.38
  -4  17  -2    7.29    1.12
   4  16  -2    5.15    1.41
   4 -16   2    4.72    0.75
  -4  16  -2    4.38    0.89
  -4 -16   2    6.60    1.11
   4  15  -2    5.52    1.15
   4 -15   2    5.42    0.73
   4  15  -2    7.04    1.33
  -4  15  -2    5.23    0.84
  -4 -15   2    5.84    1.03
  -4  15  -2    7.05    0.95
   4  14  -2    0.35    0.90
   4 -14   2    0.65    0.44
   4  14  -2    0.39    0.68
  -4  14  -2    0.30    0.51
  -4  14  -2   -0.27    0.44
  -4 -14   2    0.10    0.64
  -4 -14   2   -0.20    0.60
   4  13  -2   15.81    1.43
   4  13  -2   14.77    1.68
   4 -13   2   14.51    1.09
   4  13  -2   13.47    2.63
   4 -13   2   14.48    1.41
  -4  13  -2   14.56    1.29
  -4 -13   2   11.70    3.18
  -4  13  -2   15.46    1.11
  -4 -13   2   16.23    1.41
   4 -12   2    3.57    0.64
   4  12  -2    1.25    0.70
   4  12  -2    1.39    1.41
   4  12  -2    3.45    0.60
   4  12  -2    2.26    0.89
   4 -12   2    2.87    0.44
  -4 -12   2    2.87    0.62
  -4 -12   2    2.16    0.64
  -4 -12   2    1.32    2.02
  -4  12  -2    3.57    0.59
   4  11  -2   18.48    1.73
   4 -11   2   15.67    1.06
   4  11  -2   17.74    1.29
   4  11  -2   14.60    2.36
   4  11  -2   17.26    1.43
   4 -11   2   17.47    1.32
   4 -11   2   15.12    1.01
  -4 -11   2   15.51    2.88
  -4 -11   2   15.37    1.35
  -4 -11   2   17.88    1.31
  -4  11  -2   16.94    1.11
  -4  11  -2   16.64    1.24
   4  10  -2   20.26    1.42
   4 -10   2   19.14    1.41
   4 -10   2   20.14    1.22
   4 -10   2   20.05    1.19
   4  10  -2   19.96    1.58
   4  10  -2   19.04    1.75
  -4 -10   2   20.13    1.43
  -4  10  -2   22.15    1.29
  -4  10  -2   21.22    1.39
   4  -9   2    0.97    0.23
   4   9  -2    0.58    0.52
   4  -9   2    0.33    0.20
   4   9  -2    1.04    0.58
   4  -9   2    1.04    0.37
   4   9  -2    1.81    1.29
   4   9  -2    0.54    0.32
  -4   9  -2    1.17    0.32
  -4   9  -2    0.94    0.30
  -4  -9   2    1.27    0.45
  -4  -9   2    0.95    0.33
  -4  -9   2    0.86    1.26
   4   8  -2   11.78    0.91
   4   8  -2   11.81    1.25
   4  -8   2   12.40    0.75
   4  -8   2   11.78    0.90
   4   8  -2   12.26    1.11
   4  -8   2   11.92    0.73
  -4  -8   2   11.56    0.87
  -4   8  -2   11.98    0.89
  -4   8  -2   12.42    0.85
  -4  -8   2   11.26    1.01
   4  -7   2    0.95    0.16
   4   7  -2    1.20    0.29
   4   7  -2    1.96    0.58
   4  -7   2    0.97    0.26
   4  -7   2    1.39    0.22
   4   7  -2    1.07    0.43
   4   7  -2    3.25    1.21
  -4  -7   2    0.49    0.35
  -4  -7   2    1.18    0.25
  -4   7  -2    1.02    0.24
  -4   7  -2    0.93    0.28
   4  -6   2   38.46    2.05
   4   6  -2   37.49    2.20
   4   6  -2   37.29    2.05
   4   6  -2   34.57    3.12
   4   6  -2   31.83    2.52
   4   6  -2   34.16    2.40
   4  -6   2   41.31    1.96
   4  -6   2   37.68    1.96
  -4  -6   2   38.26    2.03
  -4   6  -2   34.20    2.06
  -4   6  -2   37.91    2.05
  -4  -6   2   38.76    2.21
  -4  -6   2   31.92    2.99
   4   5  -2    2.21    0.74
   4   5  -2    2.70    0.48
   4   5  -2    2.41    0.91
   4  -5   2    3.19    0.27
   4   5  -2    2.70    0.62
   4   5  -2    3.21    0.36
   4  -5   2    3.10    0.35
   4  -5   2    2.79    0.34
  -4   5  -2    2.86    0.42
  -4  -5   2    2.12    0.89
  -4  -5   2    2.90    0.46
  -4  -5   2    2.44    0.30
  -4   5  -2    3.44    0.33
   4  -4   2   32.32    1.77
   4   4  -2   34.95    1.94
   4  -4   2   30.45    1.83
   4   4  -2   32.19    2.70
   4   4  -2   28.24    2.09
   4   4  -2   34.58    1.77
  -4  -4   2   32.68    1.74
  -4   4  -2   32.75    1.76
  -4  -4   2   33.93    1.93
   4   3  -2   43.32    2.31
   4   3  -2   43.04    2.46
   4   3  -2   43.78    2.81
   4  -3   2   41.89    2.29
   4   3  -2   47.04    3.28
   4  -3   2   44.22    2.37
   4  -3   2   45.57    2.50
  -4  -3   2   42.63    2.28
  -4  -3   2   42.40    2.47
  -4   3  -2   44.84    2.31
   4  -2   2    1.26    0.41
   4  -2   2    0.94    0.21
   4  -2   2    0.91    0.11
   4   2  -2    0.74    0.25
   4   2  -2    2.15    0.85
   4   2  -2    0.84    0.12
   4   2  -2    1.32    0.54
  -4  -2   2    0.70    0.23
  -4  -2   2    0.92    0.10
  -4   2  -2    0.85    0.10
   4  -1   2    4.53    0.54
   4   1  -2    6.56    0.89
   4   1  -2    4.99    0.29
   4  -1   2    4.70    0.26
   4   1  -2    4.56    0.27
   4  -1   2    4.25    0.44
   4   1  -2    4.17    0.47
   4   0   2   90.48    4.58
   4   0  -2   88.02    4.38
   4   0  -2   88.70    4.38
   4   0  -2   83.85    4.78
   4   0   2   83.00    4.58
   4   0   2   81.34    4.77
   4   0   2   81.95    4.69
   4   0  -2   89.13    4.54
   4  -1  -2    4.77    0.27
   4   1   2    4.44    0.52
   4  -1  -2    4.62    0.43
   4   1   2    3.79    0.56
   4  -1  -2    4.59    0.29
   4  -2  -2    0.66    0.20
   4   2   2    0.85    0.30
   4  -2  -2    0.93    0.19
   4  -2  -2    0.96    0.12
   4  -2  -2    1.64    0.41
   4  -2  -2    0.87    0.14
   4   2   2    0.79    0.32
   4   2   2    0.91    0.11
  -4  -2  -2    1.04    0.10
  -4   2   2    1.27    0.39
  -4  -2  -2    0.89    0.08
  -4   2   2    0.89    0.12
   4  -3  -2   41.94    2.24
   4  -3  -2   41.30    2.28
   4   3   2   40.73    2.60
   4   3   2   41.96    2.43
   4   3   2   43.19    2.23
   4  -3  -2   41.68    2.30
   4  -3  -2   46.11    2.47
   4  -3  -2   42.29    2.26
  -4  -3  -2   44.58    2.24
  -4   3   2   39.65    2.51
  -4   3   2   44.61    2.24
  -4  -3  -2   44.06    2.22
   4   4   2   30.23    2.51
   4  -4  -2   31.80    1.92
   4  -4  -2   33.09    1.82
   4  -4  -2   33.57    1.78
   4   4   2   33.49    1.80
   4   4   2   34.41    2.19
   4  -4  -2   32.83    1.81
  -4  -4  -2   33.73    1.79
  -4  -4  -2   34.37    1.80
  -4   4   2   36.32    1.81
   4  -5  -2    3.30    0.36
   4   5   2    2.76    0.92
   4  -5  -2    3.01    0.37
   4  -5  -2    2.95    0.41
   4   5   2    3.56    0.52
   4   5   2    3.28    0.64
   4   5   2    2.55    0.32
   4  -5  -2    3.06    0.23
  -4  -5  -2    3.17    0.33
  -4  -5  -2    2.72    0.83
  -4   5   2    1.98    0.44
  -4  -5  -2    3.34    0.32
  -4   5   2    2.87    0.31
   4  -6  -2   39.64    2.06
   4   6   2   39.43    2.47
   4   6   2   37.03    3.00
   4  -6  -2   36.55    1.94
   4   6   2   37.18    2.22
   4  -6  -2   38.38    2.08
   4   6   2   36.70    2.05
   4  -6  -2   37.20    2.08
  -4  -6  -2   39.53    2.07
  -4   6   2   30.75    2.19
  -4   6   2   37.83    2.06
  -4  -6  -2   38.96    2.06
  -4  -6  -2   34.66    2.85
   4   7   2    1.51    0.27
   4  -7  -2    1.13    0.16
   4   7   2    3.25    1.11
   4  -7  -2    1.46    0.26
   4  -7  -2    0.99    0.27
   4   7   2    1.34    0.45
   4  -7  -2    1.15    0.29
   4   7   2    1.36    0.54
  -4  -7  -2    1.30    0.28
  -4  -7  -2    1.53    0.39
  -4  -7  -2    3.46    1.17
  -4  -7  -2    1.03    0.25
  -4   7   2    1.21    0.25
  -4   7   2    2.50    0.47
   4   8   2   12.78    1.32
   4  -8  -2   12.26    0.92
   4   8   2   12.49    1.12
   4  -8  -2   12.21    0.84
   4   8   2   11.09    0.87
   4  -8  -2   11.19    0.71
   4  -8  -2   11.99    0.92
  -4  -8  -2   12.28    0.88
  -4  -8  -2   12.26    0.87
  -4   8   2   12.91    0.89
  -4  -8  -2   12.24    1.02
   4   9   2    0.04    0.53
   4   9   2    0.66    0.59
   4  -9  -2    0.97    0.35
   4  -9  -2    0.43    0.19
   4  -9  -2    1.04    0.33
   4   9   2    1.00    0.32
   4   9   2    0.34    1.07
   4  -9  -2    1.19    0.37
  -4  -9  -2    0.51    0.44
  -4   9   2    1.28    0.31
  -4   9   2    0.64    0.22
  -4  -9  -2    0.65    1.28
  -4  -9  -2    0.94    0.32
  -4  -9  -2    1.29    0.34
  -4   9   2    0.91    0.43
   4  10   2   20.55    1.40
   4 -10  -2   20.61    1.44
   4  10   2   19.48    1.73
   4 -10  -2   20.82    1.37
   4 -10  -2   20.69    1.43
   4  10   2   21.40    2.02
   4 -10  -2   19.55    1.26
  -4  10   2   20.73    1.38
  -4 -10  -2   20.93    1.71
  -4 -10  -2   20.95    1.40
  -4  10   2   20.79    1.20
   4 -11  -2   16.73    1.02
   4  11   2   18.04    1.29
   4 -11  -2   16.93    1.37
   4  11   2   15.68    2.29
   4  11   2   17.28    1.46
   4 -11  -2   17.44    1.28
   4  11   2   17.19    1.63
   4 -11  -2   17.28    1.32
  -4  11   2   16.15    1.03
  -4  11   2   15.10    1.26
  -4 -11  -2   18.00    1.43
  -4 -11  -2   13.31    2.91
  -4 -11  -2   16.59    1.23
  -4  11   2   18.19    1.25
  -4 -11  -2   19.14    1.34
   4 -12  -2    3.22    0.67
   4  12   2    2.81    0.57
   4 -12  -2    3.85    0.45
   4 -12  -2    3.99    0.68
   4 -12  -2    3.53    0.64
   4  12   2    2.69    0.80
   4  12   2    3.45    0.92
  -4 -12  -2    3.42    0.75
  -4 -12  -2    1.49    1.80
  -4  12   2    4.27    0.62
  -4 -12  -2    2.76    0.58
  -4  12   2    4.01    0.48
  -4  12   2    2.30    0.58
  -4 -12  -2    4.70    0.63
   4  13   2   14.71    1.38
   4 -13  -2   14.21    1.40
   4 -13  -2   13.19    1.49
   4 -13  -2   13.83    1.49
   4  13   2   15.19    1.64
   4 -13  -2   14.93    0.99
  -4  13   2   14.69    1.26
  -4 -13  -2   11.10    2.95
  -4  13   2   13.96    1.24
  -4  13   2   15.62    0.99
  -4 -13  -2   17.52    1.31
  -4 -13  -2   15.96    1.39
   4 -14  -2    0.42    1.08
   4 -14  -2    0.41    0.35
   4  14   2    0.90    0.72
   4 -14  -2    1.09    0.73
   4  14   2    2.14    0.86
  -4 -14  -2    0.85    0.66
  -4  14   2    0.02    0.50
  -4  14   2    0.50    0.34
  -4 -14  -2    0.59    0.52
  -4 -14  -2    1.13    2.46
  -4  14   2    0.99    0.58
   4 -15  -2    6.69    0.72
   4 -15  -2    6.85    0.99
   4  15   2    5.74    1.16
   4  15   2    6.14    1.28
  -4  15   2    5.32    0.82
  -4 -15  -2    6.27    1.05
  -4  15   2    3.63    0.79
  -4 -15  -2    3.91    0.78
   4  16   2    5.70    1.38
  -4  16   2    2.60    0.93
  -4 -16  -2    5.04    0.87
  -4 -16  -2    3.98    1.05
  -4  16   2    4.84    0.85
   4  17   2    9.44    1.64
  -4 -17  -2    5.87    1.00
  -4 -17  -2    7.86    1.24
  -4  17   2    7.36    1.08
   5  16  -2    4.85    1.60
  -5  16  -2    5.14    0.96
   5  15  -2    1.60    1.21
   5 -15   2    1.46    0.59
  -5  15  -2    1.57    0.64
  -5 -15   2    1.09    0.97
   5 -14   2    1.13    0.46
   5  14  -2    0.60    1.82
   5  14  -2   -0.59    1.07
  -5 -14   2   -0.72    0.72
  -5  14  -2    0.20    0.54
  -5  14  -2    1.07    1.02
   5  13  -2    1.93    1.81
   5  13  -2   -0.32    0.88
   5 -13   2    0.67    0.39
   5  13  -2    0.06    0.58
  -5  13  -2    0.10    0.54
  -5  13  -2    0.10    0.45
  -5 -13   2   -0.45    0.48
  -5 -13   2    0.50    0.70
   5  12  -2   20.45    1.95
   5  12  -2   18.70    1.46
   5 -12   2   15.75    1.16
  -5  12  -2   17.40    1.34
  -5 -12   2   18.66    1.37
  -5 -12   2   17.43    1.57
  -5  12  -2   17.07    1.73
   5  11  -2    1.06    1.39
   5 -11   2    1.48    0.32
   5  11  -2    1.12    0.48
   5  11  -2    1.47    0.87
   5  11  -2    1.68    0.79
   5 -11   2    0.51    0.46
   5  11  -2    1.61    1.27
  -5 -11   2    3.88    2.18
  -5 -11   2    1.26    0.64
  -5  11  -2    2.03    0.49
  -5 -11   2    1.96    0.41
  -5  11  -2    1.17    0.42
   5  10  -2   -0.19    0.58
   5 -10   2    0.25    0.21
   5  10  -2   -0.29    0.66
   5  10  -2   -0.20    0.38
   5 -10   2    0.33    0.21
   5 -10   2   -0.27    0.36
   5  10  -2    0.89    1.18
  -5 -10   2   -0.21    1.58
  -5 -10   2    0.24    0.31
  -5 -10   2   -0.43    0.54
  -5  10  -2    0.12    0.31
  -5  10  -2    0.22    0.38
   5  -9   2    6.68    0.53
   5   9  -2    7.58    1.00
   5   9  -2    6.58    1.15
   5   9  -2    6.80    0.75
   5   9  -2    3.71    1.68
   5  -9   2    6.58    0.49
   5   9  -2    3.67    1.28
   5  -9   2    6.98    0.77
  -5  -9   2    3.42    1.69
  -5   9  -2    6.81    0.69
  -5  -9   2    6.15    0.64
  -5  -9   2    6.66    0.87
  -5   9  -2    6.90    0.73
   5   8  -2    6.95    0.69
   5   8  -2    6.96    1.01
   5  -8   2    6.35    0.50
   5  -8   2    7.29    0.49
   5  -8   2    7.20    0.70
  -5  -8   2    7.07    0.60
  -5  -8   2    6.52    0.93
  -5   8  -2    4.98    0.70
   5   7  -2  127.06    6.63
   5  -7   2  139.01    6.33
   5  -7   2  119.80    6.32
   5   7  -2  125.81    6.42
   5   7  -2  114.76    6.92
   5  -7   2  119.32    6.41
   5   7  -2  121.72    7.98
   5   7  -2  102.68    6.99
  -5  -7   2  127.29    6.39
  -5  -7   2  125.82    6.63
  -5  -7   2  116.15    7.69
  -5   7  -2  127.16    6.43
   5  -6   2   34.31    1.89
   5  -6   2   33.67    1.94
   5   6  -2   42.07    3.57
   5   6  -2   29.03    2.38
   5   6  -2   31.09    2.17
   5   6  -2   33.04    1.95
   5   6  -2   38.45    2.75
   5  -6   2   39.40    1.95
  -5  -6   2   33.28    2.14
  -5   6  -2   35.96    1.95
  -5  -6   2   34.04    1.91
   5  -5   2  497.14   25.95
   5  -5   2  524.76   26.02
   5  -5   2  501.79   25.94
   5   5  -2  477.58   26.44
   5   5  -2  508.22   25.95
   5   5  -2  525.23   26.16
   5   5  -2  488.60   26.55
   5   5  -2  536.78   27.42
  -5  -5   2  515.41   26.17
  -5  -5   2  511.16   25.91
  -5   5  -2  511.42   25.94
   5   4  -2   47.01    2.73
   5  -4   2   47.54    2.49
   5  -4   2   52.32    2.57
   5   4  -2   44.62    2.98
   5   4  -2   44.48    2.50
  -5  -4   2   45.49    2.46
  -5  -4   2   49.76    2.74
  -5   4  -2   46.83    2.49
   5   3  -2   39.18    3.16
   5   3  -2   38.30    1.97
   5   3  -2   36.75    2.21
   5  -3   2   34.18    2.23
   5  -3   2   37.60    2.09
   5  -3   2   39.03    1.96
   5   3  -2   36.10    2.61
   5  -3   2   37.34    2.28
  -5  -3   2   36.51    1.93
  -5   3  -2   39.18    1.95
   5   2  -2    1.49    0.70
   5  -2   2    2.01    0.34
   5   2  -2    1.83    0.15
   5   2  -2    1.93    0.40
   5  -2   2    2.64    0.49
   5   1  -2    4.26    1.11
   5  -1   2    3.19    0.67
   5  -1   2    3.09    0.45
   5   1  -2    3.75    0.83
   5   1  -2    4.72    0.55
   5  -1   2    3.59    0.59
   5  -1   2    4.03    0.53
   5   0  -2    4.79    0.54
   5   0   2    4.37    0.67
   5   0   2    5.21    0.86
   5   0   2    5.24    0.54
   5   0  -2    3.92    0.80
   5   0   2    4.99    0.60
   5   0  -2    5.71    1.34
   5   1   2    2.99    0.91
   5   1   2    3.74    0.64
   5   1   2    2.69    0.70
   5   1   2    3.56    0.51
   5  -1  -2    2.53    0.67
   5  -1  -2    3.40    0.45
   5  -2  -2    1.00    0.47
   5  -2  -2    1.63    0.28
   5   2   2    2.34    0.57
   5   2   2    1.74    0.42
   5  -2  -2    1.85    0.16
   5  -2  -2    1.82    0.34
   5   2   2    1.11    1.05
   5  -2  -2    1.96    0.19
   5  -3  -2   41.72    2.35
   5   3   2   35.55    2.43
   5  -3  -2   37.30    2.09
   5   3   2   37.96    2.26
   5   3   2   35.08    1.97
   5  -3  -2   37.07    2.12
   5  -3  -2   38.19    1.99
   5   3   2   41.82    3.07
   5  -3  -2   39.09    2.02
  -5   3   2   37.92    1.98
   5   4   2   46.14    2.50
   5   4   2   47.73    2.99
   5  -4  -2   47.76    2.55
   5  -4  -2   46.01    2.59
   5   4   2   48.64    2.79
   5  -4  -2   47.98    2.55
   5  -4  -2   46.33    2.51
  -5   4   2   47.70    2.50
  -5  -4  -2   49.58    2.50
  -5  -4  -2   49.68    2.48
   5   5   2  526.75   26.65
   5  -5  -2  520.11   26.43
   5   5   2  504.26   26.90
   5  -5  -2  549.57   26.56
   5  -5  -2  500.54   26.43
   5  -5  -2  504.06   26.40
   5  -5  -2  497.04   26.37
   5   5   2  530.23   27.61
   5   5   2  517.46   26.39
  -5  -5  -2  535.26   26.40
  -5  -5  -2  519.04   26.38
  -5   5   2  514.67   26.40
   5  -6  -2   35.91    1.97
   5   6   2   29.90    2.36
   5  -6  -2   35.31    1.93
   5  -6  -2   33.21    1.83
   5  -6  -2   33.26    1.91
   5   6   2   40.25    3.34
   5   6   2   31.24    2.17
   5   6   2   34.71    1.91
   5  -6  -2   39.11    2.02
  -5   6   2   35.78    1.92
  -5  -6  -2   34.80    1.91
  -5   6   2   32.93    2.22
  -5  -6  -2   33.62    1.89
   5  -7  -2  124.57    6.52
   5   7   2  124.94    6.72
   5  -7  -2  123.47    6.36
   5  -7  -2  133.50    6.50
   5  -7  -2  117.66    6.49
   5   7   2  120.93    6.98
   5   7   2  127.77    6.49
   5   7   2  123.89    7.89
  -5   7   2  123.96    6.49
  -5  -7  -2  121.76    7.67
  -5  -7  -2  122.57    6.47
  -5  -7  -2  125.28    6.49
   5  -8  -2    7.05    0.48
   5  -8  -2    7.11    0.61
   5  -8  -2    6.87    0.70
   5  -8  -2    6.77    0.71
   5   8   2    6.38    0.64
   5   8   2    6.40    0.93
   5   8   2    3.80    1.51
  -5  -8  -2    6.55    0.61
   5   9   2    6.11    0.69
   5  -9  -2    7.20    0.76
   5  -9  -2    7.03    0.79
   5  -9  -2    5.73    0.43
   5  -9  -2    6.79    0.65
   5   9   2    4.35    1.49
   5   9   2    6.68    0.96
   5   9   2    5.27    1.04
  -5   9   2    5.43    0.63
  -5  -9  -2    3.77    1.56
  -5  -9  -2    6.59    0.65
  -5  -9  -2    4.99    0.61
   5  10   2    1.30    1.20
   5 -10  -2    0.20    0.35
   5 -10  -2    0.57    0.42
   5  10   2   -0.37    0.60
   5 -10  -2    0.00    0.42
   5 -10  -2   -0.14    0.18
   5  10   2    1.02    0.72
   5  10   2    0.17    0.35
  -5 -10  -2    0.57    1.37
  -5 -10  -2    0.30    0.32
  -5 -10  -2    0.24    0.30
  -5  10   2    0.42    0.49
  -5  10   2   -0.08    0.31
   5  11   2    1.89    0.48
   5  11   2    1.19    0.79
   5 -11  -2    1.73    0.53
   5 -11  -2    1.74    0.26
   5  11   2    1.38    0.78
   5 -11  -2    2.06    0.52
   5  11   2    2.17    1.48
   5 -11  -2    1.64    0.55
  -5  11   2    0.66    0.38
  -5 -11  -2    1.70    0.42
  -5 -11  -2    1.96    0.45
  -5 -11  -2    1.93    1.85
  -5  11   2    1.07    0.55
   5  12   2   20.08    1.46
   5 -12  -2   16.60    1.44
   5 -12  -2   18.47    1.51
   5  12   2   18.81    1.90
   5 -12  -2   18.70    1.11
  -5  12   2   19.38    1.39
  -5 -12  -2   19.39    1.41
  -5 -12  -2   18.31    1.38
   5  13   2    0.50    0.59
   5 -13  -2    0.18    0.25
   5 -13  -2    0.28    0.62
   5  13   2    1.43    0.93
   5 -13  -2    0.27    0.60
  -5  13   2    0.98    0.61
  -5 -13  -2    2.42    2.43
  -5  13   2   -0.87    0.42
  -5 -13  -2    0.25    0.45
  -5 -13  -2    0.67    0.54
   5  14   2   -2.06    0.95
   5 -14  -2    0.55    0.31
  -5  14   2    0.15    0.66
  -5  14   2   -0.50    0.49
  -5 -14  -2    0.24    0.51
   5  15   2    2.20    1.15
  -5 -15  -2    0.00    0.61
  -5  15   2    1.33    0.67
   5  16   2    6.07    1.54
  -5 -16  -2    5.95    1.02
  -5  16   2    4.74    0.91
   6  14  -2    7.27    1.64
  -6 -14   2    5.63    0.86
  -6 -14   2    6.39    1.23
  -6  14  -2    8.77    1.19
   6  13  -2    8.88    1.69
   6 -13   2    7.02    0.84
  -6 -13   2    6.08    0.82
  -6  13  -2    6.81    0.82
  -6 -13   2    6.58    1.11
   6  12  -2    0.36    1.05
   6 -12   2    1.14    0.39
   6  12  -2   -0.19    0.67
   6  12  -2   -0.74    1.77
  -6 -12   2    0.60    0.42
  -6 -12   2    0.30    0.75
  -6  12  -2    0.03    0.45
   6 -11   2    2.99    0.41
   6  11  -2    1.99    0.56
   6  11  -2    0.23    1.71
  -6  11  -2    2.09    0.45
  -6 -11   2    1.68    0.70
  -6 -11   2    2.49    0.48
   6  10  -2    5.73    0.73
   6 -10   2    6.37    0.50
   6 -10   2    6.56    0.55
   6  10  -2    5.64    1.18
  -6 -10   2    3.14    2.17
  -6 -10   2    6.27    0.92
  -6 -10   2    6.53    0.71
  -6  10  -2    5.66    0.72
   6   9  -2    0.48    1.65
   6   9  -2    0.92    0.76
   6  -9   2    0.50    0.62
   6   9  -2    1.97    0.82
   6  -9   2    1.11    0.24
   6   9  -2    0.05    0.39
   6   9  -2   -0.21    1.52
   6  -9   2    1.42    0.29
   6  -9   2    1.17    0.32
  -6   9  -2    1.33    0.34
  -6  -9   2   -0.29    1.67
  -6  -9   2    1.47    0.32
  -6  -9   2    1.54    0.62
   6   8  -2   -0.36    1.10
   6  -8   2    0.55    0.19
   6   8  -2   -0.14    0.60
   6   8  -2    0.85    0.70
   6  -8   2    0.24    0.31
   6  -8   2    0.03    0.29
   6  -8   2    0.53    0.23
   6   8  -2    0.38    0.32
  -6  -8   2    0.48    0.22
  -6  -8   2    0.29    0.49
  -6   8  -2    0.42    0.25
   6  -7   2    0.17    0.23
   6  -7   2    0.00    0.28
   6   7  -2    0.17    0.26
   6   7  -2    0.27    1.08
   6   7  -2    0.41    0.67
   6  -7   2    0.08    0.17
   6   7  -2    0.98    0.58
   6  -7   2    0.08    0.32
   6  -7   2   -0.01    0.24
   6   7  -2    0.89    1.44
  -6  -7   2    0.58    0.47
  -6   7  -2    0.00    0.20
  -6  -7   2    0.01    0.17
  -6  -7   2    0.44    0.22
   6  -6   2   20.12    1.38
   6  -6   2   18.35    1.27
   6   6  -2   14.61    2.12
   6  -6   2   20.80    1.21
   6   6  -2   20.62    1.60
   6  -6   2   23.32    1.18
   6  -6   2   20.67    1.19
   6   6  -2   20.68    1.19
   6   6  -2   20.39    1.87
   6   6  -2   16.11    2.64
  -6  -6   2   16.45    1.22
  -6  -6   2   20.21    1.11
  -6   6  -2   19.44    1.20
   6  -5   2    0.11    0.37
   6   5  -2    0.02    1.02
   6   5  -2   -0.19    0.57
   6  -5   2    0.17    0.19
   6   5  -2   -1.10    0.89
   6  -5   2    0.39    0.37
   6   5  -2   -0.07    0.49
   6  -5   2    0.06    0.20
   6  -5   2    0.39    0.17
  -6  -5   2    0.34    0.13
  -6  -5   2    0.26    0.10
  -6   5  -2    0.24    0.13
   6   4  -2   11.37    2.11
   6   4  -2   11.87    1.32
   6   4  -2    9.65    1.60
   6  -4   2   12.13    0.82
   6   4  -2   11.68    0.68
   6  -4   2   12.13    0.67
   6  -4   2   11.34    1.12
   6   4  -2   11.83    1.09
   6  -4   2   11.51    0.69
   6  -4   2   10.03    1.02
  -6   4  -2   12.21    0.63
   6   3  -2   11.90    2.01
   6  -3   2   11.96    0.87
   6   3  -2   13.09    1.82
   6  -3   2   12.03    1.11
   6  -3   2   11.36    0.99
   6   3  -2   10.25    1.25
   6   3  -2   13.99    1.12
   6  -3   2   11.72    1.28
   6  -2   2   20.81    1.94
   6   2  -2   20.12    2.11
   6   2  -2   22.87    2.65
   6  -2   2   27.76    1.66
   6  -2   2   26.87    1.82
   6  -2   2   28.57    1.61
   6   2  -2   29.34    1.72
   6  -1   2    3.53    0.58
   6   1  -2    5.53    0.72
   6  -1   2    4.49    0.73
   6  -1   2    5.60    0.62
   6   0   2    9.58    0.89
   6   0  -2    8.86    0.80
   6   0  -2    6.78    1.65
   6   0   2    7.90    0.76
   6   0   2    7.52    1.31
   6   0  -2    7.39    1.16
   6   0   2    9.43    1.01
   6   0   2    5.84    1.56
   6   1   2    4.95    0.85
   6   1   2    4.79    0.68
   6   1   2    3.67    0.64
   6  -1  -2    4.60    0.63
   6  -1  -2    4.05    0.54
   6   2   2   27.15    1.75
   6   2   2   26.34    1.92
   6   2   2   22.61    2.48
   6  -2  -2   25.58    1.94
   6  -2  -2   28.21    1.60
   6   2   2   21.81    2.12
   6   2   2   26.51    1.71
   6  -2  -2   24.64    1.55
   6   3   2   12.97    1.84
   6   3   2   12.96    1.14
   6  -3  -2   12.51    0.94
   6   3   2   10.71    1.30
   6  -3  -2   12.02    0.87
   6  -3  -2   12.56    0.70
   6  -3  -2   14.82    1.32
   6   3   2   13.74    2.05
   6  -3  -2   13.04    0.69
   6   4   2   11.38    1.09
   6  -4  -2   11.07    0.69
   6  -4  -2   11.93    0.86
   6   4   2   10.24    1.28
   6  -4  -2   12.22    0.76
   6   4   2    7.60    1.47
   6  -4  -2   10.51    1.13
   6   4   2    9.37    1.81
   6   5   2    0.19    0.13
   6   5   2   -1.16    0.86
   6  -5  -2    0.54    0.17
   6  -5  -2    0.12    0.29
   6   5   2    1.05    0.57
   6   5   2   -0.28    0.90
   6  -5  -2    0.36    0.16
   6   5   2   -0.21    0.50
   6  -5  -2    0.38    0.21
  -6   5   2    0.08    0.11
  -6  -5  -2    0.21    0.09
  -6  -5  -2    0.19    0.09
   6  -6  -2   22.63    1.18
   6  -6  -2   19.00    1.40
   6   6   2   20.75    2.03
   6  -6  -2   20.65    1.22
   6   6   2   21.99    1.30
   6  -6  -2   20.43    1.28
   6   6   2   20.71    1.63
   6  -6  -2   20.61    1.30
  -6   6   2   20.39    1.21
  -6  -6  -2   22.15    1.19
   6   7   2    0.00    0.22
   6   7   2   -0.68    0.52
   6  -7  -2    0.42    0.29
   6  -7  -2    0.26    0.24
   6   7   2   -0.75    1.09
   6  -7  -2    0.17    0.33
   6  -7  -2   -0.04    0.11
   6   7   2    0.26    0.60
   6  -7  -2    0.08    0.27
  -6  -7  -2    0.00    0.17
  -6   7   2    0.00    0.17
  -6  -7  -2    0.05    0.19
   6   8   2   -0.66    0.58
   6   8   2   -0.08    0.71
   6  -8  -2    0.31    0.32
   6  -8  -2    0.88    0.30
   6  -8  -2    0.80    0.15
   6   8   2    0.41    0.30
   6   8   2    0.42    1.44
   6  -8  -2    0.16    0.31
   6  -8  -2    0.53    0.31
  -6   8   2    0.19    0.22
  -6   8   2   -0.38    0.54
  -6  -8  -2    0.35    0.23
  -6  -8  -2    0.37    0.26
   6   9   2    2.66    1.50
   6   9   2    1.07    0.39
   6  -9  -2    1.31    0.40
   6   9   2    1.03    0.90
   6  -9  -2    1.05    0.40
   6   9   2    0.65    0.74
   6  -9  -2    1.32    0.33
   6  -9  -2    1.60    0.71
   6  -9  -2    1.05    0.19
  -6  -9  -2    0.71    0.31
  -6   9   2    0.32    0.58
  -6  -9  -2    0.76    0.29
  -6   9   2    1.14    0.31
   6 -10  -2    6.12    0.49
   6  10   2    6.60    0.86
   6  10   2    6.53    1.25
   6 -10  -2    7.37    0.90
   6 -10  -2    5.64    0.82
   6 -10  -2    6.62    0.61
  -6 -10  -2    6.07    0.75
  -6 -10  -2    2.95    1.98
  -6  10   2    7.05    0.71
  -6 -10  -2    6.62    0.69
   6 -11  -2    3.09    0.37
   6  11   2    0.57    1.65
   6 -11  -2    3.39    0.64
   6  11   2    2.81    0.96
   6 -11  -2    2.10    0.60
   6  11   2    1.99    0.57
   6 -11  -2    3.36    0.38
  -6 -11  -2    2.37    0.47
  -6 -11  -2    2.21    0.46
  -6 -11  -2    0.48    2.01
  -6  11   2    2.87    0.47
   6 -12  -2    0.46    0.27
   6 -12  -2    0.94    0.92
   6 -12  -2    0.62    0.63
   6  12   2    0.90    0.99
   6  12   2    0.40    1.90
   6  12   2    0.19    0.56
  -6  12   2   -0.22    0.41
  -6 -12  -2   -0.59    2.08
  -6  12   2   -0.06    0.65
  -6 -12  -2    0.17    0.44
  -6 -12  -2    0.18    0.40
   6  13   2    7.05    1.52
  -6  13   2    9.54    1.04
  -6 -13  -2    9.14    1.06
   6  14   2    5.40    1.46
  -6 -14  -2    5.09    0.75
  -6  14   2    5.62    0.77
   7  13  -2   -0.27    2.79
   7  12  -2    1.59    2.52
   7  12  -2   -0.28    1.24
  -7  12  -2    0.56    0.48
  -7 -12   2   -0.05    0.48
   7  11  -2    0.88    2.36
   7  11  -2   -1.02    1.09
  -7 -11   2    0.05    0.37
  -7 -11   2   -0.17    0.39
  -7  11  -2   -0.54    0.38
   7  10  -2    0.64    0.49
   7  10  -2    1.49    2.20
   7 -10   2   -0.09    0.55
   7  10  -2    0.33    1.07
   7 -10   2    1.21    0.31
  -7 -10   2    0.30    0.31
  -7  10  -2    0.13    0.34
  -7 -10   2    0.20    0.33
   7  -9   2    0.27    0.29
   7  -9   2    0.61    0.25
   7   9  -2    1.20    0.42
   7  -9   2    0.55    0.45
   7   9  -2    0.65    1.99
   7  -9   2    0.56    0.38
   7   9  -2   -0.10    0.97
  -7  -9   2    0.69    0.30
  -7  -9   2    0.58    0.26
  -7   9  -2    0.55    0.28
   7  -8   2    2.55    0.53
   7   8  -2    0.79    1.87
   7  -8   2    3.14    0.44
   7   8  -2    3.17    0.45
   7  -8   2    3.22    0.46
   7   8  -2    3.98    1.07
   7  -8   2    3.01    0.42
  -7  -8   2    2.86    0.39
  -7  -8   2    2.77    0.33
  -7   8  -2    2.83    0.35
   7  -7   2    1.05    0.47
   7   7  -2   -2.04    1.62
   7   7  -2    1.01    0.29
   7   7  -2    1.26    0.83
   7  -7   2    1.29    0.31
   7  -7   2    1.08    0.27
   7  -7   2    0.52    0.38
  -7  -7   2    0.75    0.19
  -7  -7   2    0.96    0.16
  -7   7  -2    1.20    0.21
   7  -6   2    1.26    0.52
   7  -6   2    1.64    0.32
   7  -6   2    2.25    0.56
   7  -6   2    1.57    0.26
   7   6  -2    2.17    0.80
   7   6  -2    2.11    1.52
   7  -6   2    2.43    0.53
   7   6  -2    1.97    1.42
   7   6  -2    1.44    0.82
   7   6  -2    1.27    0.25
   7  -6   2    1.56    0.25
  -7   6  -2    2.05    0.23
   7  -5   2    2.62    0.64
   7  -5   2    1.95    0.36
   7  -5   2    1.74    0.62
   7  -5   2    2.30    0.24
   7   5  -2    1.90    0.87
   7  -5   2    2.46    0.24
   7   5  -2    0.99    1.38
   7  -5   2    3.14    0.61
   7   5  -2    2.40    0.70
   7   5  -2    2.20    1.32
   7  -4   2    0.79    0.51
   7  -4   2    1.78    0.72
   7   4  -2    2.78    1.31
   7  -4   2    0.77    0.31
   7   4  -2    1.28    0.82
   7   4  -2    1.26    0.65
   7  -4   2    1.15    0.53
   7  -3   2   20.42    2.00
   7  -3   2   29.06    1.65
   7  -3   2   25.95    1.76
   7   3  -2   28.31    1.89
   7  -3   2   25.95    1.92
   7   3  -2   26.58    2.14
   7   2  -2   58.23    4.42
   7  -2   2   70.48    4.03
   7   2  -2   71.49    3.81
   7  -2   2   73.09    3.73
   7  -2   2   58.37    4.03
   7   2  -2   56.58    5.16
   7  -2   2   75.93    3.82
   7  -1   2    1.95    0.69
   7   1  -2    2.83    0.81
   7  -1   2    1.55    1.18
   7   1  -2    3.08    0.62
   7  -1   2    2.53    0.51
   7   1  -2    0.25    1.01
   7   1  -2    0.83    1.32
   7  -1   2    2.34    0.64
   7  -1   2    1.25    0.88
   7   0   2    2.47    0.63
   7   0  -2   -0.51    1.15
   7   0   2    1.24    0.64
   7   0  -2    1.94    0.56
   7   0  -2    0.57    0.98
   7   0   2   -0.19    1.00
   7   0   2    2.09    0.53
   7   0   2    0.73    0.91
   7   0  -2    1.75    0.49
   7   1   2    2.48    0.57
   7   1   2    1.30    0.66
   7   1   2    0.65    1.05
   7  -1  -2    1.39    0.90
   7  -1  -2    1.21    0.45
   7   1   2   -0.32    1.10
   7  -1  -2    2.16    0.55
   7   1   2    3.42    0.68
   7  -2  -2   72.28    3.73
   7  -2  -2   69.46    3.68
   7  -2  -2   69.58    4.12
   7   2   2   63.52    3.85
   7   2   2   70.80    3.87
   7   2   2   56.74    4.82
   7   2   2   72.60    4.17
   7   2   2   54.85    4.33
   7  -3  -2   22.99    2.01
   7  -3  -2   27.53    1.61
   7  -3  -2   27.63    1.73
   7   3   2   24.63    1.83
   7   3   2   27.67    1.91
   7   4   2    3.31    1.43
   7   4   2    3.65    1.59
   7   4   2    0.43    0.72
   7  -4  -2    0.95    0.28
   7  -4  -2    0.93    0.48
   7   4   2    1.56    0.64
   7  -5  -2    2.08    0.65
   7  -5  -2    1.97    0.49
   7  -5  -2    2.05    0.28
   7  -5  -2    2.14    0.31
   7  -5  -2    2.58    0.33
   7   5   2    2.65    0.76
   7   5   2    2.30    0.88
   7   5   2    1.27    1.38
   7   5   2    2.18    1.41
   7   6   2    0.05    1.35
   7  -6  -2    1.25    0.28
   7   6   2    1.79    1.51
   7  -6  -2    1.48    0.24
   7  -6  -2    1.75    0.47
   7  -6  -2    1.39    0.25
   7   6   2    0.91    0.78
   7  -6  -2    1.95    0.59
   7   6   2    1.80    0.84
   7   6   2    1.59    0.20
  -7   6   2    1.61    0.19
   7   7   2    0.03    0.75
   7  -7  -2    1.27    0.51
   7   7   2    0.98    0.25
   7  -7  -2    1.01    0.27
   7  -7  -2    1.00    0.20
   7   7   2   -1.06    1.48
   7  -7  -2    1.84    0.47
  -7  -7  -2    0.94    0.16
  -7   7   2    0.93    0.20
  -7  -7  -2    1.12    0.17
   7  -8  -2    2.55    0.78
   7  -8  -2    2.24    0.39
   7   8   2    2.50    0.38
   7  -8  -2    2.63    0.31
   7   8   2    1.68    0.92
   7  -8  -2    2.64    0.54
  -7   8   2    2.82    0.34
  -7  -8  -2    2.68    0.30
  -7  -8  -2    2.83    0.36
   7   9   2    1.49    0.98
   7  -9  -2   -0.07    0.43
   7  -9  -2    0.24    0.18
   7   9   2   -0.39    1.78
   7   9   2    0.88    0.35
   7  -9  -2    0.57    0.39
   7  -9  -2    0.44    0.38
  -7  -9  -2    0.57    0.27
  -7  -9  -2    0.51    0.24
  -7   9   2    0.09    0.25
   7 -10  -2    0.22    0.51
   7  10   2    1.05    0.43
   7  10   2    1.61    2.02
   7  10   2    0.76    1.02
   7 -10  -2    0.63    0.24
  -7 -10  -2    0.09    0.33
  -7  10   2    0.24    0.30
  -7 -10  -2    0.54    0.29
   7  11   2    1.91    1.17
   7  11   2    0.50    1.95
  -7 -11  -2    0.41    0.41
  -7 -11  -2   -0.06    0.35
  -7  11   2   -0.14    0.37
   7  12   2   -2.88    2.04
   7  12   2   -1.45    1.21
  -7 -12  -2    0.20    0.42
  -7  12   2    0.59    0.43
   7  13   2   -0.49    2.52
   8  10  -2   -0.05    3.04
  -8 -10   2   -0.38    0.40
  -8 -10   2    1.65    0.32
  -8  10  -2    0.74    0.33
   8   9  -2    1.56    1.36
   8   9  -2    1.94    0.44
   8  -9   2    1.62    0.35
   8   9  -2    3.78    2.85
  -8  -9   2    1.26    0.20
  -8   9  -2    1.28    0.28
  -8  -9   2    1.31    0.22
   8  -8   2   25.19    1.43
   8   8  -2   24.00    1.38
   8  -8   2   23.01    1.40
   8   8  -2   24.33    2.48
  -8   8  -2   23.15    1.27
   8  -7   2    0.48    0.77
   8  -7   2    1.60    0.35
   8  -7   2    1.12    0.23
   8  -7   2    1.03    0.63
   8   7  -2   -0.05    1.99
   8   7  -2    2.39    1.19
   8  -6   2    0.18    0.31
   8  -6   2    0.70    0.61
   8   6  -2   -1.09    1.85
   8   6  -2    0.16    0.98
   8  -6   2    0.72    0.73
   8  -6   2    0.58    0.64
   8  -5   2    1.82    0.75
   8  -5   2    0.84    0.72
   8  -5   2    0.71    0.33
   8   5  -2    0.98    0.99
   8  -5   2    0.85    0.74
   8   5  -2    0.12    1.69
   8  -4   2   17.11    1.49
   8  -4   2   10.23    1.64
   8  -4   2   13.39    1.02
   8   4  -2   14.62    1.68
   8  -4   2   12.86    1.48
   8   4  -2   14.79    1.88
   8   3  -2    0.70    0.85
   8  -3   2   -0.49    0.99
   8   3  -2    0.44    0.75
   8  -3   2    0.30    0.67
   8  -3   2   -0.45    0.68
   8   3  -2    1.93    1.57
   8  -3   2   -0.29    0.39
   8  -2   2    1.04    1.48
   8   2  -2    2.06    0.98
   8  -2   2    0.96    1.11
   8  -2   2    1.99    0.82
   8   2  -2    2.66    1.71
   8   2  -2    2.74    0.67
   8   2  -2    1.49    0.77
   8  -2   2    2.78    0.79
   8   2  -2    0.00    1.39
   8  -1   2    0.06    1.12
   8   1  -2    0.18    0.69
   8   1  -2   -0.79    0.80
   8  -1   2   -0.09    1.36
   8   1  -2    0.22    1.33
   8  -1   2   -0.18    0.70
   8   1  -2    0.38    0.56
   8  -1   2   -0.20    0.66
   8  -1   2   -0.09    0.45
   8   1  -2    0.65    1.44
   8   0   2    1.00    0.49
   8   0   2    0.19    0.73
   8   0   2   -0.25    1.38
   8   0   2    0.26    0.67
   8   0  -2    0.83    0.66
   8   0  -2   -0.55    0.81
   8   0  -2    0.24    1.25
   8   0  -2    0.04    1.34
   8   0   2   -0.18    1.27
   8   0  -2    0.18    0.51
   8  -1  -2    0.44    0.65
   8  -1  -2    0.50    1.10
   8   1   2    0.30    0.84
   8   1   2   -0.37    0.54
   8  -1  -2    1.70    0.84
   8  -1  -2    1.37    1.41
   8   1   2    0.49    1.46
   8   1   2    0.18    0.72
   8   1   2    1.17    1.33
   8  -1  -2   -0.12    0.44
   8   2   2    1.90    1.57
   8   2   2    2.23    0.94
   8  -2  -2    1.92    1.16
   8   2   2    0.85    0.78
   8  -2  -2    1.12    1.52
   8   2   2    1.57    0.59
   8  -2  -2    2.41    0.72
   8  -2  -2    2.25    0.48
   8   2   2    0.94    1.36
   8   3   2   -1.25    0.57
   8   3   2    0.78    0.85
   8   3   2   -0.07    0.93
   8  -3  -2   -0.16    0.36
   8   3   2   -2.24    1.55
   8   3   2    1.29    1.59
   8  -3  -2    0.30    0.98
   8  -3  -2   -0.48    0.62
   8   4   2   14.45    1.34
   8  -4  -2   10.43    1.63
   8   4   2   12.27    1.63
   8  -4  -2   13.74    0.97
   8  -4  -2   12.14    1.31
   8   5   2    0.35    0.93
   8   5   2   -0.45    0.66
   8  -5  -2    0.31    0.63
   8  -5  -2    0.24    0.29
   8  -5  -2    0.31    0.82
   8   5   2   -0.44    1.66
   8   6   2   -0.61    1.83
   8   6   2    0.20    1.00
   8  -6  -2    0.14    0.26
   8  -6  -2    0.22    0.71
   8  -6  -2    0.07    0.76
   8   7   2    0.22    2.02
   8  -7  -2    1.25    0.27
   8  -7  -2    1.39    0.25
   8   7   2    1.71    1.15
   8  -7  -2    0.76    0.65
   8  -8  -2   21.75    1.31
   8   8   2   23.01    2.51
   8   9   2    0.31    2.48
   8   9   2    1.52    0.38
   8   9   2    1.26    1.28
  -8   9   2    1.52    0.29
   8  10   2   -0.35    1.38
   8  10   2    0.10    2.41
  -8  10   2    0.59    0.33
  -8 -10  -2    0.50    0.27
  -8 -10  -2    0.59    0.27
   9  -6   2   10.81    0.93
   9   6  -2    5.44    2.82
   9   6  -2   11.01    1.96
   9  -5   2    1.57    0.47
   9   5  -2    2.31    1.44
   9   5  -2    0.67    2.45
   9  -5   2    1.64    0.92
   9  -4   2   15.46    2.25
   9   4  -2   16.98    2.43
   9  -4   2   15.21    1.27
   9   4  -2   19.11    1.83
   9  -3   2    3.38    1.04
   9  -3   2    1.94    2.14
   9  -3   2    2.56    1.09
   9   3  -2    3.80    1.33
   9   3  -2   -0.17    2.09
   9  -3   2    1.45    1.50
   9   3  -2    3.11    0.89
   9  -3   2    2.55    0.61
   9  -2   2   11.90    1.89
   9   2  -2   14.85    2.24
   9  -2   2   13.32    1.84
   9  -2   2   12.22    1.22
   9   2  -2   13.81    1.54
   9   1  -2   -0.84    1.91
   9   1  -2    0.13    0.70
   9  -1   2    0.33    1.86
   9  -1   2   -0.38    0.60
   9   1  -2   -0.48    1.12
   9  -1   2    3.11    1.67
   9  -1   2    0.63    0.99
   9   0   2    1.09    2.01
   9   0   2    2.56    1.12
   9   0  -2    2.80    1.21
   9   0  -2    1.90    2.19
   9   0  -2    1.27    0.72
   9   0   2    1.19    0.73
   9   0  -2    1.39    1.01
   9   1   2   -0.29    1.07
   9  -1  -2    1.44    0.62
   9  -1  -2   -0.50    1.99
   9  -1  -2    1.41    0.96
   9   1   2    0.31    0.68
   9  -1  -2    0.55    1.07
   9   1   2   -0.15    1.78
   9  -2  -2   14.93    1.75
   9   2   2   11.65    1.46
   9  -2  -2   11.82    1.98
   9   2   2   13.07    2.01
   9  -2  -2   13.07    1.24
   9   3   2    2.04    1.25
   9  -3  -2    2.07    2.15
   9  -3  -2    2.10    1.49
   9   3   2    2.19    2.20
   9  -3  -2    0.80    1.19
   9   3   2    0.26    0.79
   9  -3  -2    2.29    0.65
   9   4   2   17.18    1.79
   9   4   2   16.76    2.11
   9  -4  -2   13.11    2.18
   9  -4  -2   14.05    1.93
   9  -4  -2   15.84    1.16
   9  -5  -2    0.88    1.12
   9   5   2    1.91    2.27
   9   5   2    2.13    1.40
   9   5   2    2.16    0.92
   9  -5  -2    1.43    0.46
   9  -6  -2   12.35    1.93
   9   6   2    9.99    1.47
   9   6   2    9.90    1.78
   0  18  -3   12.31    1.69
   0 -18   3   13.81    1.54
   0  18  -3   11.95    1.27
   0 -17   3   -1.01    0.64
   0  17  -3   -0.03    0.68
   0 -17   3   -1.19    0.89
   0 -16   3    2.29    0.82
   0  16  -3    2.06    0.58
   0  16  -3    2.50    0.70
   0 -16   3    1.53    0.66
   0  16  -3    1.58    0.52
   0 -15   3   -0.34    0.58
   0 -15   3    1.82    4.12
   0 -15   3   -0.80    0.46
   0  15  -3   -0.41    0.50
   0  15  -3    0.09    0.37
   0  15  -3   -0.05    0.43
   0  14  -3   -0.28    0.43
   0 -14   3    0.42    0.54
   0 -14   3    0.40    1.95
   0  14  -3    0.62    0.42
   0  14  -3    0.55    0.36
   0 -14   3    0.54    0.43
   0  13  -3    0.07    0.39
   0  13  -3    0.56    0.36
   0 -13   3    0.49    0.40
   0 -13   3    0.43    1.66
   0 -13   3    0.03    0.45
   0  13  -3    0.52    0.33
   0 -12   3    2.08    0.48
   0 -12   3    3.10    0.50
   0  12  -3    2.85    0.52
   0  12  -3    2.36    0.38
   0 -11   3    0.63    0.32
   0  11  -3    0.17    0.29
   0 -11   3    0.46    1.21
   0  11  -3    0.67    0.25
   0  11  -3    0.50    0.31
   0  10  -3   33.50    1.99
   0 -10   3   34.08    3.17
   0  10  -3   34.64    2.01
   0 -10   3   31.85    1.98
   0  10  -3   33.46    1.96
   0 -10   3   30.93    1.94
   0  -9   3   -0.26    0.84
   0   9  -3    0.02    0.22
   0  -9   3    0.03    0.21
   0   9  -3   -0.12    0.16
   0  -9   3   -0.40    0.20
   0   9  -3    0.15    0.22
   0  -8   3    2.14    0.33
   0   8  -3    2.78    0.42
   0  -8   3    1.78    0.91
   0  -8   3    2.10    0.34
   0   8  -3    1.68    0.27
   0   8  -3    2.02    0.33
   0  -7   3   -0.39    0.51
   0   7  -3   -0.03    0.16
   0   7  -3   -0.07    0.18
   0  -7   3   -0.13    0.15
   0   7  -3    0.17    0.13
   0  -7   3   -0.14    0.16
   0   6  -3   99.44    4.97
   0  -6   3   97.20    4.96
   0  -6   3   88.74    4.94
   0   6  -3   93.10    5.00
   0   6  -3   93.43    4.89
   0   5  -3    0.03    0.08
   0  -5   3   -0.08    0.10
   0   5  -3    0.01    0.14
   0   5  -3   -0.12    0.11
   0  -5   3    1.05    0.55
   0  -5   3    0.00    0.10
   0   4  -3    0.80    0.12
   0   4  -3    0.31    0.36
   0  -4   3    0.62    0.14
   0   4  -3    0.75    0.15
   0  -4   3    0.75    0.15
   0   4  -3    0.73    0.17
   0   3  -3    0.05    0.11
   0  -3   3    0.07    0.30
   0   3  -3    0.06    0.06
   0  -3   3   -0.10    0.06
   0  -3   3    0.01    0.08
   0   3  -3    0.09    0.11
   0   3  -3   -0.12    0.23
   0   1  -3    0.02    0.14
   0  -1   3    0.03    0.04
   0   1  -3   -0.03    0.05
   0   1  -3    0.01    0.05
   0  -1   3    0.05    0.07
   0  -1   3   -0.03    0.03
   0  -1   3    0.20    0.16
   0   0   3    0.02    0.03
   0   0  -3    0.08    0.03
   0   0   3    0.08    0.10
   0   1   3    0.00    0.04
   0  -1  -3    0.02    0.05
   0   1   3    0.07    0.04
   0  -1  -3    0.03    0.04
   0   1   3    0.04    0.04
   0  -1  -3    0.16    0.06
   0  -1  -3    0.01    0.05
   0   1   3    0.00    0.05
   0  -3  -3   -0.15    0.08
   0   3   3    0.04    0.09
   0  -3  -3   -0.01    0.12
   0  -3  -3   -0.03    0.08
   0   3   3   -0.09    0.06
   0  -4  -3    0.91    0.16
   0   4   3    0.77    0.13
   0   4   3    0.75    0.17
   0  -4  -3    0.87    0.16
   0   4   3    0.86    0.16
   0  -4  -3    0.81    0.14
   0  -4  -3    1.03    0.22
   0  -5  -3   -0.02    0.09
   0   5   3    0.00    0.11
   0  -5  -3    0.16    0.13
   0   5   3   -0.11    0.09
   0  -5  -3    0.16    0.18
   0  -5  -3    0.08    0.13
   0   5   3   -0.01    0.12
   0   6   3   92.00    4.94
   0   6   3   90.48    4.86
   0  -6  -3   91.07    4.86
   0   6   3   95.95    4.91
   0  -6  -3   96.05    5.01
   0  -6  -3   94.75    4.92
   0   7   3    0.01    0.13
   0  -7  -3   -0.10    0.16
   0  -7  -3    0.24    0.27
   0   7   3   -0.11    0.16
   0  -7  -3    0.02    0.14
   0  -8  -3    2.39    0.47
   0  -8  -3    1.90    0.33
   0   8   3    2.45    0.35
   0   8   3    2.00    0.32
   0  -8  -3    2.16    0.32
   0   8   3    2.16    0.36
   0   9   3   -0.26    0.18
   0   9   3   -0.03    0.21
   0   9   3   -0.28    0.20
   0  -9  -3    0.00    0.79
   0  -9  -3    0.18    0.24
   0  -9  -3    0.17    0.33
   0  10   3   33.65    2.02
   0  10   3   34.17    2.00
   0  10   3   34.44    1.92
   0 -10  -3   31.45    2.18
   0 -10  -3   37.29    3.10
   0 -10  -3   31.85    2.02
   0 -10  -3   32.19    1.94
   0 -11  -3    0.19    0.33
   0  11   3    0.31    0.30
   0 -11  -3   -0.05    0.24
   0  11   3    0.74    0.29
   0  11   3   -0.50    0.25
   0 -11  -3    1.33    1.22
   0 -11  -3    0.64    0.54
   0  12   3    4.02    0.60
   0  12   3    3.90    0.56
   0 -12  -3    2.77    0.72
   0  12   3    3.21    0.53
   0 -12  -3    2.16    0.52
   0 -13  -3   -0.24    1.58
   0  13   3   -0.16    0.38
   0  13   3   -0.19    0.35
   0 -13  -3    1.14    0.38
   0  13   3    0.39    0.34
   0 -13  -3    1.00    0.73
   0 -14  -3    0.95    0.67
   0 -14  -3    1.43    1.80
   0  14   3    0.17    0.37
   0 -14  -3   -0.04    0.83
   0  14   3    0.61    0.48
   0 -14  -3    0.13    0.39
   0  14   3    0.74    0.40
   0 -15  -3    0.15    0.48
   0  15   3    0.55    0.45
   0 -15  -3    0.79    2.04
   0  15   3   -0.01    0.40
   0  15   3    0.12    0.51
   0 -15  -3   -1.28    0.62
   0 -15  -3    0.37    0.94
   0 -15  -3   -0.18    0.53
   0 -16  -3    0.55    0.66
   0  16   3    2.68    0.66
   0 -16  -3    0.80    0.83
   0  16   3    1.33    0.55
   0  16   3    2.24    0.58
   0 -16  -3    3.36    1.27
   0 -16  -3    1.62    0.72
   0 -17  -3   -0.32    1.44
   0 -17  -3   -1.64    0.97
   0  17   3   -0.25    0.54
   0 -17  -3    0.25    0.84
   0 -17  -3   -0.28    0.65
   0  17   3   -0.25    0.53
   0  17   3    0.18    0.67
   0  18   3   11.96    1.26
   0  18   3   11.88    1.27
   0 -18  -3   15.96    1.80
   0 -18  -3   11.42    1.48
   0  18   3    7.35    1.73
   1  18  -3    0.19    0.75
   1 -18   3   -2.97    1.84
   1 -18   3    0.28    0.78
   1  18  -3   -0.80    0.85
  -1  18  -3   -0.43    0.47
  -1 -18   3   -1.12    0.81
  -1  18  -3   -1.05    0.85
   1 -17   3    4.32    1.10
   1  17  -3    4.97    0.90
   1  17  -3    3.82    0.90
   1 -17   3    3.71    0.83
  -1  17  -3    3.95    0.59
  -1 -17   3    5.47    0.98
  -1  17  -3    2.18    0.87
  -1  17  -3    3.93    0.65
   1  16  -3    5.39    0.90
   1 -16   3    5.65    0.80
   1 -16   3    5.66    1.03
  -1  16  -3    6.18    0.72
  -1  16  -3    5.09    0.94
  -1  16  -3    6.53    0.80
  -1 -16   3    3.84    0.98
  -1 -16   3    5.03    0.85
   1  15  -3   -0.08    0.51
   1 -15   3   -0.10    0.57
   1  15  -3    0.83    0.51
   1 -15   3   -0.09    0.63
   1  15  -3    0.51    0.53
  -1  15  -3    0.40    0.34
  -1 -15   3    0.83    0.59
  -1  15  -3    0.26    0.54
  -1  15  -3    0.18    0.35
  -1 -15   3   -0.64    0.61
   1 -14   3   11.56    1.21
   1  14  -3    9.52    1.10
   1  14  -3   10.66    0.97
   1 -14   3    8.60    0.96
   1  14  -3   11.17    1.15
  -1 -14   3    8.07    1.17
  -1  14  -3    9.99    1.10
  -1 -14   3   10.49    1.05
  -1  14  -3    9.84    0.84
  -1  14  -3   12.56    0.84
   1 -13   3    4.26    0.63
   1 -13   3    3.96    0.68
   1  13  -3    3.76    0.60
   1 -13   3    2.80    1.75
   1  13  -3    5.15    0.80
   1  13  -3    5.86    0.69
  -1  13  -3    6.05    0.55
  -1 -13   3    3.57    2.12
  -1  13  -3    4.90    0.58
  -1 -13   3    5.19    0.75
  -1  13  -3    4.62    0.67
  -1 -13   3    5.36    0.72
   1 -12   3   -0.51    0.37
   1  12  -3    0.24    0.36
   1  12  -3   -0.08    0.33
   1 -12   3   -0.07    0.28
   1 -12   3    0.89    1.30
   1  12  -3    0.65    0.43
  -1 -12   3    0.19    0.35
  -1 -12   3    0.66    0.39
  -1  12  -3    0.24    0.25
  -1  12  -3    0.22    0.35
  -1  12  -3    0.56    0.24
  -1 -12   3    0.27    1.56
   1 -11   3   59.31    3.34
   1  11  -3   61.95    3.41
   1  11  -3   62.21    3.53
   1  11  -3   63.84    3.34
   1 -11   3   49.32    4.46
   1 -11   3   61.87    3.42
  -1 -11   3   60.01    3.40
  -1  11  -3   61.87    3.29
  -1 -11   3   61.50    3.42
  -1  11  -3   63.75    3.43
  -1 -11   3   50.05    4.83
  -1  11  -3   65.83    3.23
   1  10  -3    0.38    0.26
   1  10  -3    0.57    0.34
   1 -10   3    0.73    0.33
   1  10  -3    0.18    0.31
   1 -10   3    0.32    0.25
   1 -10   3   -0.05    0.86
  -1 -10   3    0.32    0.31
  -1 -10   3    0.01    0.28
  -1  10  -3    0.39    0.27
  -1  10  -3    0.66    0.20
  -1 -10   3    0.99    1.18
   1  -9   3   25.10    1.56
   1   9  -3   25.47    1.68
   1   9  -3   23.33    1.54
   1  -9   3   22.86    1.48
  -1   9  -3   25.45    1.40
  -1   9  -3   25.78    1.45
  -1  -9   3   24.96    1.56
  -1   9  -3   25.88    1.57
  -1  -9   3   26.28    1.56
   1   8  -3   87.03    4.86
   1   8  -3   88.13    4.73
   1   8  -3   85.78    4.69
   1  -8   3   80.78    4.66
   1  -8   3   93.15    4.74
  -1   8  -3   90.73    4.60
  -1   8  -3   87.15    4.64
  -1  -8   3   94.44    4.74
  -1  -8   3   90.10    4.75
  -1   8  -3   89.14    4.74
   1   7  -3  166.44    8.27
   1   7  -3  132.38    7.25
   1  -7   3  136.63    7.28
   1  -7   3  127.25    7.22
   1   7  -3  137.11    7.42
   1   7  -3  138.70    7.29
  -1  -7   3  141.99    7.31
  -1   7  -3  140.21    7.17
  -1   7  -3  140.26    7.30
  -1  -7   3  142.32    7.29
  -1   7  -3  134.47    7.20
   1   6  -3   36.34    2.24
   1  -6   3   38.28    2.07
   1   6  -3   36.71    2.11
   1  -6   3   39.88    2.13
  -1   6  -3   38.52    2.05
  -1   6  -3   39.68    2.14
  -1  -6   3   39.52    2.12
  -1   6  -3   39.17    2.03
  -1  -6   3   36.93    2.13
   1   5  -3   69.44    3.99
   1  -5   3   72.77    3.81
   1  -5   3   75.23    3.87
   1   5  -3   73.71    3.88
   1   5  -3   71.88    4.48
   1   5  -3   70.68    3.86
  -1  -5   3   77.46    3.87
  -1  -5   3   72.82    3.89
  -1   5  -3   70.37    3.79
  -1  -5   3   75.21    4.61
  -1   5  -3   75.78    3.80
  -1   5  -3   75.29    3.88
   1   4  -3  823.40   46.47
  -1  -4   3 1000.00   47.01
   1  -2   3  225.76   11.57
   1  -2   3  220.45   11.56
   1   2  -3  231.34   11.58
   1   2  -3  222.23   11.59
  -1  -2   3  218.10   11.60
  -1   2  -3  227.03   11.57
  -1   2  -3  243.10   11.58
   1   0  -3    0.04    0.04
   1   0  -3   -0.02    0.04
   1   0   3    0.02    0.03
   1   0  -3    0.06    0.05
   1   0   3   -0.09    0.05
   1   0  -3   -0.03    0.08
  -1   0   3    0.19    0.11
  -1   0  -3    0.10    0.04
  -1   0  -3   -0.01    0.04
  -1   0  -3    0.02    0.07
  -1   0   3    0.26    0.07
  -1   0  -3   -0.05    0.06
   1   2   3  239.55   12.24
   1   2   3  219.06   12.32
   1  -2  -3  244.03   12.25
   1  -2  -3  232.00   12.24
   1  -2  -3  279.03   12.27
   1   2   3  232.78   12.24
  -1   2   3  244.38   12.24
  -1  -2  -3  229.10   12.34
  -1  -2  -3  239.99   12.24
   1   4   3  839.32   43.11
   1  -4  -3  857.67   43.11
  -1   4   3  847.22   43.10
  -1  -4  -3  845.22   43.10
   1   5   3   73.91    3.92
   1  -5  -3   71.72    3.85
   1   5   3   71.30    4.02
   1  -5  -3   72.79    3.93
   1   5   3   76.35    3.93
   1  -5  -3   75.12    3.93
   1  -5  -3   75.47    3.93
  -1   5   3   76.10    3.92
  -1   5   3   70.27    3.82
  -1  -5  -3   70.51    4.05
  -1  -5  -3   76.80    3.92
  -1  -5  -3   76.49    3.93
  -1  -5  -3   74.47    4.39
  -1  -5  -3   74.50    3.93
  -1   5   3   80.13    3.89
   1  -6  -3   37.95    2.06
   1  -6  -3   38.90    2.16
   1   6   3   38.63    2.15
   1   6   3   34.46    2.21
   1   6   3   41.45    2.28
   1  -6  -3   37.89    2.17
  -1  -6  -3   38.36    2.15
  -1   6   3   36.87    2.04
  -1   6   3   41.75    2.16
  -1   6   3   42.05    2.11
  -1  -6  -3   38.43    2.31
  -1  -6  -3   39.32    2.16
   1  -7  -3  139.37    7.43
   1   7   3  137.12    7.37
   1   7   3  145.64    7.51
   1   7   3  141.43    7.38
   1  -7  -3  140.78    7.39
   1  -7  -3  137.36    7.29
  -1   7   3  143.88    7.34
  -1  -7  -3  139.55    7.57
  -1  -7  -3  141.73    7.39
  -1  -7  -3  137.62    7.38
  -1  -7  -3  159.51    8.19
  -1   7   3  145.54    7.39
  -1   7   3  131.73    7.26
   1   8   3   90.15    4.80
   1   8   3   88.37    4.78
   1   8   3   89.49    4.92
   1  -8  -3   92.89    4.83
   1  -8  -3   89.55    4.71
   1  -8  -3   90.13    4.87
  -1   8   3   86.37    4.67
  -1   8   3   91.23    4.81
  -1  -8  -3   89.17    4.80
  -1  -8  -3   90.92    4.81
  -1   8   3   95.63    4.76
  -1  -8  -3   87.54    5.00
   1  -9  -3   26.78    1.68
   1   9   3   24.71    1.54
   1  -9  -3   25.44    1.59
   1   9   3   25.03    1.56
   1   9   3   24.74    1.66
   1  -9  -3   25.88    1.47
  -1   9   3   23.87    1.41
  -1  -9  -3   25.27    1.58
  -1   9   3   26.16    1.57
  -1   9   3   26.50    1.50
  -1  -9  -3   24.72    1.82
  -1  -9  -3   26.25    1.56
   1  10   3    0.52    0.27
   1  10   3    0.14    0.33
   1 -10  -3    0.45    0.31
   1 -10  -3    0.49    0.41
   1 -10  -3    0.27    0.20
   1  10   3    0.32    0.33
  -1 -10  -3    0.61    0.30
  -1 -10  -3    0.73    0.30
  -1 -10  -3    0.68    0.54
  -1  10   3    0.48    0.27
  -1  10   3    0.41    0.19
  -1 -10  -3    0.56    0.97
  -1  10   3    0.51    0.23
   1  11   3   61.22    3.46
   1 -11  -3   66.19    3.55
   1  11   3   62.14    3.50
   1 -11  -3   62.88    3.40
   1 -11  -3   59.47    3.63
   1  11   3   62.62    3.60
  -1  11   3   61.88    3.50
  -1 -11  -3   64.26    3.54
  -1  11   3   64.03    3.32
  -1  11   3   65.10    3.43
  -1 -11  -3   57.77    3.77
  -1 -11  -3   62.37    3.49
   1 -12  -3    0.56    0.30
   1  12   3    0.31    0.36
   1 -12  -3   -0.36    0.53
   1 -12  -3    0.01    0.43
   1  12   3    0.31    0.34
   1  12   3   -0.31    0.40
  -1  12   3    0.26    0.22
  -1 -12  -3    0.24    0.39
  -1 -12  -3    0.97    0.71
  -1 -12  -3   -0.58    0.34
  -1  12   3    0.36    0.27
  -1  12   3    0.52    0.35
  -1 -12  -3    0.23    1.29
   1 -13  -3    5.52    0.96
   1 -13  -3    5.01    0.76
   1 -13  -3    2.58    1.76
   1 -13  -3    4.94    0.66
   1  13   3    4.36    0.68
   1  13   3    4.84    0.83
   1  13   3    6.39    0.82
  -1 -13  -3    5.32    0.77
  -1 -13  -3    4.50    0.98
  -1  13   3    5.58    0.62
  -1 -13  -3    1.76    1.91
  -1  13   3    4.94    0.64
  -1 -13  -3    4.42    0.69
  -1  13   3    5.34    0.72
   1 -14  -3    9.76    1.15
   1  14   3   10.61    1.11
   1  14   3   10.47    1.03
   1 -14  -3   10.40    1.28
   1 -14  -3    9.71    1.47
   1 -14  -3   10.87    0.97
   1  14   3    9.18    1.09
  -1  14   3   11.27    0.91
  -1  14   3    8.60    1.07
  -1  14   3   11.66    0.81
  -1 -14  -3   11.75    1.72
  -1 -14  -3   11.35    1.15
  -1 -14  -3   10.90    1.08
  -1 -14  -3   10.63    1.25
   1 -15  -3   -0.52    0.89
   1  15   3    0.49    0.49
   1 -15  -3    0.09    2.03
   1 -15  -3   -0.10    0.68
   1 -15  -3   -0.02    0.45
   1  15   3   -0.14    0.59
   1  15   3   -0.05    0.53
   1 -15  -3    0.23    0.55
  -1 -15  -3    0.54    0.70
  -1  15   3    1.09    0.34
  -1 -15  -3   -0.30    0.56
  -1 -15  -3    0.81    0.64
  -1  15   3   -0.14    0.34
  -1 -15  -3    1.40    1.09
  -1  15   3    0.73    0.51
  -1 -15  -3    0.01    2.42
   1  16   3    6.72    0.91
   1 -16  -3    6.78    0.86
   1 -16  -3    4.56    1.06
   1 -16  -3    6.09    0.96
   1  16   3    5.25    0.89
   1  16   3    6.16    0.88
   1 -16  -3    6.33    1.41
  -1 -16  -3    5.01    0.88
  -1 -16  -3    4.28    1.40
  -1  16   3    5.46    0.79
  -1  16   3    6.45    0.73
  -1  16   3    4.68    0.83
  -1 -16  -3    7.02    0.98
   1 -17  -3    4.05    1.49
   1 -17  -3    4.53    0.79
   1  17   3    4.66    0.93
   1 -17  -3    4.81    1.20
   1 -17  -3    5.15    0.98
   1  17   3    4.51    0.90
   1  17   3    5.63    0.95
  -1 -17  -3    3.88    0.88
  -1  17   3    4.46    0.69
  -1  17   3    4.62    0.60
  -1  17   3    2.44    0.83
  -1 -17  -3    3.91    0.92
   1 -18  -3    0.99    2.66
   1 -18  -3    1.80    0.96
   1  18   3    0.21    0.73
   1 -18  -3    0.50    0.74
   1  18   3    0.01    0.84
  -1 -18  -3    0.70    0.90
  -1  18   3    0.05    0.58
  -1  18   3   -0.23    0.80
  -1 -18  -3    0.06    0.86
   2 -18   3    2.38    0.83
   2  18  -3    1.12    0.96
  -2  18  -3    1.00    0.93
  -2 -18   3    1.73    1.01
   2  17  -3   25.74    2.02
   2  17  -3   23.83    2.11
   2 -17   3   23.56    1.84
  -2  17  -3   24.60    1.62
  -2  17  -3   21.61    1.47
  -2 -17   3   24.53    2.02
  -2  17  -3   19.88    1.97
   2  16  -3    1.47    0.79
   2 -16   3    1.15    0.84
   2 -16   3    1.19    0.60
   2  16  -3    1.13    0.68
  -2 -16   3    0.73    0.68
  -2  16  -3    0.29    0.47
  -2  16  -3    0.96    0.68
  -2  16  -3    0.14    0.34
  -2 -16   3    0.17    0.77
   2 -15   3   -0.16    0.48
   2  15  -3    1.20    1.14
   2  15  -3    0.40    0.56
   2  15  -3    0.14    0.67
   2 -15   3   -0.50    0.67
  -2 -15   3    0.42    0.59
  -2  15  -3    0.38    0.29
  -2  15  -3    0.97    0.54
  -2  15  -3    1.17    0.43
  -2 -15   3    0.10    0.66
   2  14  -3    0.18    0.67
   2 -14   3   -0.26    0.54
   2 -14   3   -0.22    1.99
   2  14  -3    0.37    0.44
   2  14  -3    0.63    0.56
   2 -14   3   -0.64    0.38
  -2  14  -3   -0.36    0.29
  -2 -14   3   -0.17    1.98
  -2 -14   3   -0.17    0.51
  -2  14  -3    0.19    0.46
  -2  14  -3    0.34    0.24
  -2 -14   3    0.65    0.53
   2 -13   3   18.44    1.48
   2  13  -3   17.57    1.54
   2  13  -3   16.61    1.38
   2 -13   3   16.46    1.27
   2  13  -3   19.69    1.38
  -2  13  -3   19.97    1.16
  -2 -13   3   17.54    1.42
  -2  13  -3   18.62    1.10
  -2 -13   3   18.02    1.41
  -2  13  -3   19.42    1.44
   2  12  -3   25.26    1.69
   2 -12   3   23.25    1.60
   2 -12   3   26.76    1.77
   2  12  -3   26.04    1.93
   2  12  -3   27.21    1.76
  -2  12  -3   26.24    1.72
  -2  12  -3   26.69    1.51
  -2 -12   3   25.77    1.79
  -2 -12   3   26.98    1.74
  -2  12  -3   26.12    1.45
   2  11  -3   11.82    1.20
   2  11  -3   12.79    1.01
   2 -11   3   11.63    2.38
   2 -11   3   10.69    1.00
   2  11  -3   11.05    0.99
   2 -11   3   10.31    0.86
  -2 -11   3   10.73    2.35
  -2  11  -3   12.85    0.72
  -2  11  -3   12.35    1.01
  -2 -11   3   11.28    0.97
  -2 -11   3   10.32    0.98
   2  10  -3   10.61    1.81
   2  10  -3   14.29    1.24
   2 -10   3   14.35    1.08
   2  10  -3   14.36    1.05
   2  10  -3   13.42    1.04
   2 -10   3   13.40    0.93
  -2  10  -3   14.76    0.87
  -2  10  -3   14.30    1.05
  -2 -10   3   10.04    2.09
  -2  10  -3   15.08    0.82
  -2 -10   3   14.36    1.08
  -2 -10   3   14.88    1.06
   2  -9   3   -0.04    0.29
   2   9  -3   -0.54    0.23
   2   9  -3    0.52    0.37
   2   9  -3    0.41    0.33
   2  -9   3    0.25    0.19
   2   9  -3    0.63    0.81
  -2   9  -3    0.23    0.16
  -2  -9   3    0.45    0.31
  -2  -9   3    0.08    0.23
  -2  -9   3    0.17    1.06
  -2   9  -3   -0.13    0.23
   2   8  -3   51.38    2.93
   2  -8   3   49.31    2.81
   2  -8   3   51.86    2.91
   2   8  -3   50.56    2.94
   2   8  -3   49.77    3.12
  -2   8  -3   52.42    2.92
  -2   8  -3   53.34    2.79
  -2  -8   3   54.88    2.92
  -2   8  -3   58.37    2.76
  -2  -8   3   53.75    2.98
   2  -7   3    7.56    0.64
   2   7  -3    7.21    0.66
   2   7  -3    7.32    0.83
   2   7  -3    6.54    0.66
  -2   7  -3    7.50    0.49
  -2  -7   3    6.84    0.61
  -2  -7   3    6.95    0.64
  -2   7  -3    7.31    0.62
   2   6  -3   56.95    3.13
   2   6  -3   58.45    3.11
   2   6  -3   57.64    3.33
   2   6  -3   54.81    3.96
   2  -6   3   58.48    3.10
   2  -6   3   58.59    3.01
  -2  -6   3   55.94    3.15
  -2  -6   3   54.55    3.88
  -2   6  -3   61.48    3.03
  -2   6  -3   55.27    2.96
  -2   6  -3   60.72    3.12
   2  -5   3   22.64    1.25
   2   5  -3   22.03    1.33
   2   5  -3   22.42    1.37
   2  -5   3   22.05    1.32
   2   5  -3   27.95    2.16
  -2  -5   3   22.77    1.38
  -2   5  -3   23.88    1.27
  -2   5  -3   22.09    1.33
   2  -4   3    9.35    0.52
   2  -4   3    9.25    0.58
   2   4  -3    8.60    1.12
   2   4  -3    7.63    0.79
   2   4  -3    7.92    0.62
   2   4  -3    8.85    0.59
  -2   4  -3   10.06    0.56
  -2  -4   3    8.16    1.11
  -2  -4   3    9.11    0.58
  -2  -4   3    8.18    0.62
  -2   4  -3    8.27    0.57
   2   3  -3    3.07    0.33
   2  -3   3    3.06    0.27
   2  -3   3    3.20    0.24
   2  -3   3    3.18    0.23
   2   3  -3    3.41    0.29
  -2  -3   3    3.14    0.28
  -2   3  -3    3.37    0.28
  -2  -3   3    3.55    0.32
  -2   3  -3    3.24    0.28
   2  -2   3   34.91    1.98
   2   2  -3   43.13    2.23
   2   2  -3   37.23    1.97
   2   2  -3   35.59    2.02
   2  -2   3   39.48    1.99
   2  -2   3   35.29    1.95
  -2  -2   3   43.37    2.50
  -2  -2   3   36.58    1.96
  -2  -2   3   34.37    2.01
  -2   2  -3   35.13    2.00
  -2   2  -3   37.32    1.97
   2  -1   3   16.52    0.88
   2  -1   3   15.37    0.93
   2   1  -3   18.92    1.11
   2   1  -3   16.17    0.94
   2   1  -3   16.26    0.89
   2  -1   3   16.94    0.96
  -2  -1   3   17.29    1.09
  -2  -1   3   15.13    0.89
  -2  -1   3   15.84    0.94
  -2   1  -3   16.66    0.89
  -2   1  -3   15.97    0.96
   2   0  -3    0.04    0.05
   2   0  -3   -0.02    0.16
   2   0  -3   -0.05    0.04
   2   0   3    0.07    0.10
   2   0   3    0.02    0.04
   2   0   3   -0.03    0.11
  -2   0  -3    0.01    0.04
  -2   0   3    0.15    0.16
  -2   0  -3    0.08    0.13
  -2   0  -3    0.00    0.04
  -2   0   3    0.06    0.08
   2  -1  -3   18.98    1.05
   2   1   3   16.66    0.89
   2  -1  -3   17.01    0.90
   2   1   3   16.62    0.90
   2   1   3   14.64    0.97
   2  -1  -3   16.62    0.90
   2   1   3   15.50    1.03
   2  -1  -3   17.20    0.91
  -2   1   3   16.58    0.90
  -2   1   3   17.07    0.91
  -2  -1  -3   15.51    1.05
  -2  -1  -3   16.96    0.91
  -2  -1  -3   16.63    0.89
  -2   1   3   17.72    1.07
   2  -2  -3   37.26    1.97
   2   2   3   39.69    1.97
   2  -2  -3   44.09    2.08
   2   2   3   35.23    1.97
   2  -2  -3   38.66    1.99
   2   2   3   35.27    2.12
   2  -2  -3   35.89    1.94
   2   2   3   35.83    2.05
  -2   2   3   37.80    1.99
  -2  -2  -3   33.60    2.14
  -2   2   3   38.28    1.97
  -2  -2  -3   38.03    1.96
  -2  -2  -3   38.29    1.99
   2   3   3    3.50    0.28
   2  -3  -3    3.42    0.29
   2  -3  -3    3.89    0.30
   2  -3  -3    3.10    0.18
   2  -3  -3    3.13    0.19
   2   3   3    3.11    0.40
   2   3   3    2.78    0.33
  -2  -3  -3    3.44    0.29
  -2   3   3    3.15    0.26
  -2  -3  -3    3.96    0.47
  -2  -3  -3    3.11    0.26
   2   4   3    8.63    0.96
   2  -4  -3    8.29    0.47
   2  -4  -3    8.91    0.60
   2   4   3    8.90    0.74
   2   4   3    8.28    0.65
   2   4   3    8.97    0.58
   2  -4  -3    8.92    0.59
   2  -4  -3    9.62    0.58
  -2  -4  -3    9.03    0.58
  -2   4   3    9.08    0.58
  -2  -4  -3    8.73    0.78
  -2  -4  -3    8.93    0.60
  -2   4   3    9.46    0.65
  -2  -4  -3    8.70    0.94
   2   5   3   22.67    1.29
   2  -5  -3   21.99    1.17
   2  -5  -3   25.33    1.27
   2  -5  -3   21.98    1.29
   2   5   3   22.52    1.47
   2  -5  -3   20.07    1.28
   2   5   3   21.70    1.34
  -2  -5  -3   23.27    1.29
  -2   5   3   22.06    1.28
  -2  -5  -3   20.02    1.50
  -2  -5  -3   21.44    1.33
  -2   5   3   22.56    1.16
   2   6   3   62.99    3.20
   2  -6  -3   58.90    3.18
   2   6   3   57.80    3.38
   2   6   3   55.64    3.70
   2   6   3   59.51    3.24
   2  -6  -3   61.99    3.21
   2  -6  -3   59.23    3.20
  -2   6   3   60.77    3.19
  -2  -6  -3   60.91    3.19
  -2  -6  -3   56.57    3.83
  -2  -6  -3   60.91    3.25
  -2   6   3   59.75    3.05
  -2   6   3   58.66    3.19
  -2  -6  -3   57.28    3.43
   2  -7  -3    7.56    0.61
   2  -7  -3    7.07    0.64
   2   7   3    6.97    0.66
   2  -7  -3    7.50    0.48
   2   7   3    8.44    0.82
   2  -7  -3    6.99    0.67
   2   7   3    7.33    0.65
  -2  -7  -3    7.28    0.62
  -2   7   3    7.82    0.43
  -2  -7  -3    7.12    0.61
  -2   7   3    7.69    0.63
  -2  -7  -3    6.84    0.64
  -2  -7  -3    6.80    0.89
   2   8   3   53.36    2.96
   2  -8  -3   52.44    2.97
   2   8   3   54.04    3.00
   2  -8  -3   53.05    2.82
   2   8   3   52.49    3.15
   2  -8  -3   52.31    2.96
  -2  -8  -3   53.44    2.99
  -2  -8  -3   54.39    2.97
  -2   8   3   52.01    2.77
  -2   8   3   52.07    2.94
  -2   8   3   58.88    2.91
   2  -9  -3    0.20    0.29
   2   9   3    0.97    0.40
   2  -9  -3    0.14    0.29
   2   9   3    0.14    0.35
   2  -9  -3    0.36    0.17
  -2   9   3   -0.17    0.23
  -2  -9  -3    0.57    0.92
  -2   9   3    1.12    0.26
  -2   9   3    0.49    0.11
  -2  -9  -3    0.06    0.53
  -2  -9  -3    0.29    0.30
  -2  -9  -3    0.30    0.27
   2  10   3   14.43    1.22
   2 -10  -3   13.22    1.09
   2  10   3   14.91    1.12
   2  10   3   15.00    1.06
   2 -10  -3   14.03    1.14
   2 -10  -3   13.27    0.89
  -2 -10  -3   13.09    1.47
  -2 -10  -3   15.51    1.08
  -2  10   3   15.40    1.06
  -2 -10  -3   10.18    2.23
  -2  10   3   14.67    0.95
  -2  10   3   14.00    0.80
  -2 -10  -3   15.23    1.10
   2  11   3   12.90    1.18
   2  11   3   11.98    1.02
   2  11   3   10.84    0.95
   2 -11  -3   12.74    1.10
   2 -11  -3   10.69    1.03
   2 -11  -3   10.56    0.81
  -2 -11  -3   10.96    2.34
  -2  11   3   12.79    0.86
  -2 -11  -3   12.33    0.99
  -2  11   3   12.25    0.99
  -2 -11  -3   12.05    1.48
  -2 -11  -3   11.33    1.01
  -2  11   3   11.33    0.70
   2  12   3   27.90    1.78
   2 -12  -3   26.18    2.06
   2 -12  -3   28.91    1.79
   2 -12  -3   27.09    1.82
   2  12   3   24.88    1.73
   2 -12  -3   25.87    1.58
   2  12   3   27.76    1.91
  -2 -12  -3   26.76    2.26
  -2  12   3   27.55    1.47
  -2 -12  -3   24.93    1.76
  -2 -12  -3   27.14    1.78
  -2 -12  -3   26.31    1.76
  -2  12   3   26.24    1.72
  -2  12   3   25.27    1.60
   2 -13  -3   19.53    1.46
   2  13   3   19.20    1.41
   2 -13  -3   17.73    1.61
   2 -13  -3   19.15    1.57
   2 -13  -3   18.23    1.24
   2  13   3   19.78    1.47
  -2 -13  -3   19.69    1.51
  -2  13   3   18.42    1.09
  -2 -13  -3   17.65    2.02
  -2 -13  -3   19.87    1.44
  -2  13   3   17.72    1.25
  -2 -13  -3   20.23    1.44
  -2  13   3   19.38    1.41
   2 -14  -3    0.55    0.51
   2 -14  -3    0.03    0.73
   2 -14  -3    1.14    0.65
   2  14   3   -0.07    0.50
   2  14   3    0.51    0.61
   2  14   3    0.25    0.44
   2 -14  -3   -0.20    0.36
  -2  14   3    0.02    0.23
  -2 -14  -3    0.45    0.58
  -2 -14  -3    0.10    0.50
  -2  14   3    0.14    0.47
  -2 -14  -3    0.67    2.26
  -2  14   3    0.50    0.36
  -2 -14  -3    0.96    1.06
   2  15   3    1.44    0.57
   2 -15  -3    0.58    0.60
   2 -15  -3    1.16    0.44
   2  15   3    0.16    0.61
   2  15   3    1.22    0.75
   2 -15  -3    1.15    0.94
   2 -15  -3    1.23    0.80
  -2 -15  -3    1.14    0.64
  -2 -15  -3    0.30    0.58
  -2 -15  -3    1.74    2.45
  -2  15   3    0.70    0.30
  -2  15   3    0.68    0.42
  -2  15   3    0.78    0.57
  -2 -15  -3   -0.29    0.72
   2 -16  -3    1.08    0.52
   2  16   3    0.14    0.96
   2 -16  -3    0.65    1.16
   2 -16  -3    1.33    0.70
   2 -16  -3   -0.21    0.90
   2  16   3    1.18    0.77
  -2 -16  -3    1.32    0.69
  -2  16   3    1.34    0.37
  -2 -16  -3    0.39    0.82
  -2  16   3    0.22    0.47
  -2 -16  -3    0.77    0.70
  -2  16   3    1.06    0.65
   2  17   3   23.05    1.98
   2 -17  -3   23.66    1.73
   2 -17  -3   25.82    2.18
   2 -17  -3   22.21    2.72
   2 -17  -3   22.62    3.05
   2  17   3   23.78    2.09
  -2 -17  -3   25.33    2.07
  -2 -17  -3   28.21    2.11
  -2  17   3   22.91    1.97
  -2  17   3   22.19    1.70
   2  18   3   -0.04    0.89
   2 -18  -3    1.59    0.82
  -2 -18  -3    0.72    0.93
  -2  18   3    0.09    0.64
  -2 -18  -3    3.21    0.95
  -2  18   3    0.26    0.85
   3  17  -3    0.44    1.09
   3 -17   3    0.67    0.69
  -3 -17   3    0.99    0.91
  -3  17  -3   -0.33    0.73
   3  16  -3    2.26    0.73
   3 -16   3    4.38    0.84
   3  16  -3    3.30    1.06
  -3  16  -3    3.77    0.64
  -3 -16   3    2.72    0.93
  -3  16  -3    3.51    0.82
   3  15  -3    7.69    1.25
   3 -15   3    8.88    0.97
   3 -15   3    6.31    1.05
   3  15  -3    9.50    1.12
  -3  15  -3    8.43    0.87
  -3 -15   3    7.75    1.10
  -3 -15   3    7.19    0.98
  -3  15  -3    8.95    1.21
   3 -14   3    9.21    1.32
   3 -14   3   12.34    1.05
   3  14  -3   11.76    1.46
   3  14  -3   11.67    1.22
  -3 -14   3   11.15    1.22
  -3  14  -3   12.15    0.94
  -3  14  -3   12.06    1.23
  -3 -14   3   12.09    1.28
   3 -13   3   14.95    1.38
   3 -13   3   15.54    1.14
   3  13  -3   13.99    1.29
   3  13  -3   16.80    1.60
   3  13  -3   15.29    1.36
  -3  13  -3   14.76    1.04
  -3  13  -3   15.68    1.29
  -3 -13   3   16.05    1.36
  -3 -13   3   15.06    1.36
   3  12  -3   52.53    3.08
   3  12  -3   53.51    3.37
   3 -12   3   47.80    2.89
   3  12  -3   49.52    3.42
   3 -12   3   51.39    3.04
  -3  12  -3   52.26    3.05
  -3 -12   3   55.33    3.16
  -3 -12   3   52.91    3.03
  -3  12  -3   52.54    2.84
   3 -11   3   97.71    5.57
   3  11  -3  103.70    6.00
   3 -11   3  109.34    5.71
   3  11  -3  104.97    6.04
   3  11  -3  102.74    5.71
  -3  11  -3  112.41    5.74
  -3 -11   3  104.83    5.68
  -3 -11   3  109.48    5.82
   3  10  -3   63.08    3.58
   3  10  -3   66.00    3.93
   3  10  -3   68.13    4.86
   3 -10   3   58.68    3.43
   3 -10   3   64.36    3.57
   3  10  -3   61.07    3.60
  -3 -10   3   65.31    3.56
  -3 -10   3   64.82    3.67
  -3  10  -3   64.20    3.42
  -3  10  -3   63.35    3.57
  -3 -10   3   68.33    5.12
   3   9  -3   13.22    1.04
   3  -9   3   15.10    1.06
   3   9  -3   15.10    1.33
   3   9  -3   14.42    1.11
   3   9  -3   12.02    1.89
   3  -9   3   14.21    0.89
  -3  -9   3   12.83    2.31
  -3  -9   3   14.81    1.11
  -3   9  -3   14.58    0.90
  -3   9  -3   15.40    1.05
   3   8  -3   34.82    2.13
   3   8  -3   34.48    2.05
   3  -8   3   36.86    2.05
   3  -8   3   35.03    1.92
   3  -8   3   33.24    1.86
   3   8  -3   35.95    2.39
  -3  -8   3   35.57    2.15
  -3  -8   3   32.38    2.02
  -3   8  -3   37.68    2.07
  -3   8  -3   39.27    1.97
   3   7  -3   22.83    1.75
   3  -7   3   24.46    1.48
   3  -7   3   25.09    1.37
   3   7  -3   24.90    1.50
   3   7  -3   24.41    1.57
  -3  -7   3   24.23    1.58
  -3   7  -3   26.27    1.50
  -3  -7   3   25.58    1.49
  -3   7  -3   26.23    1.43
   3  -6   3    7.06    0.40
   3  -6   3    7.04    0.56
   3   6  -3    6.04    0.64
   3   6  -3    6.40    0.84
   3   6  -3    7.20    1.01
   3   6  -3    6.96    1.27
   3   6  -3    7.07    0.58
   3  -6   3    6.86    0.44
  -3   6  -3    6.94    0.52
  -3  -6   3    7.33    0.57
  -3  -6   3    6.87    0.64
  -3  -6   3    6.29    1.25
  -3   6  -3    7.27    0.56
   3   5  -3   -0.06    0.23
   3   5  -3   -0.07    0.14
   3  -5   3    0.07    0.13
   3  -5   3    0.00    0.08
   3   5  -3    0.30    0.56
   3  -5   3    0.07    0.06
   3   5  -3   -0.06    0.39
  -3   5  -3    0.07    0.12
  -3   5  -3   -0.03    0.14
  -3  -5   3   -0.24    0.19
  -3  -5   3    0.31    0.58
   3  -4   3   18.92    1.03
   3   4  -3   18.35    1.14
   3  -4   3   18.98    1.01
   3   4  -3   15.28    1.66
   3   4  -3   15.32    1.37
   3   4  -3   18.13    1.04
   3  -4   3   16.94    0.99
  -3  -4   3   15.92    1.67
  -3   4  -3   17.99    1.07
  -3  -4   3   17.79    1.13
  -3   4  -3   18.35    1.04
  -3  -4   3   20.30    1.03
   3  -3   3    5.88    0.41
   3  -3   3    5.65    0.39
   3   3  -3    5.78    0.41
   3   3  -3    6.96    0.53
   3  -3   3    5.09    0.45
  -3   3  -3    6.16    0.41
  -3  -3   3    5.27    0.50
  -3  -3   3    5.94    0.39
  -3   3  -3    5.29    0.47
   3  -2   3  458.03   23.22
   3  -2   3  440.40   23.26
   3   2  -3  474.90   23.17
   3   2  -3  470.93   23.26
  -3  -2   3  451.63   23.26
  -3   2  -3  435.38   23.26
   3   1  -3  661.85   31.30
   3   1  -3  606.13   31.06
   3  -1   3  563.75   31.11
   3   1  -3  696.25   31.81
   3  -1   3  561.14   31.06
  -3  -1   3  589.41   31.26
  -3  -1   3  588.90   31.06
   3   0  -3   -0.09    0.06
   3   0   3    0.04    0.18
   3   0  -3    0.20    0.15
   3   0   3   -0.17    0.13
   3   0  -3    0.20    0.29
   3   0  -3   -0.10    0.06
   3   0   3    0.02    0.05
  -3   0  -3    0.06    0.05
  -3   0   3    0.15    0.07
  -3   0   3   -0.16    0.22
  -3   0  -3   -0.01    0.04
   3  -1  -3  582.00   30.20
   3   1   3  580.24   30.37
   3   1   3  540.73   30.28
   3  -1  -3  670.33   30.40
   3  -2  -3  474.42   24.64
   3   2   3  462.98   24.89
   3  -2  -3  454.34   24.66
   3   2   3  470.80   24.77
   3  -2  -3  567.99   24.85
   3  -2  -3  483.61   24.66
  -3  -2  -3  478.61   24.63
   3   3   3    5.72    0.61
   3  -3  -3    5.92    0.41
   3  -3  -3    5.73    0.42
   3  -3  -3    5.47    0.36
   3  -3  -3    5.72    0.39
   3   3   3    6.24    0.39
   3   3   3    5.75    0.53
  -3  -3  -3    5.70    0.38
  -3  -3  -3    5.65    0.40
  -3  -3  -3    4.37    0.67
  -3   3   3    6.63    0.40
   3   4   3   19.12    1.04
   3  -4  -3   16.19    0.96
   3   4   3   19.12    1.18
   3   4   3   17.58    1.28
   3  -4  -3   18.83    1.05
   3  -4  -3   18.91    1.06
   3  -4  -3   18.84    0.98
   3   4   3   16.20    1.53
   3  -4  -3   18.52    1.10
  -3   4   3   14.96    1.17
  -3  -4  -3   18.68    1.35
  -3   4   3   19.49    1.04
  -3  -4  -3   18.82    1.05
  -3  -4  -3   16.28    1.47
  -3  -4  -3   19.56    1.04
   3  -5  -3   -0.12    0.13
   3  -5  -3   -0.04    0.15
   3   5   3   -0.11    0.13
   3   5   3    0.02    0.24
   3  -5  -3    0.09    0.05
   3  -5  -3    0.46    0.18
   3   5   3   -0.13    0.22
   3   5   3    0.62    0.49
  -3  -5  -3    0.25    0.35
  -3   5   3   -0.12    0.22
  -3   5   3   -0.11    0.11
  -3  -5  -3    0.25    0.48
  -3  -5  -3    0.18    0.14
  -3  -5  -3    0.00    0.12
   3   6   3    8.04    0.81
   3  -6  -3    6.48    0.43
   3  -6  -3    6.88    0.57
   3   6   3    6.51    1.07
   3   6   3    8.02    0.57
   3   6   3    7.30    0.68
   3  -6  -3    7.14    0.52
   3  -6  -3    7.05    0.58
  -3  -6  -3    6.41    1.16
  -3  -6  -3    6.60    0.58
  -3  -6  -3    7.57    0.55
  -3  -6  -3    6.49    0.90
  -3   6   3    7.35    0.55
  -3   6   3    5.70    0.63
   3   7   3   23.71    1.71
   3  -7  -3   25.63    1.43
   3  -7  -3   24.44    1.47
   3  -7  -3   23.12    1.48
   3   7   3   23.36    1.44
   3   7   3   25.84    1.57
   3  -7  -3   23.13    1.31
  -3   7   3   24.24    1.44
  -3  -7  -3   25.84    1.48
  -3  -7  -3   23.77    1.44
  -3  -7  -3   24.32    1.54
  -3   7   3   25.12    1.31
  -3  -7  -3   22.98    1.85
   3   8   3   37.91    2.39
   3  -8  -3   36.13    2.08
   3  -8  -3   35.80    1.91
   3   8   3   35.92    2.16
   3  -8  -3   35.31    2.09
   3  -8  -3   36.05    2.05
   3   8   3   35.60    2.07
  -3  -8  -3   36.64    2.09
  -3   8   3   36.70    2.06
  -3   8   3   37.36    1.90
  -3  -8  -3   35.48    2.47
  -3  -8  -3   38.36    2.07
  -3   8   3   29.12    2.05
  -3  -8  -3   37.62    2.16
   3  -9  -3   15.03    0.85
   3   9   3   14.80    1.30
   3  -9  -3   13.74    1.08
   3  -9  -3   13.74    1.07
   3  -9  -3   13.98    1.04
   3   9   3   14.08    1.04
   3   9   3   16.77    1.19
  -3  -9  -3   11.05    2.27
  -3  -9  -3   13.18    1.55
  -3   9   3   12.47    1.00
  -3   9   3   14.49    1.02
  -3   9   3   16.18    0.82
  -3  -9  -3   15.14    1.04
  -3  -9  -3   14.23    1.09
   3  10   3   66.22    3.59
   3 -10  -3   64.77    3.62
   3  10   3   61.83    3.86
   3 -10  -3   67.44    3.63
   3 -10  -3   64.39    3.60
   3 -10  -3   63.36    3.40
   3  10   3   64.41    3.66
  -3  10   3   66.07    3.36
  -3  10   3   65.23    3.58
  -3 -10  -3   63.62    3.58
  -3  10   3   67.09    3.56
  -3 -10  -3   67.91    4.93
  -3 -10  -3   59.79    4.04
  -3 -10  -3   61.22    3.70
  -3 -10  -3   63.09    3.65
   3  11   3  107.96    5.81
   3 -11  -3  108.96    5.77
   3 -11  -3  102.53    5.88
   3 -11  -3  108.25    5.77
   3  11   3  105.09    5.73
   3 -11  -3  106.58    5.53
   3  11   3  109.96    6.05
  -3  11   3   93.96    5.65
  -3  11   3  109.90    5.73
  -3 -11  -3  109.03    5.74
  -3  11   3  109.92    5.48
  -3 -11  -3  105.69    5.74
  -3 -11  -3  100.73    6.20
  -3 -11  -3  107.84    5.81
   3 -12  -3   52.20    3.12
   3 -12  -3   52.44    3.14
   3 -12  -3   54.68    3.10
   3 -12  -3   52.62    2.85
   3  12   3   53.57    3.37
   3  12   3   50.76    3.28
   3  12   3   51.77    3.15
  -3 -12  -3   52.11    3.09
  -3 -12  -3   53.36    3.22
  -3  12   3   52.81    3.07
  -3  12   3   53.51    2.78
   3 -13  -3   16.74    1.52
   3 -13  -3   16.80    1.39
   3 -13  -3   14.24    1.59
   3  13   3   17.77    1.64
   3  13   3   16.62    1.31
   3 -13  -3   15.97    1.06
   3  13   3   14.39    1.44
  -3  13   3   16.51    0.97
  -3 -13  -3   15.98    1.42
  -3 -13  -3   14.86    1.37
  -3  13   3   15.12    1.27
  -3 -13  -3   16.98    1.33
   3  14   3   12.58    1.41
   3 -14  -3   11.32    0.92
   3  14   3   13.67    1.55
   3 -14  -3   12.30    1.51
   3 -14  -3   12.25    1.45
   3 -14  -3   11.57    1.27
   3  14   3   10.22    1.17
  -3 -14  -3   13.12    1.36
  -3 -14  -3   12.03    1.23
  -3  14   3   10.92    1.19
  -3 -14  -3   11.85    1.24
  -3  14   3   11.90    0.80
   3 -15  -3    7.74    1.19
   3 -15  -3    9.16    1.30
   3 -15  -3   10.36    1.24
   3  15   3    9.92    1.31
   3 -15  -3    9.02    0.84
   3  15   3    7.24    0.91
  -3 -15  -3    8.01    1.08
  -3 -15  -3    8.58    1.02
  -3  15   3    9.85    1.15
  -3 -15  -3    6.33    1.02
  -3  15   3    8.15    0.70
   3 -16  -3    3.49    0.56
   3  16   3    2.65    0.71
   3 -16  -3    2.26    1.21
   3 -16  -3    4.28    0.86
   3  16   3    2.14    0.88
  -3 -16  -3    4.70    0.83
  -3 -16  -3    4.97    0.92
  -3  16   3    1.42    0.63
  -3  16   3    3.59    0.74
   3  17   3   -0.44    0.92
  -3 -17  -3    1.28    0.86
  -3  17   3    1.13    0.77
  -3 -17  -3    0.07    0.79
  -3  17   3   -0.23    0.68
   4  17  -3    0.79    1.32
   4 -17   3    1.65    0.78
  -4  17  -3    1.52    0.88
  -4 -17   3    1.48    1.30
   4  16  -3   -1.24    1.09
   4 -16   3    0.42    0.60
  -4  16  -3   -0.19    0.71
  -4 -16   3   -0.63    0.87
   4 -15   3    0.56    0.51
   4  15  -3    0.00    1.03
  -4 -15   3    0.02    0.79
  -4  15  -3   -0.53    0.58
  -4  15  -3    0.19    0.57
   4  14  -3   18.83    1.74
   4  14  -3   19.80    1.96
   4 -14   3   18.79    1.37
  -4  14  -3   20.35    1.42
  -4 -14   3   18.59    1.62
  -4  14  -3   19.45    1.57
  -4 -14   3   19.89    1.70
   4 -13   3   75.93    4.44
   4  13  -3   83.64    5.07
   4 -13   3   79.68    4.63
   4  13  -3   82.63    4.66
  -4 -13   3   85.67    4.76
  -4  13  -3   87.81    4.45
  -4  13  -3   80.43    4.62
   4  12  -3    2.62    0.58
   4  12  -3    2.29    0.88
   4  12  -3    2.20    0.72
   4  12  -3    5.24    1.77
   4 -12   3    1.92    0.59
   4  12  -3    3.04    1.27
   4 -12   3    1.89    0.39
  -4  12  -3    3.03    0.55
  -4 -12   3    2.72    0.68
  -4 -12   3    1.85    0.56
  -4  12  -3    2.78    0.47
   4  11  -3   49.43    2.84
   4 -11   3   48.74    2.85
   4  11  -3   48.68    3.29
   4 -11   3   45.49    2.67
   4  11  -3   48.98    2.97
  -4  11  -3   46.38    2.79
  -4 -11   3   51.16    2.84
  -4 -11   3   49.30    2.97
  -4  11  -3   49.25    2.83
   4  10  -3   26.77    2.16
   4  10  -3   27.18    2.48
   4  10  -3   32.22    3.16
   4 -10   3   25.00    1.54
   4 -10   3   26.30    1.73
   4  10  -3   25.47    1.83
   4  10  -3   27.21    1.75
  -4 -10   3   30.82    3.33
  -4  10  -3   25.54    1.70
  -4 -10   3   23.24    1.98
  -4  10  -3   27.88    1.63
  -4 -10   3   28.08    1.74
   4   9  -3  118.77    6.53
   4  -9   3  123.24    6.29
   4  -9   3  122.86    6.42
   4   9  -3  101.53    7.75
   4   9  -3  126.18    6.45
   4   9  -3  123.27    6.89
  -4   9  -3  127.19    6.45
  -4  -9   3  115.55    6.51
  -4  -9   3  122.26    6.57
  -4   9  -3  129.66    6.38
   4   8  -3    3.35    1.30
   4   8  -3    4.63    0.88
   4  -8   3    3.39    0.49
   4  -8   3    4.40    0.37
   4   8  -3    3.01    0.96
   4   8  -3    4.45    0.66
   4   8  -3    3.62    0.48
  -4  -8   3    3.86    0.61
  -4  -8   3    4.54    0.53
  -4  -8   3    2.93    1.39
  -4   8  -3    4.22    0.55
  -4   8  -3    4.52    0.54
   4   7  -3    0.75    0.70
   4   7  -3    0.24    0.47
   4  -7   3   -0.05    0.11
   4  -7   3    0.08    0.22
   4   7  -3    0.01    0.40
   4  -7   3    0.23    0.12
   4   7  -3    0.13    0.22
   4   7  -3   -0.22    0.80
  -4  -7   3    0.78    0.95
  -4   7  -3   -0.03    0.18
  -4  -7   3    0.13    0.19
  -4  -7   3    0.35    0.32
  -4   7  -3    0.06    0.25
   4   6  -3    7.33    0.59
   4  -6   3    6.93    0.47
   4   6  -3    5.57    1.02
   4  -6   3    7.10    0.57
   4   6  -3    6.43    0.89
   4   6  -3    6.18    1.40
   4   6  -3    6.42    0.73
  -4   6  -3    6.79    0.61
  -4  -6   3    6.09    1.40
  -4  -6   3    6.52    0.68
  -4   6  -3    7.15    0.56
  -4  -6   3    7.37    0.54
   4  -5   3    1.70    0.22
   4   5  -3    1.54    0.26
   4   5  -3    1.95    0.86
   4   5  -3    1.87    0.71
   4  -5   3    1.90    0.31
   4   5  -3    1.65    0.40
   4   5  -3    1.68    0.50
   4  -5   3    1.28    0.22
   4  -5   3    1.63    0.24
  -4   5  -3    1.44    0.24
  -4   5  -3    1.57    0.31
  -4  -5   3    1.81    0.23
  -4  -5   3    1.44    0.35
   4   4  -3   20.02    1.11
   4  -4   3   16.70    1.12
   4   4  -3   19.13    1.25
   4  -4   3   18.79    1.09
   4  -4   3   17.60    1.16
   4   4  -3   22.05    1.94
  -4   4  -3   18.04    1.19
  -4  -4   3   20.20    1.26
  -4   4  -3   19.26    1.09
  -4  -4   3   19.87    1.06
   4  -3   3   14.63    0.88
   4  -3   3   14.45    0.81
   4   3  -3   14.08    0.83
   4  -3   3   13.72    0.96
   4   3  -3   14.06    0.98
  -4  -3   3   13.95    0.98
  -4   3  -3   14.99    0.83
  -4  -3   3   14.13    0.80
   4  -2   3   66.34    3.98
   4  -2   3   73.86    3.87
   4  -2   3   75.00    3.74
   4   2  -3   78.53    4.84
   4   2  -3   69.30    4.19
   4   2  -3   74.62    3.76
   4   2  -3   75.72    3.91
   4  -2   3   67.70    3.94
  -4  -2   3   70.57    3.73
  -4  -2   3   72.98    3.91
  -4   2  -3   74.92    3.75
   4   1  -3   31.88    1.66
   4  -1   3   29.25    1.88
   4  -1   3   31.02    1.81
   4  -1   3   32.10    1.63
   4   1  -3   29.41    1.79
   4   1  -3   32.14    1.65
  -4   1  -3   32.48    1.62
  -4  -1   3   31.52    1.81
  -4   1  -3   31.51    1.63
  -4  -1   3   33.03    1.64
   4   0  -3   -0.02    0.07
   4   0  -3   -0.01    0.06
   4   0  -3    0.07    0.18
   4   0   3    0.09    0.05
   4   0   3   -0.06    0.23
   4   0  -3   -0.07    0.36
   4   0   3   -0.08    0.17
  -4   0   3   -0.02    0.06
   4  -1  -3   29.27    1.71
   4   1   3   29.85    1.92
   4  -1  -3   32.59    1.61
   4   1   3   28.81    1.81
   4  -1  -3   32.67    1.63
   4   1   3   30.79    1.81
   4   2   3   76.15    4.48
   4  -2  -3   71.56    3.77
   4   2   3   70.04    3.73
   4  -2  -3   72.09    3.82
   4  -2  -3   74.32    3.75
   4  -2  -3   75.64    4.03
   4  -2  -3   66.00    3.82
   4   2   3   76.58    3.96
   4   2   3   67.02    4.07
  -4  -2  -3   76.87    3.74
  -4  -2  -3   70.23    3.72
  -4   2   3   75.88    3.75
   4  -3  -3   13.52    0.84
   4  -3  -3   14.38    0.81
   4   3   3   14.06    0.79
   4   3   3   13.38    1.13
   4  -3  -3   14.45    0.86
   4  -3  -3   14.24    0.84
   4   3   3   15.14    1.05
  -4  -3  -3   15.04    0.79
  -4   3   3   14.16    0.80
  -4  -3  -3   13.67    0.81
   4  -4  -3   24.08    1.32
   4   4   3   16.83    1.40
   4  -4  -3   19.13    1.13
   4   4   3   19.40    1.46
   4  -4  -3   19.62    1.17
   4   4   3   20.10    1.12
   4  -4  -3   19.16    1.09
   4  -4  -3   19.78    1.13
  -4  -4  -3   20.56    1.14
  -4   4   3   20.66    1.13
  -4   4   3   20.58    1.41
  -4  -4  -3   19.83    1.11
   4   5   3    1.11    0.38
   4  -5  -3    1.79    0.33
   4   5   3    2.10    0.80
   4  -5  -3    1.65    0.26
   4  -5  -3    1.62    0.14
   4  -5  -3    1.04    0.22
   4   5   3    1.35    0.20
   4  -5  -3    1.42    0.20
   4   5   3    1.59    0.53
  -4  -5  -3    1.10    0.19
  -4   5   3    1.27    0.40
  -4   5   3    1.07    0.19
  -4  -5  -3    1.49    0.69
  -4  -5  -3    1.45    0.22
   4  -6  -3    6.97    0.59
   4  -6  -3    7.82    0.48
   4   6   3    6.46    0.86
   4  -6  -3    7.41    0.41
   4   6   3    6.18    1.31
   4   6   3    6.41    0.75
   4   6   3    7.86    0.58
   4  -6  -3    7.78    0.61
   4  -6  -3    7.35    0.59
  -4  -6  -3    6.05    1.23
  -4   6   3    7.71    0.57
  -4  -6  -3    7.79    0.58
  -4  -6  -3    6.99    0.55
   4  -7  -3    0.31    0.24
   4   7   3   -0.41    0.66
   4  -7  -3    0.16    0.19
   4  -7  -3    0.29    0.09
   4  -7  -3   -0.16    0.22
   4   7   3   -0.17    0.32
   4   7   3    0.01    0.19
   4   7   3    0.20    0.40
  -4   7   3   -0.16    0.33
  -4  -7  -3    0.03    0.19
  -4   7   3   -0.01    0.17
  -4  -7  -3    0.30    0.80
  -4  -7  -3    0.05    0.19
   4   8   3    5.56    0.78
   4   8   3    4.51    0.86
   4  -8  -3    3.92    0.32
   4  -8  -3    4.55    0.60
   4  -8  -3    4.23    0.50
   4   8   3    4.00    0.53
   4  -8  -3    4.20    0.57
  -4   8   3    3.39    0.61
  -4  -8  -3    2.84    1.21
  -4   8   3    4.31    0.51
  -4  -8  -3    4.21    0.51
  -4  -8  -3    5.00    0.54
   4  -9  -3  120.18    6.23
   4   9   3  127.43    6.41
   4   9   3  124.84    6.58
   4  -9  -3  126.28    6.44
   4   9   3  124.01    6.83
   4  -9  -3  120.66    6.44
   4  -9  -3  124.16    6.40
   4   9   3   99.55    7.30
  -4  -9  -3  125.61    6.41
  -4  -9  -3  125.65    6.42
  -4  -9  -3  105.90    7.47
  -4   9   3  128.49    6.43
   4  10   3   26.60    1.91
   4 -10  -3   27.10    1.73
   4 -10  -3   25.40    1.44
   4 -10  -3   28.22    1.75
   4 -10  -3   26.06    1.69
   4  10   3   27.33    1.69
  -4  10   3   27.42    1.78
  -4 -10  -3   33.42    3.27
  -4  10   3   26.77    1.67
  -4 -10  -3   26.40    2.01
  -4  10   3   23.22    1.45
  -4 -10  -3   23.31    2.05
   4 -11  -3   48.93    2.88
   4 -11  -3   48.38    2.85
   4  11   3   50.25    3.26
   4 -11  -3   46.59    2.89
   4  11   3   47.19    2.82
   4  11   3   52.35    3.06
   4 -11  -3   47.92    2.59
  -4  11   3   48.15    2.59
  -4 -11  -3   47.46    2.87
  -4  11   3   48.62    2.83
  -4 -11  -3   51.22    2.84
  -4 -11  -3   50.61    2.98
   4  12   3    1.57    0.79
   4  12   3    2.25    0.52
   4 -12  -3    2.81    0.67
   4 -12  -3    2.72    0.66
   4 -12  -3    3.32    0.38
   4 -12  -3    2.18    0.61
   4  12   3    2.79    0.74
  -4 -12  -3    1.90    0.63
  -4  12   3    4.21    0.68
  -4  12   3    2.56    0.32
  -4 -12  -3    2.03    0.57
  -4 -12  -3    5.33    2.19
  -4 -12  -3    1.83    0.52
  -4  12   3    2.61    0.53
   4  13   3   82.66    5.07
   4 -13  -3   85.84    4.79
   4 -13  -3   76.32    4.72
   4 -13  -3   82.33    4.39
   4  13   3   84.29    4.70
  -4  13   3   85.36    4.51
  -4 -13  -3   85.94    4.82
  -4  13   3   85.58    4.69
  -4 -13  -3   85.52    4.68
   4  14   3   19.42    1.72
   4 -14  -3   19.42    1.20
   4  14   3   21.04    2.03
   4 -14  -3   22.50    1.84
   4 -14  -3   19.70    1.82
  -4 -14  -3   19.72    1.67
  -4  14   3   18.63    1.51
  -4 -14  -3   20.88    1.59
  -4  14   3   18.41    1.20
   4  15   3   -0.62    0.84
   4 -15  -3    0.18    0.33
   4 -15  -3    0.45    0.79
   4 -15  -3   -0.73    0.90
  -4  15   3   -0.26    0.56
  -4  15   3    0.01    0.66
  -4 -15  -3   -0.34    0.57
   4  16   3    0.96    1.01
  -4 -16  -3    0.15    0.66
  -4  16   3    0.90    0.79
  -4  16   3   -0.05    0.68
   4  17   3    1.79    1.26
  -4  17   3    1.36    0.86
  -4 -17  -3    2.24    0.81
  -5  16  -3   -1.27    0.76
   5  15  -3   -0.09    1.25
   5 -15   3    0.57    0.57
  -5 -15   3   -0.15    0.89
  -5  15  -3    0.94    0.65
   5  14  -3   12.47    1.83
   5 -14   3    8.18    1.00
  -5  14  -3    9.86    1.31
  -5  14  -3    9.90    1.21
  -5 -14   3   10.72    1.57
   5  13  -3    2.36    1.79
   5  13  -3    1.96    0.70
   5 -13   3    1.38    0.43
   5  13  -3   -0.78    0.92
  -5 -13   3    1.06    0.72
  -5  13  -3    1.40    0.62
  -5 -13   3    0.81    0.49
  -5  13  -3    1.20    0.50
   5  12  -3    2.97    0.64
   5  12  -3    1.44    1.64
   5 -12   3    3.21    0.48
   5  12  -3    2.15    0.90
  -5 -12   3    2.92    0.54
  -5  12  -3    3.32    0.61
  -5  12  -3    3.34    0.57
  -5 -12   3    3.36    0.76
  -5 -12   3    1.20    2.29
   5  11  -3    1.00    0.47
   5  11  -3    0.40    0.79
   5 -11   3    0.28    0.48
   5  11  -3    1.16    1.60
   5 -11   3    0.68    0.29
   5  11  -3    0.35    1.33
  -5  11  -3    0.37    0.38
  -5 -11   3    0.57    0.37
  -5 -11   3    0.41    1.83
  -5 -11   3   -0.43    0.51
  -5  11  -3    0.26    0.45
   5  10  -3   15.03    1.36
   5  10  -3   13.42    2.77
   5  10  -3   12.38    1.86
   5 -10   3   14.01    0.91
   5  10  -3   13.84    1.17
   5 -10   3   14.83    1.14
   5  10  -3   14.35    1.62
  -5 -10   3   15.38    1.07
  -5 -10   3   14.24    1.30
  -5  10  -3   13.65    1.09
  -5  10  -3   12.57    1.22
  -5 -10   3   16.56    2.90
   5   9  -3   56.02    5.15
   5   9  -3   63.86    4.12
   5  -9   3   63.85    3.56
   5   9  -3   66.32    3.59
   5  -9   3   66.28    3.43
   5   9  -3   63.19    3.74
  -5  -9   3   69.14    3.54
  -5   9  -3   68.62    3.59
  -5   9  -3   62.74    3.60
  -5  -9   3   65.71    3.77
   5   8  -3    6.20    1.80
   5   8  -3    9.56    1.02
   5  -8   3    8.10    0.57
   5  -8   3    8.37    0.54
   5   8  -3    8.29    0.76
   5  -8   3    9.30    0.77
  -5   8  -3    8.38    0.84
  -5  -8   3    7.78    1.24
  -5  -8   3    6.56    1.74
  -5  -8   3    9.28    0.68
   5   7  -3   -0.36    0.46
   5   7  -3    1.39    0.98
   5  -7   3    0.10    0.14
   5  -7   3    0.27    0.20
   5  -7   3    0.07    0.24
   5   7  -3    0.14    0.55
   5  -7   3    0.39    0.15
  -5   7  -3    0.30    0.34
  -5  -7   3    0.38    0.40
  -5  -7   3   -0.21    0.18
  -5   7  -3   -0.26    0.22
  -5  -7   3    2.50    1.32
   5  -6   3   38.22    2.00
   5  -6   3   36.97    1.95
   5   6  -3   36.15    2.02
   5   6  -3   32.39    2.47
   5  -6   3   34.53    1.95
   5  -6   3   34.95    2.03
   5   6  -3   37.80    2.23
   5   6  -3   29.16    3.26
  -5  -6   3   38.30    2.22
  -5  -6   3   35.92    1.95
  -5   6  -3   36.69    2.00
   5  -5   3    0.27    0.16
   5  -5   3   -0.31    0.16
   5   5  -3    0.44    0.84
   5  -5   3   -0.04    0.23
   5   5  -3    2.14    1.10
   5   5  -3    0.08    0.40
  -5  -5   3   -0.08    0.31
  -5   5  -3   -0.19    0.17
   5   4  -3   -0.11    0.31
   5   4  -3    0.35    0.80
   5  -4   3   -0.13    0.36
   5   4  -3   -0.68    0.68
   5  -4   3    0.16    0.15
   5  -4   3   -0.02    0.12
   5   4  -3   -0.19    0.15
   5  -4   3   -0.21    0.24
  -5  -4   3   -0.17    0.08
  -5   4  -3   -0.11    0.11
  -5  -4   3    0.15    0.28
   5   3  -3   49.10    3.69
   5  -3   3   62.29    3.13
   5   3  -3   62.54    3.38
   5   3  -3   64.12    3.16
   5  -3   3   60.06    3.40
   5   3  -3   50.47    4.22
   5  -3   3   64.33    3.28
  -5  -3   3   65.18    3.40
  -5  -3   3   60.62    3.12
  -5   3  -3   63.48    3.14
   5  -2   3   16.96    1.23
   5   2  -3   14.19    1.52
   5   2  -3   15.98    1.97
   5   2  -3   17.87    1.18
   5   2  -3   18.13    0.93
   5  -2   3   17.90    1.11
   5   2  -3   16.83    0.91
   5  -2   3   13.32    1.30
   5  -2   3   17.95    0.90
  -5  -2   3   17.81    0.89
   5   1  -3   25.56    1.58
   5  -1   3   25.85    1.71
   5  -1   3   27.93    1.88
   5   1  -3   23.11    1.37
   5   1  -3   27.06    1.36
   5  -1   3   25.56    1.58
   5   1  -3   26.89    1.97
   5   1  -3   27.68    2.46
   5   0  -3   -0.24    0.83
   5   0   3    0.27    0.50
   5   0  -3    0.05    0.06
   5   0   3    0.00    0.31
   5   0  -3    0.11    0.70
   5   0  -3    0.14    0.24
   5   0   3   -0.23    0.23
   5  -1  -3   25.87    1.34
   5  -1  -3   25.43    1.35
   5   1   3   26.35    2.17
   5   1   3   27.29    1.99
   5   1   3   23.23    1.58
   5  -1  -3   24.95    1.51
   5   1   3   23.60    1.73
   5  -1  -3   29.87    1.91
   5   1   3   25.50    1.62
   5   2   3   18.44    1.35
   5  -2  -3   17.34    1.07
   5  -2  -3   17.63    0.91
   5   2   3   15.41    1.16
   5  -2  -3   16.29    1.35
   5  -2  -3   17.24    0.94
   5   2   3   19.26    1.23
   5   2   3   13.96    1.67
   5  -2  -3   15.96    1.05
   5  -3  -3   60.47    3.28
   5  -3  -3   63.21    3.20
   5  -3  -3   57.35    3.50
   5  -3  -3   64.81    3.31
   5   3   3   65.15    3.69
   5   3   3   64.35    3.47
   5   3   3   53.12    4.07
   5  -3  -3   64.44    3.23
   5   3   3   58.65    3.17
  -5  -3  -3   65.51    3.17
  -5  -3  -3   60.80    3.16
   5  -4  -3    0.15    0.36
   5   4   3   -0.05    0.37
   5   4   3    0.00    0.11
   5   4   3    0.54    0.67
   5  -4  -3   -0.03    0.12
   5  -4  -3    0.10    0.19
   5   4   3    0.22    0.43
   5  -4  -3   -0.01    0.16
   5  -4  -3    0.02    0.12
  -5   4   3    0.55    0.13
  -5   4   3    0.25    0.44
  -5  -4  -3    0.20    0.11
  -5  -4  -3    0.08    0.09
   5   5   3    0.02    0.41
   5  -5  -3    0.06    0.09
   5  -5  -3   -0.13    0.19
   5   5   3    1.90    0.92
   5  -5  -3   -0.24    0.14
   5  -5  -3    0.46    0.35
   5   5   3    0.00    0.14
   5   5   3   -0.36    0.41
   5  -5  -3    0.19    0.20
  -5  -5  -3    0.18    0.14
  -5  -5  -3    0.07    0.12
  -5   5   3    0.33    0.14
  -5   5   3    1.16    0.50
   5  -6  -3   36.60    1.91
   5  -6  -3   35.90    2.11
   5  -6  -3   35.39    2.02
   5  -6  -3   35.65    2.06
   5  -6  -3   36.51    1.98
   5   6   3   37.47    2.01
   5   6   3   35.41    2.28
   5   6   3   37.39    2.54
  -5  -6  -3   36.61    2.02
  -5   6   3   37.51    2.01
  -5  -6  -3   37.11    1.99
   5   7   3   -0.61    0.45
   5  -7  -3   -0.23    0.25
   5  -7  -3    0.36    0.19
   5  -7  -3    0.33    0.27
   5  -7  -3    0.33    0.09
   5  -7  -3    0.13    0.23
   5   7   3    0.03    0.53
   5   7   3   -0.03    0.21
  -5   7   3    0.10    0.18
  -5  -7  -3    0.32    0.20
  -5  -7  -3    0.11    0.18
   5  -8  -3    8.43    0.80
   5  -8  -3    8.94    0.77
   5   8   3    8.43    1.03
   5  -8  -3    8.07    0.51
   5   8   3    7.18    1.83
   5  -8  -3    8.62    0.57
   5  -8  -3    8.92    0.71
   5   8   3    8.65    0.73
  -5  -8  -3    8.41    0.69
  -5  -8  -3    6.69    1.77
   5  -9  -3   66.48    3.48
   5  -9  -3   66.42    3.54
   5  -9  -3   65.64    3.31
   5   9   3   61.56    3.96
   5   9   3   64.80    3.48
   5   9   3   66.15    3.73
   5  -9  -3   58.93    3.29
   5  -9  -3   67.21    3.51
  -5  -9  -3   53.19    4.63
  -5  -9  -3   62.19    3.48
  -5  -9  -3   63.15    3.46
  -5   9   3   64.85    3.48
   5  10   3   13.84    1.61
   5  10   3   16.52    2.34
   5 -10  -3   13.76    0.86
   5 -10  -3   13.98    1.12
   5 -10  -3   13.58    1.14
   5 -10  -3   14.56    1.19
   5  10   3   13.68    1.46
   5  10   3   15.55    1.14
  -5 -10  -3   14.32    1.08
  -5 -10  -3   13.78    2.66
  -5  10   3   15.05    1.08
  -5  10   3   13.96    1.29
  -5 -10  -3   14.22    1.06
   5 -11  -3    0.55    0.54
   5 -11  -3    0.51    0.43
   5  11   3    2.03    1.41
   5  11   3    0.71    0.44
   5  11   3    1.23    0.83
   5 -11  -3    0.91    0.51
   5  11   3    1.06    0.75
  -5 -11  -3    1.34    0.40
  -5 -11  -3    1.74    1.83
  -5 -11  -3    0.80    0.39
  -5  11   3    0.21    0.34
  -5  11   3    0.86    0.59
   5  12   3    2.74    0.60
   5 -12  -3    2.78    0.63
   5  12   3    3.81    1.02
   5 -12  -3    3.15    0.72
  -5  12   3    1.63    0.68
  -5 -12  -3    2.54    0.53
  -5  12   3    3.34    0.55
  -5 -12  -3    0.18    1.99
  -5 -12  -3    3.63    0.52
   5 -13  -3    1.15    0.68
   5  13   3    0.99    0.63
   5  13   3    1.14    0.92
  -5  13   3    2.38    0.54
  -5 -13  -3    1.98    0.53
  -5  13   3    0.92    0.68
  -5 -13  -3    0.30    0.55
  -5 -13  -3    2.19    2.32
   5  14   3   10.21    1.70
  -5  14   3    9.71    1.18
  -5 -14  -3   11.88    1.18
   5  15   3    2.13    1.18
  -5  15   3    0.81    0.60
  -5 -15  -3    1.05    0.64
  -5 -16  -3    0.90    0.90
  -5  16   3    1.97    0.77
   6  14  -3   10.02    1.88
  -6 -14   3    9.67    1.44
  -6  14  -3    7.24    0.95
   6  13  -3    0.33    1.20
   6 -13   3   -0.28    0.45
   6  13  -3    0.94    2.18
  -6 -13   3   -1.44    0.82
  -6  13  -3    0.23    0.50
   6  12  -3    2.23    2.09
   6  12  -3    1.22    1.07
   6 -12   3    0.09    0.38
  -6  12  -3   -0.09    0.63
  -6  12  -3    0.10    0.46
  -6 -12   3    1.03    0.80
  -6 -12   3   -0.01    0.41
   6 -11   3    0.51    0.31
   6  11  -3    1.38    0.94
   6  11  -3    0.99    1.91
   6  11  -3   -0.61    0.48
  -6 -11   3   -0.36    0.34
  -6  11  -3   -0.22    0.37
  -6 -11   3   -0.70    0.69
   6  10  -3   -0.60    0.85
   6 -10   3    0.24    0.24
   6  10  -3    0.69    0.47
   6  10  -3   -0.43    1.81
  -6 -10   3   -0.88    0.55
  -6  10  -3    0.02    0.33
  -6 -10   3    0.61    0.32
  -6 -10   3    0.21    1.99
   6   9  -3   19.28    1.63
   6   9  -3   17.26    1.79
   6   9  -3   15.53    1.26
   6  -9   3   17.45    1.04
  -6  -9   3   18.15    1.49
  -6  -9   3   16.94    1.13
  -6   9  -3   16.94    1.18
   6   8  -3   14.11    1.63
   6  -8   3   14.21    1.06
   6   8  -3   16.42    1.12
   6  -8   3   15.96    0.94
   6   8  -3   11.43    2.67
   6  -8   3   14.02    0.98
   6   8  -3   15.07    1.42
   6  -8   3   17.11    0.91
  -6  -8   3   14.49    1.33
  -6   8  -3   15.71    1.04
  -6  -8   3   15.16    0.98
   6  -7   3    0.49    0.30
   6   7  -3    0.46    0.69
   6   7  -3    0.60    0.58
   6   7  -3    0.65    1.65
   6  -7   3    0.86    0.27
   6   7  -3    0.50    0.29
   6  -7   3    0.71    0.21
   6   7  -3    1.29    1.21
   6  -7   3    0.94    0.23
  -6  -7   3   -0.09    0.46
  -6   7  -3    0.40    0.22
  -6  -7   3    0.43    0.18
   6   6  -3    3.48    1.58
   6   6  -3    3.07    0.68
   6   6  -3    2.70    0.81
   6  -6   3    2.64    0.33
   6   6  -3    2.40    1.19
   6  -6   3    3.33    0.38
   6  -6   3    2.24    0.40
   6   6  -3    2.79    0.36
   6  -6   3    2.79    0.46
  -6  -6   3    2.10    0.30
  -6   6  -3    2.17    0.29
   6  -5   3   10.19    0.90
   6   5  -3   10.07    1.04
   6  -5   3   10.14    0.93
   6  -5   3   10.18    0.72
   6   5  -3    9.03    1.55
   6   5  -3    9.69    2.03
   6   5  -3   10.28    0.87
   6  -5   3   10.48    0.66
  -6  -5   3    9.82    0.60
  -6   5  -3   10.45    0.65
   6   4  -3   76.72    4.84
   6   4  -3   83.41    4.53
   6  -4   3   87.61    4.36
   6   4  -3   82.08    4.22
   6  -4   3   82.24    4.22
   6   4  -3   74.49    5.82
   6  -4   3   76.42    4.50
   6  -4   3   77.46    4.51
   6   4  -3   69.95    4.96
   6  -4   3   85.26    4.20
  -6  -4   3   85.70    4.19
  -6  -4   3   83.84    4.17
  -6   4  -3   88.78    4.18
   6  -3   3   66.69    3.82
   6  -3   3   68.63    3.63
   6   3  -3   68.80    3.74
   6   3  -3   62.32    3.41
   6   3  -3   67.78    3.42
   6  -2   3    0.12    0.26
   6  -2   3   -0.63    0.64
   6   2  -3    1.51    1.08
   6  -2   3    0.24    0.34
   6   2  -3    0.97    0.90
   6   2  -3    0.86    0.44
   6  -2   3    0.10    0.37
   6  -1   3    0.60    0.32
   6   1  -3    0.66    1.08
   6   1  -3    0.93    0.40
   6  -1   3    0.33    0.57
   6   1  -3   -0.03    0.73
   6  -1   3    0.79    0.40
   6   0   3    0.08    0.41
   6   0   3   -0.87    0.71
   6   0   3   -0.78    0.33
   6   0  -3    0.28    0.87
   6   0   3   -0.24    0.27
   6   0  -3    0.38    0.64
   6   0   3   -0.82    0.70
   6   0  -3   -0.12    0.72
   6   1   3    0.32    0.79
   6  -1  -3    0.18    0.29
   6   1   3    1.35    0.51
   6   1   3    0.40    0.42
   6  -1  -3    0.93    0.37
   6   1   3    1.17    0.40
   6   1   3    0.23    0.78
   6  -1  -3    1.22    0.65
   6  -2  -3    0.74    0.33
   6  -2  -3    0.38    0.59
   6   2   3   -0.31    0.73
   6   2   3   -1.07    0.76
   6   2   3   -0.03    0.36
   6   2   3   -0.16    0.43
   6  -2  -3    0.03    0.25
   6   2   3    0.01    0.44
   6  -3  -3   68.61    3.53
   6  -3  -3   56.30    3.76
   6  -3  -3   66.17    3.36
   6  -3  -3   65.65    3.50
   6   3   3   60.94    3.90
   6  -3  -3   67.96    3.34
   6   3   3   67.31    3.73
   6   4   3   72.28    5.39
   6  -4  -3   85.77    4.27
   6   4   3   85.65    4.61
   6  -4  -3   82.36    4.59
   6  -4  -3   84.32    4.32
   6  -4  -3   81.15    4.29
   6  -4  -3   82.54    4.37
   6   4   3   80.85    4.82
   6  -5  -3   10.79    0.66
   6   5   3   10.43    1.11
   6  -5  -3   10.09    0.66
   6  -5  -3   10.29    0.74
   6  -5  -3    9.55    0.79
   6   5   3   10.88    1.21
   6  -5  -3   11.97    1.06
   6   5   3    8.36    1.85
   6   5   3    9.16    0.67
  -6   5   3   10.76    0.64
  -6  -5  -3   10.12    0.60
  -6  -5  -3   10.38    0.58
   6  -6  -3    3.18    0.39
   6  -6  -3    2.57    0.38
   6   6   3    2.21    0.66
   6  -6  -3    3.08    0.27
   6   6   3    2.33    1.26
   6  -6  -3    2.86    0.54
   6   6   3    3.20    0.83
   6  -6  -3    2.40    0.31
   6   6   3    2.34    0.31
  -6   6   3    1.27    0.66
  -6   6   3    2.78    0.34
  -6  -6  -3    3.25    0.34
  -6  -6  -3    1.99    0.30
   6  -7  -3    0.57    0.47
   6   7   3    0.78    1.26
   6  -7  -3    0.77    0.26
   6   7   3    0.33    0.23
   6  -7  -3    0.50    0.31
   6  -7  -3    0.54    0.12
   6   7   3    0.90    0.70
   6   7   3    0.35    0.61
   6  -7  -3    0.91    0.28
  -6   7   3    0.75    0.21
  -6  -7  -3    0.57    0.22
  -6   7   3    0.81    0.62
  -6  -7  -3    0.41    0.19
   6   8   3   15.23    1.63
   6  -8  -3   15.97    0.86
   6   8   3   11.71    2.44
   6  -8  -3   14.22    1.12
   6  -8  -3   11.87    1.29
   6   8   3   16.65    1.49
   6  -8  -3   16.26    0.97
   6   8   3   15.99    1.05
   6  -8  -3   15.59    1.08
  -6  -8  -3   16.50    0.99
  -6  -8  -3   17.71    1.05
  -6   8   3   15.43    1.00
   6  -9  -3   17.11    0.98
   6   9   3   16.42    1.72
   6   9   3   16.17    1.16
   6  -9  -3   15.15    0.91
   6  -9  -3   16.83    1.19
  -6   9   3   16.76    1.09
  -6  -9  -3   16.11    1.07
  -6  -9  -3   17.01    1.13
   6  10   3    0.16    0.40
   6 -10  -3    0.27    0.18
   6  10   3    0.11    0.80
   6  10   3   -0.24    1.41
   6 -10  -3    0.37    0.41
  -6 -10  -3    0.82    0.36
  -6  10   3   -0.68    0.62
  -6  10   3    0.14    0.29
  -6 -10  -3    1.44    1.80
  -6 -10  -3   -0.09    0.28
   6  11   3   -0.24    0.45
   6 -11  -3   -0.09    0.48
   6  11   3   -1.38    0.78
   6  11   3   -0.53    1.53
  -6 -11  -3   -0.15    0.32
  -6 -11  -3    0.63    0.42
  -6  11   3   -0.07    0.33
  -6 -11  -3    0.81    1.89
  -6  11   3    0.58    0.72
   6  12   3    0.75    1.00
   6  12   3    1.32    1.79
   6  12   3   -0.03    0.73
  -6  12   3   -0.11    0.42
  -6  12   3    0.66    0.75
  -6 -12  -3   -0.55    0.44
  -6 -12  -3    2.77    2.29
  -6 -12  -3   -0.13    0.38
   6  13   3    0.04    1.03
  -6  13   3   -0.85    0.75
  -6  13   3    0.05    0.47
  -6 -13  -3    0.74    0.47
  -6 -13  -3   -0.80    3.03
   6  14   3    8.51    1.69
  -6 -14  -3    9.66    1.17
  -6  14   3    7.18    0.90
   7  12  -3   10.86    1.93
   7 -12   3   12.92    1.55
  -7 -12   3   12.33    1.26
  -7  12  -3   15.58    1.26
   7  11  -3   15.26    2.15
   7 -11   3   17.09    1.12
  -7 -11   3   15.87    1.26
  -7  11  -3   15.06    1.24
  -7 -11   3   15.72    1.18
   7  10  -3   18.83    2.12
   7 -10   3   17.52    1.09
   7  10  -3   14.40    1.35
   7 -10   3   15.50    1.45
  -7 -10   3   15.72    1.12
  -7  10  -3   16.81    1.21
  -7 -10   3   17.81    1.21
   7  -9   3    4.79    0.47
   7  -9   3    4.68    0.64
   7   9  -3    3.77    0.56
   7   9  -3    1.92    2.18
   7   9  -3    4.02    1.17
   7  -9   3    4.40    0.51
  -7  -9   3    5.37    0.55
  -7   9  -3    5.24    0.62
  -7  -9   3    4.81    0.63
   7  -8   3    6.48    0.58
   7   8  -3    7.29    1.32
   7   8  -3    2.72    2.08
   7   8  -3    6.49    0.76
   7  -8   3    8.05    0.83
   7  -8   3    6.79    0.55
   7  -8   3    6.27    0.70
  -7   8  -3    7.26    0.61
  -7  -8   3    6.61    0.54
  -7  -8   3    6.74    0.60
   7  -7   3   -0.14    0.22
   7   7  -3   -0.18    0.74
   7  -7   3   -0.35    0.29
   7   7  -3   -0.86    1.55
   7   7  -3   -0.15    0.26
   7  -7   3   -0.23    0.31
   7  -7   3    0.23    0.40
  -7  -7   3    0.13    0.18
  -7   7  -3    0.31    0.19
  -7  -7   3    0.17    0.14
   7  -6   3    0.53    0.45
   7   6  -3    2.90    1.67
   7   6  -3    0.85    0.25
   7   6  -3    0.57    0.78
   7  -6   3    1.11    0.29
   7  -6   3    1.32    0.23
   7  -6   3    1.69    0.27
   7   6  -3   -0.08    0.69
   7  -6   3    1.48    0.46
  -7  -6   3    1.50    0.16
  -7  -6   3    1.23    0.16
  -7   6  -3    1.56    0.18
   7  -5   3   13.32    1.17
   7   5  -3   12.91    1.31
   7   5  -3   12.25    1.60
   7   5  -3   11.41    0.71
   7  -5   3   12.89    0.72
   7  -5   3   11.01    1.19
   7  -5   3   13.01    0.90
   7  -5   3   13.00    1.17
   7  -5   3   13.43    0.73
   7   5  -3   13.52    0.73
   7   4  -3   -0.08    0.59
   7   4  -3   -0.76    1.42
   7  -4   3   -0.07    0.26
   7  -4   3    0.07    0.49
   7   4  -3    0.68    1.20
   7  -4   3    0.27    0.48
   7   4  -3    0.12    0.72
   7  -3   3    4.22    0.61
   7  -3   3    4.97    0.78
   7   3  -3    4.78    0.81
   7  -3   3    2.57    0.85
   7  -3   3    5.42    0.75
   7   3  -3    4.72    1.04
   7  -2   3  128.93    6.94
   7   2  -3  132.08    6.96
   7  -2   3  135.67    6.89
   7   2  -3  122.90    7.33
   7  -2   3  126.51    7.12
   7  -1   3   61.63    3.74
   7   1  -3   67.49    3.54
   7   1  -3   58.26    4.11
   7  -1   3   57.64    3.90
   7  -1   3   61.10    3.53
   7  -1   3   58.24    4.63
   7  -1   3   63.50    3.48
   7   0   3   -0.59    0.52
   7   0   3    0.27    0.41
   7   0   3    1.11    0.57
   7   0  -3    1.93    1.03
   7   0   3    0.65    1.04
   7   0  -3   -0.06    0.38
   7   0  -3    2.48    0.56
   7   0  -3    0.30    1.32
   7   0   3    0.83    0.94
   7   1   3   65.52    3.56
   7  -1  -3   60.38    3.41
   7   1   3   57.28    4.03
   7   1   3   60.83    3.51
   7   1   3   61.71    3.77
   7   1   3   56.43    4.59
   7  -1  -3   63.50    3.43
   7  -1  -3   55.44    4.94
   7  -1  -3   61.72    3.98
   7   2   3  130.23    6.84
   7   2   3  125.40    7.07
   7  -2  -3  106.55    6.95
   7  -2  -3  127.13    6.65
   7  -2  -3  137.31    6.69
   7   3   3    3.98    0.67
   7  -3  -3    3.62    0.47
   7  -3  -3    3.39    0.88
   7   3   3    4.05    0.79
   7  -4  -3    0.42    0.42
   7  -4  -3    0.72    0.66
   7   4   3    0.55    0.64
   7   4   3    0.18    0.65
   7  -4  -3   -0.11    0.23
   7   4   3    0.47    1.25
   7   4   3   -0.56    1.11
   7  -4  -3    0.19    0.10
   7   4   3   -0.38    0.50
   7  -5  -3   13.43    0.83
   7  -5  -3   12.28    1.04
   7   5   3   13.34    1.38
   7  -5  -3   13.11    0.75
   7   5   3   12.26    1.47
   7   5   3    8.55    1.80
   7  -5  -3   12.53    0.80
   7  -5  -3   11.90    1.27
   7   6   3    1.44    0.20
   7   6   3    0.78    0.79
   7   6   3    2.22    1.53
   7  -6  -3    1.42    0.22
   7   6   3   -0.87    1.34
   7  -6  -3    0.87    0.29
   7  -6  -3    1.25    0.24
   7   6   3    0.64    0.75
   7  -6  -3    2.06    0.59
   7  -6  -3    0.80    0.43
   7  -7  -3   -0.17    0.37
   7  -7  -3   -0.05    0.14
   7  -7  -3   -0.56    0.46
   7   7   3   -0.89    1.39
   7   7   3    0.26    0.22
   7  -7  -3   -0.05    0.24
   7   7   3   -0.92    0.72
  -7  -7  -3   -0.16    0.13
  -7  -7  -3    0.09    0.14
  -7   7   3   -0.03    0.16
   7  -8  -3    6.14    0.87
   7  -8  -3    7.08    0.71
   7  -8  -3    7.38    0.47
   7   8   3    6.06    0.66
   7   8   3    4.70    2.05
   7  -8  -3    6.88    0.68
   7   8   3    6.27    1.22
  -7  -8  -3    8.09    0.55
  -7  -8  -3    7.29    0.58
  -7   8   3    7.40    0.59
   7  -9  -3    5.31    0.38
   7  -9  -3    4.52    0.53
   7   9   3    5.44    1.26
   7  -9  -3    4.27    0.65
   7   9   3    3.80    0.50
   7  -9  -3    3.98    0.52
   7   9   3    1.28    1.94
  -7   9   3    4.11    0.48
  -7  -9  -3    5.33    0.52
  -7  -9  -3    4.81    0.60
   7  10   3   15.77    2.10
   7  10   3   16.10    1.23
   7 -10  -3   16.37    1.35
  -7  10   3   15.20    1.11
  -7 -10  -3   15.79    1.06
  -7 -10  -3   17.13    1.16
   7  11   3   16.85    2.07
  -7 -11  -3   16.38    1.14
  -7  11   3   15.49    1.19
  -7 -11  -3   15.39    1.24
   7  12   3   10.96    1.78
  -7  12   3   11.91    1.11
  -7 -12  -3   13.57    1.08
   8  10  -3    2.67    3.11
  -8  10  -3    4.03    0.48
  -8 -10   3    5.27    0.65
  -8 -10   3    5.25    0.57
   8   9  -3    0.83    1.25
   8   9  -3    3.01    3.13
   8   9  -3    0.48    0.50
   8  -9   3    0.02    0.31
  -8  -9   3    0.78    0.23
  -8   9  -3    0.80    0.27
  -8  -9   3    0.40    0.19
   8   8  -3   -0.06    1.17
   8  -8   3   -0.07    0.33
   8  -8   3   -0.30    0.29
   8   8  -3    0.95    0.33
   8   8  -3    0.46    2.49
  -8   8  -3    0.02    0.15
   8  -7   3    0.04    0.21
   8  -7   3    0.96    0.79
   8   7  -3    0.16    1.09
   8  -7   3    0.68    0.56
   8   7  -3    0.90    2.20
   8  -7   3    0.06    0.31
   8  -6   3   -0.31    0.58
   8  -6   3    0.06    0.33
   8  -6   3   -0.17    0.74
   8   6  -3    0.09    1.74
   8   6  -3   -0.99    1.02
   8   5  -3   18.36    2.09
   8  -5   3   21.17    1.77
   8  -5   3   20.62    1.31
   8  -5   3   19.44    1.68
   8  -4   3   29.30    1.78
   8  -4   3   20.49    2.08
   8  -4   3   28.06    2.06
   8   4  -3   19.03    3.50
   8   4  -3   28.58    2.52
   8   4  -3   23.34    2.10
   8  -4   3   30.71    2.01
   8  -3   3    7.82    0.97
   8  -3   3    8.90    1.30
   8  -3   3    9.35    1.39
   8   3  -3    7.81    2.32
   8  -3   3    9.20    1.11
   8   3  -3    9.11    1.51
   8   3  -3    8.14    1.06
   8   2  -3   -0.23    0.70
   8   2  -3    0.22    2.04
   8  -2   3    1.17    1.10
   8   2  -3   -0.31    0.84
   8  -2   3    0.19    0.44
   8  -2   3    0.44    0.67
   8   2  -3    0.68    1.63
   8  -2   3   -0.62    0.68
   8  -2   3    1.28    1.49
   8  -1   3    1.23    1.31
   8   1  -3    0.90    1.34
   8  -1   3    0.18    0.72
   8  -1   3    0.26    0.47
   8   1  -3    0.27    0.86
   8   1  -3    0.58    1.65
   8   1  -3    0.39    0.71
   8  -1   3    1.34    0.75
   8  -1   3    0.76    1.15
   8   0  -3    1.00    0.53
   8   0  -3   -0.68    1.36
   8   0   3   -0.08    0.64
   8   0   3    0.92    0.49
   8   0  -3   -0.07    0.64
   8   0  -3   -0.23    0.82
   8   0   3    0.56    1.18
   8   0  -3    0.53    1.17
   8  -1  -3    1.43    1.15
   8   1   3    1.20    0.59
   8   1   3    0.65    1.25
   8   1   3    0.62    1.57
   8   1   3    0.57    0.76
   8  -1  -3    0.51    0.48
   8   1   3    0.37    0.81
   8  -1  -3    0.13    0.64
   8  -1  -3    0.03    1.37
   8   2   3   -0.21    0.58
   8  -2  -3    0.15    0.61
   8   2   3    1.51    1.40
   8  -2  -3   -0.31    1.51
   8   2   3   -0.85    0.80
   8   2   3   -1.68    0.78
   8  -2  -3    1.33    1.08
   8   2   3   -0.40    1.42
   8  -2  -3    0.56    0.40
   8   3   3    7.09    1.08
   8  -3  -3    9.27    1.15
   8   3   3    9.46    2.54
   8  -3  -3   10.16    1.72
   8  -3  -3    7.81    0.81
   8   3   3    7.00    1.82
   8   3   3    7.62    1.35
   8  -4  -3   31.16    1.93
   8   4   3   28.97    2.09
   8   4   3   27.57    2.44
   8  -4  -3   28.93    1.68
   8  -4  -3   21.80    2.24
   8  -5  -3   22.34    1.24
   8   5   3   17.76    1.66
   8  -5  -3   21.91    1.67
   8  -5  -3   15.01    1.80
   8   5   3   20.29    2.00
   8   6   3   -0.54    0.70
   8  -6  -3   -0.22    0.56
   8   6   3    1.60    1.04
   8  -6  -3    0.16    0.23
   8  -6  -3   -0.18    0.72
   8   6   3   -0.91    1.85
   8  -7  -3   -0.11    0.66
   8  -7  -3    0.35    0.25
   8   7   3    0.31    1.99
   8  -7  -3    0.11    0.20
   8   7   3    1.55    1.11
   8   8   3   -1.19    1.11
   8   8   3   -1.70    2.29
   8  -8  -3   -0.54    0.29
   8   9   3    0.21    0.36
   8   9   3   -0.16    2.39
   8   9   3   -1.62    1.24
  -8   9   3    0.99    0.27
  -8  -9  -3    0.40    0.13
   8  10   3    0.64    2.54
   8  10   3    5.00    1.86
  -8 -10  -3    4.37    0.57
  -8 -10  -3    5.52    0.54
  -8  10   3    5.05    0.65
   9   6  -3   14.03    2.40
   9  -6   3   17.61    1.24
   9  -5   3   14.96    1.18
   9   5  -3   15.11    2.22
   9  -4   3   11.67    1.64
   9   4  -3    9.64    1.82
   9  -4   3   11.04    1.46
   9  -4   3    9.48    1.03
   9  -3   3    0.80    1.09
   9   3  -3    1.59    1.29
   9   3  -3    1.15    2.62
   9  -3   3    0.83    0.54
   9  -3   3    0.88    0.98
   9   3  -3    2.44    0.86
   9  -3   3    1.25    1.92
   9  -2   3    0.15    1.79
   9   2  -3   -0.51    0.78
   9   2  -3    0.79    2.14
   9  -2   3   -0.51    0.55
   9   2  -3    0.26    1.17
   9  -2   3   -0.22    0.96
   9  -2   3    0.03    1.38
   9   1  -3    0.27    1.12
   9   1  -3    2.01    1.15
   9  -1   3    0.01    1.57
   9  -1   3    0.99    1.90
   9  -1   3    1.10    0.63
   9   1  -3    0.58    1.97
   9   1  -3   -0.06    0.70
   9  -1   3    0.33    0.98
   9   0  -3    0.51    2.17
   9   0  -3    0.32    0.67
   9   0   3    1.70    2.48
   9   0  -3   -0.85    0.93
   9   0   3    1.12    1.90
   9   0   3   -1.02    0.63
   9   0  -3    1.46    1.13
   9   0   3   -0.17    1.05
   9  -1  -3    1.10    0.60
   9   1   3    2.13    1.93
   9   1   3   -0.22    1.01
   9  -1  -3    0.32    1.98
   9   1   3    0.35    0.63
   9  -1  -3   -1.42    0.89
   9  -1  -3    0.65    1.16
   9  -2  -3   -0.05    1.09
   9   2   3    0.10    1.06
   9  -2  -3   -0.24    1.28
   9   2   3   -0.48    0.71
   9  -2  -3    1.12    2.06
   9   2   3    0.99    2.10
   9  -3  -3    0.82    1.12
   9   3   3   -1.37    0.75
   9  -3  -3    0.32    2.08
   9   3   3   -0.88    1.06
   9   3   3    0.60    2.05
   9  -3  -3    0.15    0.46
   9   4   3   10.24    1.37
   9   4   3   12.03    2.11
   9  -4  -3    7.44    2.58
   9  -4  -3   13.43    2.05
   9  -4  -3   10.76    0.96
   9   5   3   12.96    2.27
   9   5   3   12.89    1.60
   9   6   3   16.98    2.01
   9   6   3   17.98    2.30
   0  18  -4    1.63    0.90
   0 -18   4    0.10    0.85
   0 -17   4    0.45    0.95
   0  17  -4    0.94    1.25
   0  17  -4    0.42    0.71
   0 -17   4    0.16    0.62
   0  17  -4   -0.06    0.54
   0  16  -4    0.34    0.51
   0 -16   4    0.64    0.57
   0  16  -4    0.10    0.60
   0  16  -4    0.48    0.46
   0 -16   4    0.00    0.75
   0  15  -4   -0.14    0.42
   0 -15   4    0.45    0.52
   0  15  -4    0.64    0.53
   0  15  -4    0.28    0.42
   0 -15   4    0.96    0.63
   0  14  -4   11.75    0.89
   0  14  -4    9.54    1.09
   0 -14   4    8.95    1.18
   0 -14   4    9.13    1.36
   0  14  -4    9.84    0.98
   0 -13   4    0.01    0.39
   0 -13   4    0.99    1.78
   0  13  -4   -0.09    0.28
   0  13  -4    0.18    0.35
   0 -13   4   -0.23    0.43
   0  13  -4   -0.63    0.37
   0  12  -4  130.14    6.68
   0  12  -4  129.00    6.88
   0  12  -4  129.99    6.84
   0 -12   4  120.01    6.81
   0 -12   4  129.65    6.85
   0  11  -4   -0.21    0.27
   0 -11   4    0.00    0.31
   0  11  -4   -0.34    0.26
   0 -11   4   -0.16    0.28
   0  11  -4    0.30    0.25
   0 -11   4    0.05    1.17
   0 -10   4    0.19    0.26
   0 -10   4    2.69    1.28
   0  10  -4    0.03    0.27
   0  10  -4    0.62    0.25
   0  10  -4    1.17    0.33
   0 -10   4   -0.26    0.26
   0   9  -4    0.08    0.22
   0  -9   4   -0.37    0.20
   0  -9   4    0.19    0.23
   0   9  -4   -0.13    0.17
   0  -9   4    0.09    0.91
   0   9  -4    0.13    0.23
   0   8  -4   71.84    3.64
   0   8  -4   68.84    3.75
   0   8  -4   67.59    3.77
   0  -8   4   69.30    3.73
   0  -8   4   67.14    3.72
   0  -7   4    0.00    0.17
   0   7  -4   -0.11    0.17
   0  -7   4   -0.57    0.59
   0   7  -4    0.33    0.17
   0   7  -4   -0.20    0.12
   0  -7   4   -0.19    0.15
   0   6  -4    1.53    0.29
   0   6  -4    1.37    0.19
   0  -6   4    1.59    0.26
   0  -6   4    1.15    0.23
   0   6  -4    1.85    0.27
   0  -5   4    0.38    0.50
   0  -5   4    0.14    0.12
   0   5  -4    0.54    0.18
   0   5  -4    0.17    0.10
   0   5  -4    0.82    0.47
   0   4  -4  169.16    8.59
   0   4  -4  169.61    8.65
   0  -4   4  173.26    8.64
   0  -4   4  167.81    8.62
   0   4  -4  159.73    8.66
   0   3  -4    0.09    0.27
   0  -3   4   -0.02    0.09
   0   3  -4    0.10    0.06
   0  -3   4    0.02    0.07
   0   3  -4    0.07    0.10
   0   3  -4   -0.03    0.10
   0  -3   4    0.09    0.12
   0  -3   4   -0.10    0.28
   0   2  -4    9.26    0.52
   0   2  -4    8.64    0.46
   0  -2   4    8.50    0.58
   0  -2   4    7.22    0.46
   0  -2   4    6.80    0.48
   0   1  -4    0.03    0.04
   0   1  -4    0.01    0.07
   0  -1   4    0.00    0.03
   0  -1   4   -0.04    0.05
   0  -1   4    0.05    0.17
   0   1  -4   -0.02    0.06
   0  -1  -4    0.01    0.06
   0   1   4    0.01    0.06
   0  -1  -4    0.10    0.07
   0  -1  -4    0.00    0.05
   0   1   4    0.01    0.05
   0  -1  -4    0.05    0.05
   0   1   4    0.02    0.05
   0   2   4    7.55    0.46
   0   2   4    6.31    0.43
   0   2   4    7.44    0.46
   0   2   4    7.46    0.46
   0  -2  -4    7.33    0.48
   0  -2  -4    7.04    0.48
   0  -2  -4    7.29    0.45
   0  -3  -4    0.01    0.09
   0   3   4    0.15    0.10
   0   3   4   -0.02    0.07
   0  -3  -4   -0.05    0.12
   0   3   4   -0.06    0.10
   0  -3  -4   -0.17    0.08
   0   3   4    0.06    0.08
   0   4   4  172.78    8.53
   0  -4  -4  173.53    8.54
   0  -4  -4  163.02    8.52
   0  -4  -4  162.36    8.58
   0   4   4  159.52    8.54
   0   4   4  162.40    8.49
   0  -5  -4    0.16    0.18
   0  -5  -4   -0.08    0.11
   0  -5  -4   -0.16    0.11
   0   5   4   -0.21    0.10
   0   5   4    0.07    0.13
   0   5   4    0.00    0.10
   0   6   4    1.40    0.22
   0  -6  -4    0.91    0.23
   0  -6  -4    1.45    0.22
   0   6   4    1.18    0.25
   0  -6  -4    1.37    0.24
   0   6   4    1.77    0.26
   0  -6  -4    1.36    0.34
   0  -7  -4   -0.04    0.13
   0  -7  -4   -0.05    0.16
   0  -7  -4    0.04    0.27
   0   7   4   -0.03    0.16
   0   7   4   -0.19    0.14
   0  -7  -4   -0.24    0.17
   0   7   4   -0.14    0.17
   0   8   4   71.84    3.83
   0  -8  -4   71.75    3.82
   0   8   4   71.77    3.79
   0  -8  -4   71.05    3.80
   0   8   4   65.98    3.72
   0  -8  -4   70.28    3.93
   0  -8  -4   68.51    3.73
   0   9   4   -0.13    0.20
   0   9   4   -0.26    0.19
   0  -9  -4   -0.34    0.21
   0  -9  -4    0.38    0.41
   0   9   4   -0.15    0.19
   0  -9  -4   -0.35    0.22
   0  -9  -4   -0.28    0.17
   0 -10  -4    0.14    0.31
   0  10   4    0.40    0.28
   0 -10  -4    0.47    0.25
   0 -10  -4    0.14    0.29
   0 -10  -4    2.57    1.13
   0  10   4    0.48    0.28
   0  10   4    0.78    0.27
   0  11   4   -0.03    0.29
   0 -11  -4   -0.02    0.26
   0 -11  -4    0.49    0.54
   0 -11  -4   -0.27    0.29
   0  11   4   -0.23    0.26
   0 -11  -4    0.13    1.08
   0  11   4   -0.14    0.26
   0 -11  -4    0.31    0.34
   0 -12  -4  121.41    6.88
   0  12   4  121.29    6.64
   0  12   4  116.58    6.61
   0 -12  -4  125.35    6.69
   0 -12  -4  131.23    6.69
   0 -12  -4  126.55    6.59
   0  12   4  125.83    6.66
   0  13   4    0.17    0.34
   0  13   4   -0.78    0.35
   0 -13  -4    0.41    1.48
   0 -13  -4   -0.04    0.34
   0 -13  -4   -0.23    0.47
   0 -13  -4   -0.43    0.40
   0 -13  -4   -0.39    0.71
   0  13   4    0.15    0.34
   0  14   4    7.83    1.04
   0  14   4   11.24    0.96
   0 -14  -4    9.07    1.10
   0 -14  -4   10.74    1.26
   0 -14  -4   12.81    1.62
   0  14   4   11.14    1.00
   0 -14  -4   11.08    1.01
   0  15   4   -0.30    0.50
   0 -15  -4   -0.12    2.07
   0 -15  -4   -0.66    1.02
   0 -15  -4    0.23    0.47
   0 -15  -4    0.13    0.64
   0 -15  -4    0.20    0.53
   0  15   4    0.58    0.47
   0  16   4   -1.51    0.54
   0 -16  -4    0.34    0.56
   0 -16  -4    1.26    1.18
   0  16   4   -0.29    0.52
   0 -16  -4    0.86    0.64
   0 -16  -4   -1.25    0.77
   0  16   4   -0.19    0.49
   0  17   4   -0.08    0.53
   0 -17  -4   -0.03    1.35
   0 -17  -4    1.09    1.07
   0  17   4   -0.35    0.66
   0  17   4    0.39    0.60
   0 -17  -4    0.64    0.69
   0 -17  -4    0.83    1.58
   0  18   4   -0.43    0.61
   0 -18  -4    0.60    0.94
   0 -18  -4    0.95    0.81
   0  18   4    1.47    0.97
   1  18  -4    2.48    0.85
   1  18  -4    0.36    0.89
   1  18  -4    2.80    2.05
   1 -18   4    3.17    0.90
  -1 -18   4    3.89    1.02
  -1  18  -4    1.56    0.95
   1  17  -4   -0.32    0.68
   1 -17   4   -0.28    0.94
   1  17  -4    1.20    0.76
   1  17  -4    2.28    1.50
   1 -17   4    0.94    0.71
  -1  17  -4    0.81    0.80
  -1  17  -4    1.76    0.70
  -1  17  -4    0.61    1.81
  -1  17  -4    1.48    0.46
  -1 -17   4    1.82    0.82
   1  16  -4    4.13    0.83
   1 -16   4    4.57    0.96
   1 -16   4    5.59    0.86
  -1 -16   4    3.96    0.98
  -1  16  -4    5.68    0.68
  -1 -16   4    6.01    0.89
  -1  16  -4    5.92    0.71
   1  15  -4   -0.17    0.52
   1  15  -4    0.19    0.49
   1 -15   4   -0.32    0.65
   1 -15   4    0.86    0.53
   1  15  -4    1.06    0.60
  -1  15  -4    0.80    0.59
  -1  15  -4    0.48    0.34
  -1 -15   4    0.14    0.63
  -1  15  -4    0.54    0.39
  -1 -15   4    0.94    0.61
   1  14  -4    0.49    0.46
   1 -14   4   -0.56    0.50
   1  14  -4   -0.14    0.49
   1 -14   4    0.09    0.43
   1 -14   4   -0.14    1.82
   1  14  -4   -0.46    0.45
  -1  14  -4   -0.03    0.29
  -1 -14   4    1.75    2.10
  -1 -14   4    0.22    0.45
  -1 -14   4    0.00    0.52
  -1  14  -4   -0.10    0.32
  -1  14  -4   -0.15    0.44
   1  13  -4    7.09    0.90
   1 -13   4    7.76    0.85
   1 -13   4    7.97    0.99
   1  13  -4    7.86    0.85
   1  13  -4    8.14    0.98
  -1  13  -4    7.30    0.68
  -1 -13   4    3.79    2.18
  -1 -13   4    8.01    0.97
  -1 -13   4    6.03    0.90
  -1  13  -4    9.18    0.68
  -1  13  -4    8.39    0.92
   1  12  -4    0.52    0.48
   1 -12   4    0.61    0.41
   1  12  -4    0.90    0.39
   1  12  -4    1.28    0.41
   1 -12   4    0.54    1.36
   1 -12   4    0.98    0.37
  -1 -12   4    1.01    0.41
  -1  12  -4    1.20    0.30
  -1 -12   4    0.98    1.60
  -1 -12   4    0.67    0.38
  -1  12  -4    0.99    0.27
  -1  12  -4    0.37    0.37
   1 -11   4   19.68    1.43
   1 -11   4   20.18    2.76
   1  11  -4   21.38    1.40
   1  11  -4   20.93    1.52
   1 -11   4   20.04    1.32
   1  11  -4   20.17    1.30
  -1 -11   4   19.65    1.39
  -1  11  -4   19.71    1.39
  -1 -11   4   21.52    2.93
  -1  11  -4   20.57    1.26
  -1  11  -4   20.68    1.21
  -1 -11   4   20.25    1.40
   1  10  -4   28.99    1.87
   1 -10   4   25.94    1.67
   1  10  -4   26.46    1.65
   1 -10   4   28.80    1.75
   1  10  -4   27.63    1.73
   1 -10   4   34.88    3.12
  -1  10  -4   29.45    1.76
  -1 -10   4   27.49    1.73
  -1  10  -4   26.43    1.62
  -1 -10   4   27.79    1.76
   1  -9   4   42.61    2.48
   1   9  -4   45.97    2.49
   1   9  -4   42.06    2.53
   1  -9   4   44.68    2.54
   1   9  -4   45.32    2.68
  -1  -9   4   43.28    2.53
  -1   9  -4   45.83    2.45
  -1   9  -4   46.89    2.40
  -1  -9   4   44.92    2.56
  -1   9  -4   44.82    2.56
   1   8  -4    3.32    0.41
   1  -8   4    2.27    1.03
   1  -8   4    2.46    0.35
   1   8  -4    3.33    0.45
   1   8  -4    3.29    0.50
   1   8  -4    2.06    0.88
   1  -8   4    3.00    0.41
  -1  -8   4    3.33    0.42
  -1   8  -4    3.63    0.36
  -1   8  -4    3.36    0.32
  -1   8  -4    2.77    0.40
  -1  -8   4    3.29    0.46
   1   7  -4   35.38    2.22
   1  -7   4   36.97    2.09
   1  -7   4   34.40    2.02
   1   7  -4   35.41    2.09
   1   7  -4   37.11    2.05
  -1  -7   4   37.97    2.09
  -1   7  -4   38.89    1.98
  -1  -7   4   36.76    2.10
  -1   7  -4   37.32    2.01
  -1   7  -4   39.24    2.11
   1   6  -4    2.78    0.32
   1   6  -4    2.66    0.35
   1  -6   4    1.57    0.71
   1   6  -4    2.95    0.46
   1  -6   4    2.95    0.28
   1  -6   4    2.34    0.31
  -1  -6   4    2.76    0.35
  -1   6  -4    2.91    0.25
  -1  -6   4    2.75    0.36
  -1   6  -4    2.15    0.31
  -1   6  -4    2.48    0.29
   1   5  -4    9.96    0.66
   1   5  -4    9.16    0.61
   1  -5   4    8.55    0.61
   1  -5   4    9.39    0.56
  -1  -5   4    8.65    0.62
  -1   5  -4    9.25    0.55
  -1  -5   4    8.32    0.63
  -1   5  -4    9.19    0.63
  -1   5  -4    8.81    0.54
   1  -4   4    3.55    0.24
   1   4  -4    1.98    0.39
   1  -4   4    3.22    0.30
   1   4  -4    3.10    0.76
   1   4  -4    3.30    0.30
   1   4  -4    3.38    0.35
  -1   4  -4    2.92    0.23
  -1  -4   4    2.76    0.30
  -1   4  -4    3.42    0.32
  -1  -4   4    2.17    0.65
  -1   4  -4    2.44    0.21
  -1  -4   4    2.91    0.31
  -1   4  -4    3.50    0.24
   1   3  -4  284.63   14.38
   1  -3   4  264.43   14.34
   1   3  -4  282.36   14.38
   1  -3   4  281.63   14.37
   1   3  -4  290.57   14.51
  -1  -3   4  287.33   14.38
  -1   3  -4  286.93   14.35
  -1  -3   4  271.69   14.50
  -1   3  -4  293.67   14.39
  -1  -3   4  271.87   14.40
   1  -2   4  186.74    9.84
   1  -2   4  193.32    9.86
   1   2  -4  200.73    9.87
   1   2  -4  193.16    9.87
  -1  -2   4  185.03    9.89
  -1   2  -4  192.25    9.86
  -1  -2   4  223.84   10.06
  -1   2  -4  187.90    9.91
  -1  -2   4  184.91    9.88
  -1   2  -4  182.15    9.82
   1  -1   4  127.11    6.35
   1  -1   4  125.06    6.36
   1   1  -4  126.28    6.36
   1  -1   4  121.52    6.37
   1   1  -4  126.91    6.37
  -1   1  -4  125.65    6.39
  -1   1  -4  123.85    6.37
  -1  -1   4  123.64    6.38
  -1   1  -4  118.60    6.37
   1   0  -4    4.04    0.36
   1   0   4    5.30    0.30
   1   0  -4    5.47    0.29
   1   0   4    4.95    0.33
   1   0   4    3.91    0.33
   1   0  -4    4.61    0.31
   1   0  -4    5.00    0.31
   1   0   4    4.76    0.32
  -1   0  -4    4.86    0.35
  -1   0  -4    4.93    0.34
  -1   0  -4    4.79    0.30
  -1   0   4    5.15    0.30
  -1   0   4    3.91    0.37
   1  -1  -4  124.50    6.33
   1   1   4  122.52    6.37
   1   1   4  129.01    6.33
   1  -1  -4  124.17    6.33
   1   1   4  128.27    6.33
   1   1   4  122.23    6.39
  -1   1   4  126.41    6.33
  -1  -1  -4  122.90    6.32
  -1  -1  -4  123.06    6.41
  -1   1   4  121.74    6.30
  -1  -1  -4  114.34    6.37
   1   2   4  202.01   10.20
   1  -2  -4  204.51   10.21
   1   2   4  187.16   10.27
   1  -2  -4  229.43   10.24
   1   2   4  195.81   10.21
   1  -2  -4  193.84   10.20
  -1   2   4  200.69   10.20
  -1  -2  -4  190.93   10.30
  -1  -2  -4  196.75   10.20
  -1   2   4  195.45   10.22
   1  -3  -4  295.24   14.93
   1   3   4  274.80   15.01
   1   3   4  286.13   14.95
   1  -3  -4  304.15   14.94
   1   3   4  297.02   14.93
   1   3   4  285.25   14.94
   1  -3  -4  296.81   14.94
  -1   3   4  312.11   14.96
  -1   3   4  294.56   14.93
  -1  -3  -4  274.70   15.03
  -1   3   4  294.51   14.95
  -1  -3  -4  292.51   14.94
  -1  -3  -4  293.11   14.93
   1   4   4    3.21    0.32
   1  -4  -4    3.12    0.33
   1  -4  -4    3.41    0.32
   1  -4  -4    3.02    0.31
   1   4   4    2.26    0.29
   1   4   4    2.97    0.37
  -1   4   4    3.17    0.30
  -1  -4  -4    3.68    0.34
  -1  -4  -4    2.99    0.41
  -1   4   4    3.45    0.30
  -1  -4  -4    2.72    0.29
  -1   4   4    2.52    0.20
   1   5   4    9.29    0.65
   1   5   4    9.70    0.65
   1   5   4    9.52    0.73
   1  -5  -4    9.72    0.66
   1  -5  -4    9.42    0.66
  -1   5   4    8.09    0.53
  -1   5   4    9.49    0.64
  -1  -5  -4    9.13    0.79
  -1  -5  -4    9.34    0.65
  -1   5   4   10.47    0.62
  -1  -5  -4    9.57    0.64
   1  -6  -4    2.82    0.26
   1  -6  -4    2.51    0.37
   1  -6  -4    2.10    0.32
   1   6   4    2.81    0.34
   1   6   4    2.41    0.41
   1  -6  -4    2.35    0.33
  -1  -6  -4    3.34    0.39
  -1  -6  -4    2.84    0.32
  -1  -6  -4    3.36    0.36
  -1   6   4    2.67    0.34
  -1   6   4    2.57    0.24
  -1   6   4    3.38    0.32
  -1  -6  -4    3.07    0.53
   1  -7  -4   37.30    2.16
   1  -7  -4   36.65    2.05
   1   7   4   40.91    2.17
   1  -7  -4   38.43    2.17
   1   7   4   36.65    2.14
   1  -7  -4   37.62    2.21
   1   7   4   38.86    2.27
  -1   7   4   40.59    2.12
  -1  -7  -4   37.92    2.16
  -1  -7  -4   38.68    2.36
  -1   7   4   38.66    2.04
  -1   7   4   39.58    2.16
  -1  -7  -4   37.60    2.14
  -1  -7  -4   37.87    2.17
   1   8   4    3.25    0.45
   1  -8  -4    2.77    0.49
   1  -8  -4    2.97    0.44
   1   8   4    2.42    0.37
   1   8   4    3.08    0.51
   1  -8  -4    2.64    0.39
   1  -8  -4    3.38    0.33
  -1  -8  -4    2.20    0.90
  -1  -8  -4    3.13    0.42
  -1  -8  -4    2.70    0.38
  -1  -8  -4    3.11    0.40
  -1   8   4    3.22    0.41
  -1   8   4    3.56    0.38
  -1   8   4    2.62    0.30
  -1  -8  -4    3.37    0.63
   1   9   4   44.51    2.58
   1  -9  -4   45.92    2.63
   1   9   4   45.18    2.59
   1   9   4   43.79    2.69
   1  -9  -4   45.44    2.60
   1  -9  -4   44.46    2.70
   1  -9  -4   43.71    2.48
  -1  -9  -4   52.97    3.62
  -1   9   4   47.08    2.61
  -1  -9  -4   45.73    2.61
  -1   9   4   43.65    2.44
  -1  -9  -4   45.81    2.62
  -1   9   4   50.40    2.56
  -1  -9  -4   44.66    2.57
   1  10   4   28.24    1.73
   1 -10  -4   26.86    1.77
   1  10   4   27.22    1.83
   1  10   4   26.37    1.73
   1 -10  -4   30.34    1.76
   1 -10  -4   26.95    1.61
   1 -10  -4   28.21    1.89
  -1 -10  -4   28.25    2.02
  -1 -10  -4   28.37    1.75
  -1  10   4   28.30    1.74
  -1  10   4   28.91    1.67
  -1 -10  -4   27.29    1.72
  -1 -10  -4   31.32    2.94
  -1  10   4   28.16    1.57
  -1 -10  -4   28.55    1.76
   1  11   4   19.65    1.41
   1  11   4   21.42    1.42
   1  11   4   22.23    1.54
   1 -11  -4   21.40    1.30
   1 -11  -4   20.82    1.43
   1 -11  -4   20.48    1.48
   1 -11  -4   20.51    1.63
  -1 -11  -4   19.52    2.60
  -1 -11  -4   22.19    1.49
  -1 -11  -4   21.33    1.41
  -1  11   4   20.98    1.43
  -1 -11  -4   21.15    1.74
  -1 -11  -4   21.92    1.44
  -1  11   4   21.19    1.33
  -1  11   4   21.41    1.24
   1  12   4    0.92    0.45
   1 -12  -4    1.02    0.33
   1 -12  -4    0.80    0.59
   1 -12  -4    1.23    0.47
   1 -12  -4    0.12    0.41
   1  12   4    0.82    0.39
   1  12   4    1.18    0.43
  -1 -12  -4    0.91    0.42
  -1 -12  -4   -0.24    1.38
  -1  12   4    0.99    0.39
  -1  12   4    1.11    0.27
  -1  12   4    0.76    0.30
  -1 -12  -4    1.22    0.46
  -1 -12  -4    1.03    0.41
  -1 -12  -4    1.95    0.81
   1 -13  -4    7.48    1.23
   1  13   4    7.45    0.94
   1 -13  -4    7.84    0.76
   1 -13  -4    9.44    1.08
   1 -13  -4    7.69    0.92
   1  13   4    7.65    0.91
   1  13   4    7.38    0.89
  -1  13   4    6.72    0.89
  -1 -13  -4    6.29    0.87
  -1 -13  -4    7.46    0.85
  -1 -13  -4    4.41    1.90
  -1 -13  -4    6.48    0.89
  -1  13   4    8.26    0.74
  -1  13   4    8.89    0.66
  -1 -13  -4    9.60    1.52
   1 -14  -4    0.31    0.76
   1 -14  -4    0.34    0.59
   1 -14  -4   -0.23    0.35
   1  14   4   -0.18    0.53
   1 -14  -4    0.09    1.94
   1  14   4   -0.56    0.42
   1 -14  -4    0.36    0.48
  -1 -14  -4   -0.30    0.57
  -1 -14  -4   -0.39    0.93
  -1 -14  -4   -0.04    0.47
  -1  14   4    0.07    0.29
  -1 -14  -4   -0.88    1.92
  -1 -14  -4    0.23    0.43
  -1  14   4   -0.36    0.44
  -1  14   4   -0.25    0.32
   1  15   4    1.43    0.65
   1 -15  -4    0.76    2.36
   1 -15  -4    1.54    0.98
   1  15   4   -0.31    0.50
   1  15   4    0.53    0.54
   1 -15  -4    1.42    0.62
   1 -15  -4    0.54    0.73
   1 -15  -4    0.66    0.46
  -1  15   4    0.87    0.34
  -1 -15  -4   -0.24    0.56
  -1 -15  -4   -0.19    1.01
  -1  15   4    0.64    0.38
  -1 -15  -4   -0.33    2.48
  -1  15   4    1.96    0.55
  -1 -15  -4    0.21    0.67
   1 -16  -4    5.69    0.92
   1 -16  -4    6.28    1.49
   1  16   4    4.93    0.86
   1  16   4    6.02    0.90
   1 -16  -4    5.42    0.75
   1 -16  -4    6.38    1.12
   1  16   4    6.38    0.90
  -1  16   4    3.78    0.83
  -1  16   4    5.95    0.70
  -1 -16  -4    4.03    1.44
  -1 -16  -4    5.05    0.89
  -1 -16  -4    6.42    0.91
   1 -17  -4    1.03    0.80
   1 -17  -4    0.80    1.49
   1  17   4    1.75    0.75
   1 -17  -4    3.59    1.17
   1 -17  -4    1.01    0.63
   1  17   4    1.06    0.83
   1  17   4    0.95    0.77
  -1 -17  -4    0.81    0.81
  -1 -17  -4    2.28    0.81
  -1  17   4    1.12    0.76
  -1  17   4    1.24    0.58
  -1  17   4    1.75    0.49
   1  18   4    3.52    0.88
   1 -18  -4    4.33    1.04
   1  18   4    3.27    0.97
   1 -18  -4    3.65    0.83
   1 -18  -4    4.77    1.95
  -1 -18  -4    3.32    1.04
  -1  18   4    3.63    0.99
  -1 -18  -4    2.76    0.89
   2 -18   4   18.69    1.74
   2  18  -4   17.01    2.01
  -2  18  -4   19.62    2.01
  -2 -18   4   19.17    1.86
   2 -17   4    4.36    0.84
   2  17  -4    2.70    3.00
   2  17  -4    5.81    1.10
   2  17  -4    5.09    0.93
  -2  17  -4    3.36    0.93
  -2  17  -4    3.21    0.64
  -2 -17   4    3.81    0.93
   2  16  -4   49.36    3.29
   2 -16   4   52.33    3.18
   2 -16   4   51.68    3.46
   2  16  -4   54.27    3.50
  -2  16  -4   59.46    3.39
  -2  16  -4   57.00    3.02
  -2 -16   4   54.71    3.42
  -2  16  -4   47.70    2.89
  -2 -16   4   56.98    3.39
   2 -15   4   31.08    2.34
   2  15  -4   29.88    2.18
   2 -15   4   29.99    2.22
   2  15  -4   32.03    2.39
  -2  15  -4   28.99    1.79
  -2  15  -4   34.02    1.91
  -2  15  -4   31.92    2.25
  -2 -15   4   37.75    2.32
  -2 -15   4   33.24    2.29
   2 -14   4    0.83    0.47
   2  14  -4    1.16    0.59
   2  14  -4    1.10    0.71
   2 -14   4    1.55    0.66
   2  14  -4    1.01    0.51
   2 -14   4   -1.59    1.82
  -2  14  -4    0.63    0.36
  -2 -14   4    0.75    0.56
  -2  14  -4    0.87    0.25
  -2  14  -4    1.37    0.53
  -2 -14   4    0.03    2.16
  -2 -14   4    1.18    0.55
   2 -13   4    0.28    0.35
   2 -13   4    0.34    1.77
   2 -13   4    0.53    0.53
   2  13  -4   -0.14    0.40
   2  13  -4    0.74    0.51
   2  13  -4    0.86    0.58
  -2  13  -4    0.26    0.20
  -2 -13   4   -0.01    0.44
  -2 -13   4    0.14    0.47
  -2  13  -4    0.42    0.29
  -2  13  -4    0.52    0.38
  -2 -13   4   -1.53    1.69
   2 -12   4    8.25    0.96
   2 -12   4    8.55    0.81
   2  12  -4    9.96    0.99
   2  12  -4   10.16    1.17
   2 -12   4    8.72    2.21
   2  12  -4    9.46    0.92
  -2 -12   4    7.47    2.33
  -2 -12   4    9.43    0.97
  -2  12  -4    9.66    0.95
  -2  12  -4    9.35    0.70
  -2 -12   4    9.28    0.98
  -2  12  -4    9.84    0.61
   2 -11   4    5.25    0.61
   2  11  -4    4.06    1.40
   2  11  -4    5.97    0.73
   2  11  -4    6.07    0.74
   2 -11   4    6.22    0.78
   2  11  -4    6.14    0.93
   2 -11   4    3.58    1.73
  -2 -11   4    3.49    1.59
  -2  11  -4    6.51    0.43
  -2  11  -4    5.93    0.74
  -2 -11   4    6.55    0.75
  -2 -11   4    5.60    0.81
  -2  11  -4    6.35    0.54
   2 -10   4    0.24    1.14
   2  10  -4    0.15    0.40
   2 -10   4    0.37    0.33
   2  10  -4   -0.23    0.31
   2  10  -4    0.23    0.84
   2  10  -4    0.10    0.28
   2 -10   4   -0.32    0.21
  -2 -10   4    0.06    0.28
  -2  10  -4    0.40    0.30
  -2 -10   4   -0.10    0.30
  -2 -10   4   -0.55    1.01
  -2  10  -4    0.39    0.13
  -2  10  -4    0.19    0.20
   2   9  -4   57.23    3.42
   2  -9   4   51.83    3.07
   2   9  -4   58.76    4.20
   2   9  -4   56.06    3.17
   2   9  -4   55.70    3.17
  -2   9  -4   58.73    3.03
  -2   9  -4   58.03    3.19
  -2   9  -4   56.69    2.97
  -2  -9   4   60.12    4.41
  -2  -9   4   58.99    3.17
  -2  -9   4   55.93    3.22
   2   8  -4   80.62    4.81
   2   8  -4   83.63    4.60
   2  -8   4   83.27    4.50
   2   8  -4   81.68    5.54
   2   8  -4   84.17    4.60
   2  -8   4   86.51    4.59
  -2  -8   4   86.36    4.66
  -2  -8   4   80.99    5.66
  -2  -8   4   86.40    4.59
  -2   8  -4   95.49    4.40
  -2   8  -4   91.19    4.62
  -2   8  -4   86.91    4.48
   2   7  -4  223.07   12.48
   2  -7   4  248.26   12.26
   2   7  -4  239.66   12.27
   2   7  -4  235.36   12.27
   2  -7   4  231.36   12.17
   2   7  -4  241.36   12.54
  -2  -7   4  236.29   12.32
  -2   7  -4  241.76   12.28
  -2  -7   4  244.11   12.25
  -2   7  -4  234.37   12.16
   2   6  -4  189.31    9.93
   2  -6   4  183.91    9.84
   2  -6   4  198.30    9.92
   2   6  -4  193.62    9.95
   2   6  -4  178.73   10.13
  -2   6  -4  198.78    9.94
  -2   6  -4  193.48    9.85
  -2  -6   4  192.37    9.98
  -2  -6   4  200.50    9.93
   2   5  -4  106.86    5.79
   2   5  -4  111.31    5.77
   2   5  -4  102.08    5.99
   2  -5   4  105.84    5.69
   2  -5   4  106.39    5.75
   2   5  -4  118.61    6.67
  -2  -5   4  121.57    6.66
  -2   5  -4  114.48    5.72
  -2   5  -4  111.87    5.78
  -2  -5   4  108.18    5.82
   2  -4   4   82.37    4.50
   2   4  -4   87.27    4.55
   2   4  -4   81.78    4.58
   2   4  -4   89.28    4.80
   2   4  -4  101.09    5.38
   2  -4   4   79.20    4.53
  -2  -4   4   83.49    4.60
  -2   4  -4   88.08    4.56
  -2   4  -4   89.33    4.53
  -2  -4   4   79.34    4.54
  -2  -4   4   99.67    5.33
   2   3  -4    0.42    0.16
   2  -3   4    0.49    0.08
   2  -3   4    0.56    0.10
   2  -3   4    0.60    0.12
   2   3  -4    0.97    0.34
   2   3  -4    1.19    0.49
   2   3  -4    0.19    0.12
   2  -3   4    0.19    0.09
  -2   3  -4    0.32    0.11
  -2  -3   4    0.32    0.15
  -2  -3   4    0.22    0.11
  -2   3  -4    0.36    0.12
  -2  -3   4    0.93    0.49
   2   2  -4   17.30    1.14
   2  -2   4   16.71    0.93
   2   2  -4   16.40    0.93
   2  -2   4   15.94    0.91
   2   2  -4   16.72    0.97
   2  -2   4   14.60    0.91
   2   2  -4   19.65    1.50
  -2   2  -4   16.04    0.96
  -2  -2   4   17.53    0.92
  -2  -2   4   15.68    0.96
  -2   2  -4   16.72    0.93
  -2  -2   4   15.25    1.10
  -2  -2   4   17.21    1.40
   2   1  -4   53.63    2.78
   2  -1   4   53.32    2.82
   2  -1   4   54.34    2.83
   2   1  -4   51.72    2.81
   2  -1   4   54.61    2.77
  -2  -1   4   56.12    2.99
  -2   1  -4   50.14    2.84
  -2   1  -4   54.85    2.77
  -2  -1   4   51.14    2.81
  -2  -1   4   54.69    2.77
  -2   1  -4   52.56    2.85
   2   0   4    0.55    0.13
   2   0  -4    0.55    0.09
   2   0  -4    0.12    0.16
   2   0   4    0.46    0.08
   2   0  -4    0.55    0.09
  -2   0  -4    0.44    0.07
  -2   0  -4    0.95    0.20
  -2   0   4    0.37    0.08
  -2   0   4    0.54    0.11
  -2   0   4    0.05    0.16
  -2   0  -4    0.46    0.15
  -2   0  -4    0.33    0.09
   2   1   4   50.21    2.84
   2   1   4   52.48    2.75
   2  -1  -4   53.61    2.76
   2   1   4   54.78    2.75
   2  -1  -4   55.73    2.75
   2   1   4   52.10    2.88
   2  -1  -4   53.03    2.75
  -2   1   4   53.72    2.76
  -2  -1  -4   53.80    2.76
  -2  -1  -4   53.19    2.74
  -2  -1  -4   53.90    2.92
  -2   1   4   48.33    2.78
  -2   1   4   54.44    2.76
   2   2   4   17.09    1.10
   2  -2  -4   16.09    0.90
   2  -2  -4   18.52    1.05
   2  -2  -4   16.86    0.95
   2   2   4   16.24    0.95
   2   2   4   16.64    0.94
   2  -2  -4   17.16    0.96
  -2   2   4   17.49    1.09
  -2   2   4   17.12    0.91
  -2  -2  -4   16.33    1.11
  -2  -2  -4   17.76    0.96
  -2   2   4   17.63    0.95
  -2  -2  -4   17.50    0.94
  -2   2   4   17.71    0.97
   2   3   4    0.25    0.11
   2  -3  -4    0.25    0.11
   2   3   4    0.93    0.37
   2  -3  -4    0.38    0.16
   2  -3  -4    0.40    0.12
   2   3   4    0.33    0.19
   2   3   4    0.32    0.16
   2   3   4    0.35    0.12
  -2   3   4    0.37    0.10
  -2  -3  -4    0.76    0.29
  -2  -3  -4    0.30    0.10
  -2   3   4    0.33    0.20
  -2  -3  -4    0.62    0.15
  -2   3   4    0.68    0.15
   2   4   4   91.64    4.74
   2  -4  -4   81.36    4.73
   2  -4  -4   88.31    4.76
   2   4   4   88.26    4.91
   2  -4  -4   95.30    4.75
   2   4   4   85.06    4.80
  -2   4   4   91.47    4.74
  -2  -4  -4   91.65    4.75
  -2   4   4   99.72    4.83
  -2  -4  -4  105.28    5.18
  -2  -4  -4   85.78    4.95
  -2  -4  -4   88.47    4.74
   2  -5  -4  112.92    6.10
   2   5   4  116.18    6.09
   2  -5  -4  109.40    6.09
   2   5   4  134.82    6.62
   2   5   4  118.04    6.16
   2   5   4  111.08    6.27
   2  -5  -4  122.27    6.09
  -2  -5  -4  110.00    6.31
  -2  -5  -4  112.55    6.09
  -2   5   4  111.57    6.09
  -2   5   4  125.07    6.15
  -2  -5  -4  122.02    6.63
   2  -6  -4  196.02   10.12
   2  -6  -4  197.13   10.11
   2   6   4  202.31   10.32
   2   6   4  200.59   10.11
   2  -6  -4  200.32   10.12
   2   6   4  201.64   10.17
   2  -6  -4  184.14    9.97
  -2   6   4  201.01   10.11
  -2  -6  -4  202.56   10.11
  -2   6   4  181.30    9.95
  -2  -6  -4  187.23   10.35
   2   7   4  247.65   12.35
   2   7   4  239.92   12.55
   2  -7  -4  239.99   12.35
   2   7   4  240.61   12.39
   2  -7  -4  219.17   12.21
   2  -7  -4  249.41   12.37
   2  -7  -4  230.97   12.35
  -2  -7  -4  236.97   12.39
  -2   7   4  237.00   12.35
  -2  -7  -4  240.66   12.36
  -2   7   4  261.02   12.35
  -2  -7  -4  242.01   12.35
  -2  -7  -4  245.94   12.66
  -2   7   4  220.89   12.17
   2  -8  -4   81.83    4.61
   2   8   4   87.99    4.81
   2   8   4   84.74    4.60
   2  -8  -4   88.34    4.64
   2   8   4   83.58    4.63
   2  -8  -4   85.49    4.45
  -2   8   4   90.10    4.61
  -2  -8  -4   89.43    4.61
  -2  -8  -4   86.09    5.56
  -2  -8  -4   86.29    4.64
  -2  -8  -4   82.18    4.60
  -2  -8  -4   85.40    4.90
  -2   8   4   81.90    4.40
  -2   8   4   90.28    4.57
   2   9   4   57.02    3.21
   2  -9  -4   57.81    3.18
   2  -9  -4   55.51    3.01
   2   9   4   60.62    3.40
   2  -9  -4   55.89    3.21
   2  -9  -4   50.11    3.46
  -2   9   4   56.48    3.16
  -2  -9  -4   54.72    3.48
  -2  -9  -4   57.55    3.18
  -2   9   4   60.05    3.12
  -2  -9  -4   57.38    3.18
  -2   9   4   55.68    2.95
  -2  -9  -4   61.92    4.35
  -2  -9  -4   57.59    3.21
   2  10   4   -0.12    0.37
   2 -10  -4    0.21    0.34
   2 -10  -4    0.03    0.37
   2  10   4    0.08    0.36
   2  10   4    0.61    0.30
   2 -10  -4    0.18    0.16
   2 -10  -4   -0.38    0.27
  -2 -10  -4    0.03    0.28
  -2 -10  -4   -0.11    1.11
  -2 -10  -4   -0.28    0.27
  -2  10   4    0.22    0.25
  -2 -10  -4    0.16    0.58
  -2  10   4    0.15    0.11
  -2 -10  -4    0.46    0.33
  -2  10   4    0.53    0.26
   2  11   4    7.50    0.87
   2 -11  -4    5.00    0.69
   2  11   4    5.47    0.72
   2  11   4    6.61    0.86
   2 -11  -4    6.00    0.53
   2 -11  -4    5.83    0.73
   2 -11  -4    5.55    0.86
  -2  11   4    5.82    0.69
  -2 -11  -4    6.38    0.76
  -2 -11  -4    5.96    0.72
  -2 -11  -4    7.02    1.20
  -2 -11  -4    4.58    1.75
  -2  11   4    7.01    0.62
  -2  11   4    5.62    0.41
  -2 -11  -4    5.93    0.78
   2 -12  -4    8.93    0.91
   2 -12  -4    9.65    1.12
   2  12   4    9.32    0.90
   2 -12  -4   10.85    1.06
   2 -12  -4    8.61    0.71
   2  12   4    9.62    0.98
   2  12   4    9.25    1.03
  -2 -12  -4    9.87    0.96
  -2 -12  -4    8.25    2.30
  -2  12   4    8.37    0.88
  -2  12   4    9.94    0.80
  -2  12   4    9.28    0.60
  -2 -12  -4    9.45    1.46
  -2 -12  -4    8.41    0.92
  -2 -12  -4    9.77    1.00
   2  13   4    0.48    0.39
   2 -13  -4    0.62    0.30
   2 -13  -4    0.41    0.56
   2  13   4   -0.05    0.52
   2  13   4    0.60    0.59
   2 -13  -4    0.41    0.45
   2 -13  -4    0.02    0.61
  -2 -13  -4    1.11    0.45
  -2  13   4    0.79    0.41
  -2 -13  -4    0.99    1.86
  -2  13   4    0.40    0.20
  -2 -13  -4   -0.06    0.88
  -2 -13  -4    0.28    0.47
  -2  13   4    0.58    0.35
  -2 -13  -4    0.16    0.41
   2  14   4    1.83    0.71
   2 -14  -4    0.42    0.75
   2  14   4    1.22    0.62
   2 -14  -4    1.72    0.55
   2  14   4    0.20    0.44
   2 -14  -4   -0.60    0.61
   2 -14  -4    0.75    0.36
  -2  14   4    0.88    0.25
  -2  14   4    0.66    0.39
  -2 -14  -4    2.79    1.19
  -2 -14  -4    1.04    2.09
  -2 -14  -4    0.33    0.82
  -2  14   4    1.76    0.49
  -2 -14  -4    0.66    0.53
  -2 -14  -4    1.65    0.58
   2  15   4   32.26    2.36
   2 -15  -4   31.23    2.42
   2 -15  -4   31.41    2.61
   2 -15  -4   33.10    1.98
   2  15   4   32.64    2.18
   2  15   4   34.19    2.29
   2 -15  -4   37.24    2.31
  -2 -15  -4   33.72    2.26
  -2  15   4   28.29    2.02
  -2  15   4   32.41    2.20
  -2 -15  -4   31.32    3.10
  -2 -15  -4   34.67    2.40
  -2 -15  -4   34.22    2.27
  -2  15   4   29.08    1.99
   2 -16  -4   54.45    3.86
   2  16   4   49.11    3.81
   2 -16  -4   57.00    3.64
   2  16   4   53.99    3.47
   2 -16  -4   58.52    3.49
   2 -16  -4   57.62    3.16
  -2 -16  -4   51.88    3.51
  -2 -16  -4   59.29    3.48
  -2  16   4   52.14    3.36
  -2 -16  -4   59.76    3.45
  -2  16   4   49.37    3.16
  -2  16   4   57.81    2.98
   2 -17  -4    5.40    1.00
   2  17   4    5.04    0.94
   2 -17  -4    5.62    0.78
   2  17   4    4.45    1.05
   2 -17  -4    4.96    1.59
  -2 -17  -4    5.24    0.95
  -2  17   4    2.93    0.95
  -2  17   4    3.18    0.86
  -2 -17  -4    4.99    0.95
   2  18   4   16.59    1.87
  -2  18   4   20.36    1.94
  -2  18   4   14.64    1.52
  -2 -18  -4   18.20    1.96
   3 -17   4    7.85    1.03
   3  17  -4    8.43    1.54
  -3 -17   4    7.45    1.24
  -3  17  -4    7.25    1.09
   3  16  -4    2.37    1.07
   3 -16   4    4.34    0.74
   3  16  -4    2.97    0.73
  -3 -16   4    2.55    0.86
  -3  16  -4    3.52    0.80
  -3  16  -4    2.67    0.64
   3  15  -4   -0.24    0.56
   3 -15   4    0.82    0.51
   3  15  -4   -0.11    0.87
   3  15  -4   -0.29    1.46
   3 -15   4    0.28    0.80
  -3  15  -4    1.43    0.62
  -3  15  -4    0.97    0.48
  -3 -15   4    0.11    0.68
  -3 -15   4    0.45    0.69
   3  14  -4    0.02    1.27
   3 -14   4   -0.22    0.64
   3  14  -4    0.59    0.82
   3 -14   4    0.83    0.42
   3  14  -4   -0.25    0.50
  -3  14  -4   -0.69    0.50
  -3  14  -4    0.18    0.40
  -3 -14   4    0.59    0.61
  -3 -14   4    0.02    0.54
   3  13  -4    1.78    1.22
   3 -13   4    1.32    0.65
   3 -13   4    3.29    2.07
   3  13  -4    2.32    0.80
   3  13  -4    2.00    0.54
   3 -13   4    1.45    0.44
   3  13  -4    2.53    0.69
  -3  13  -4    1.79    0.39
  -3 -13   4    2.44    0.64
  -3 -13   4    1.77    2.13
  -3 -13   4    1.12    0.55
  -3  13  -4    2.10    0.53
   3  12  -4    8.09    2.02
   3  12  -4    5.14    1.01
   3 -12   4    6.25    0.69
   3  12  -4    4.90    1.20
   3  12  -4    5.80    0.83
   3  12  -4    4.63    0.68
   3 -12   4    7.20    0.94
  -3  12  -4    6.94    0.84
  -3 -12   4    7.45    2.28
  -3  12  -4    7.20    0.63
  -3 -12   4    6.54    0.89
  -3 -12   4    6.20    0.75
   3  11  -4  129.08    7.24
   3 -11   4  132.39    6.88
   3 -11   4  122.15    6.75
   3  11  -4  123.67    6.88
   3  11  -4  129.05    6.89
  -3 -11   4  135.01    6.87
  -3  11  -4  134.43    6.91
  -3  11  -4  131.35    6.72
  -3 -11   4  119.96    7.40
   3 -10   4   84.92    4.84
   3 -10   4   95.02    4.87
   3  10  -4   88.81    5.21
   3  10  -4   92.63    4.89
   3  10  -4   92.72    4.92
  -3 -10   4   89.71    4.97
  -3 -10   4   77.47    6.19
  -3  10  -4   96.90    4.90
  -3  10  -4   85.73    4.89
  -3 -10   4   92.04    4.85
   3  -9   4    5.94    0.71
   3   9  -4    7.39    0.78
   3   9  -4    6.29    0.98
   3   9  -4    5.43    0.70
   3  -9   4    6.60    0.53
  -3   9  -4    7.24    0.57
  -3  -9   4    7.24    0.80
  -3   9  -4    7.15    0.69
   3   8  -4    0.32    0.43
   3  -8   4    0.46    0.16
   3   8  -4    0.18    0.25
   3   8  -4    0.26    0.58
   3   8  -4    0.18    0.81
   3  -8   4    0.44    0.26
   3   8  -4   -0.15    0.30
  -3   8  -4    0.10    0.22
  -3   8  -4    0.50    0.20
  -3  -8   4    0.36    0.31
  -3  -8   4    0.31    0.98
  -3  -8   4    0.05    0.24
   3   7  -4   31.63    2.34
   3  -7   4   35.46    1.97
   3   7  -4   32.64    2.04
   3   7  -4   32.33    2.28
   3   7  -4   32.80    1.97
   3   7  -4   37.78    3.17
   3  -7   4   34.70    1.86
  -3  -7   4   35.17    1.96
  -3   7  -4   34.65    1.98
  -3  -7   4   33.60    2.07
  -3   7  -4   36.70    1.93
  -3  -7   4   36.45    3.03
   3   6  -4    0.06    0.17
   3  -6   4    0.22    0.18
   3  -6   4    0.25    0.10
   3   6  -4   -0.05    0.33
   3   6  -4   -0.24    0.44
   3   6  -4    0.25    0.34
   3   6  -4   -0.26    0.66
  -3   6  -4    0.21    0.18
  -3  -6   4   -0.26    0.22
  -3   6  -4    0.50    0.19
  -3  -6   4    0.33    0.69
  -3  -6   4    0.09    0.19
   3   5  -4    0.60    0.43
   3   5  -4    0.80    0.21
   3   5  -4    0.87    0.72
   3  -5   4    0.94    0.15
   3   5  -4    1.04    0.30
   3  -5   4    0.76    0.18
  -3   5  -4    1.07    0.23
  -3  -5   4    0.77    0.26
  -3   5  -4    0.63    0.17
  -3  -5   4    0.84    0.21
  -3  -5   4    0.78    0.68
   3   4  -4   35.10    2.03
   3   4  -4   37.16    2.41
   3   4  -4   42.45    2.93
   3  -4   4   35.77    1.98
   3  -4   4   36.56    2.00
   3   4  -4   36.15    2.11
   3  -4   4   41.36    1.99
   3  -4   4   35.72    2.01
  -3   4  -4   37.46    2.04
  -3  -4   4   41.12    2.84
  -3  -4   4   34.09    2.10
  -3  -4   4   37.56    2.01
  -3   4  -4   37.20    2.07
   3   3  -4   70.07    3.74
   3   3  -4   60.15    3.44
   3   3  -4   63.59    3.37
   3  -3   4   65.28    3.35
   3  -3   4   61.72    3.38
   3  -3   4   61.98    3.38
   3  -3   4   73.86    3.44
  -3  -3   4   64.41    3.35
  -3   3  -4   61.70    3.44
  -3  -3   4   60.77    3.45
  -3   3  -4   64.88    3.38
   3   2  -4   75.96    4.21
   3   2  -4   78.06    4.13
   3   2  -4   86.41    4.48
   3  -2   4   78.12    4.12
   3  -2   4   81.58    4.19
   3  -2   4   79.14    4.21
  -3   2  -4   83.53    4.14
  -3  -2   4   78.34    4.22
  -3  -2   4   81.26    4.12
  -3   2  -4   76.10    4.23
   3   1  -4  108.73    5.68
   3   1  -4  108.31    5.90
   3   1  -4  114.69    5.61
   3   1  -4  111.41    6.37
   3  -1   4  111.22    5.59
   3  -1   4  111.67    5.70
   3  -1   4  110.41    5.74
  -3   1  -4  110.37    5.60
  -3  -1   4   93.61    5.86
  -3  -1   4  107.88    5.59
  -3  -1   4  111.42    5.69
   3   0  -4  118.40    6.15
   3   0  -4  121.18    6.09
   3   0   4  116.25    6.08
   3   0   4  116.94    6.26
   3   0  -4  118.06    6.09
   3   0   4  116.79    6.21
  -3   0  -4  115.58    6.08
  -3   0   4  122.11    6.09
  -3   0   4  120.81    6.16
  -3   0  -4  122.12    6.08
   3   1   4  109.41    6.03
   3   1   4  106.67    5.79
   3  -1  -4  113.72    5.88
   3   1   4  108.33    5.86
   3  -1  -4  113.26    5.66
   3   1   4  110.64    5.65
   3  -1  -4  111.27    5.69
   3  -1  -4  112.52    5.65
  -3   1   4  114.87    5.70
  -3  -1  -4  109.62    5.90
  -3  -1  -4  108.67    5.64
  -3  -1  -4  111.77    5.65
  -3   1   4   95.76    5.88
  -3   1   4  115.47    5.67
   3   2   4   78.73    4.23
   3   2   4   81.00    4.22
   3  -2  -4   82.20    4.23
   3   2   4   78.91    4.46
   3  -2  -4   81.68    4.23
   3  -2  -4   84.07    4.25
   3  -2  -4   90.98    4.42
  -3   2   4   82.45    4.23
  -3  -2  -4   74.44    4.48
  -3   2   4   82.91    4.26
  -3  -2  -4   80.33    4.21
  -3  -2  -4   82.66    4.24
  -3   2   4   84.26    4.49
   3   3   4   65.26    3.37
   3  -3  -4   63.14    3.41
   3  -3  -4   61.25    3.35
   3  -3  -4   63.09    3.38
   3  -3  -4   75.16    3.53
   3   3   4   62.46    3.63
   3   3   4   65.34    3.52
  -3  -3  -4   64.57    3.40
  -3   3   4   65.50    3.38
  -3  -3  -4   63.61    3.68
  -3  -3  -4   64.47    3.37
   3   4   4   35.15    2.25
   3  -4  -4   39.94    2.08
   3   4   4   36.21    2.13
   3  -4  -4   34.75    1.90
   3  -4  -4   36.41    2.01
   3  -4  -4   35.29    1.92
   3   4   4   38.30    2.07
   3  -4  -4   37.69    2.04
  -3  -4  -4   36.55    2.34
  -3  -4  -4   37.08    2.00
  -3  -4  -4   42.02    2.50
  -3   4   4   38.15    2.01
  -3   4   4   38.90    2.21
  -3  -4  -4   35.31    2.01
   3   5   4    0.69    0.46
   3  -5  -4    0.97    0.21
   3  -5  -4    0.59    0.19
   3   5   4    0.84    0.33
   3   5   4    1.15    0.20
   3  -5  -4    0.95    0.22
   3   5   4    1.00    0.31
  -3  -5  -4    0.90    0.42
  -3  -5  -4    0.58    0.47
  -3   5   4    0.03    0.27
  -3  -5  -4    0.62    0.17
  -3  -5  -4    0.77    0.19
  -3   5   4    0.77    0.17
   3  -6  -4    0.15    0.19
   3   6   4   -0.10    0.29
   3   6   4    0.24    0.45
   3   6   4   -0.10    0.30
   3  -6  -4    0.06    0.17
   3  -6  -4    0.20    0.17
   3   6   4    0.15    0.19
  -3  -6  -4    0.09    0.14
  -3   6   4    0.00    0.26
  -3  -6  -4    0.91    0.24
  -3  -6  -4    0.53    0.56
  -3   6   4    0.07    0.15
   3  -7  -4   35.12    2.03
   3  -7  -4   35.48    2.02
   3   7   4   35.94    2.01
   3  -7  -4   35.47    1.99
   3   7   4   34.81    2.11
   3  -7  -4   34.39    1.82
   3   7   4   38.34    2.72
   3   7   4   33.87    2.27
  -3  -7  -4   33.32    2.37
  -3  -7  -4   38.06    2.81
  -3   7   4   35.62    2.09
  -3   7   4   34.05    2.00
  -3  -7  -4   34.89    2.02
  -3  -7  -4   35.27    2.00
   3  -8  -4    0.14    0.27
   3   8   4    0.32    0.27
   3  -8  -4    0.47    0.12
   3   8   4    0.27    0.63
   3   8   4    0.54    0.36
   3  -8  -4    0.50    0.29
   3  -8  -4    0.54    0.27
   3   8   4    0.68    0.41
  -3   8   4    0.44    0.10
  -3  -8  -4    0.33    0.22
  -3  -8  -4   -0.31    0.52
  -3  -8  -4    0.45    0.77
  -3   8   4    0.18    0.28
  -3   8   4    0.14    0.20
  -3  -8  -4    0.13    0.27
   3   9   4    6.56    0.70
   3  -9  -4    6.59    0.72
   3   9   4    6.37    0.80
   3  -9  -4    7.17    0.73
   3  -9  -4    6.55    0.44
   3  -9  -4    6.73    0.75
   3   9   4    7.03    0.91
  -3  -9  -4    6.61    1.16
  -3  -9  -4    6.62    0.69
  -3   9   4    6.81    0.66
  -3   9   4    7.05    0.43
   3 -10  -4   92.83    5.10
   3 -10  -4   93.55    5.09
   3 -10  -4   91.81    4.86
   3  10   4   98.01    5.17
   3  10   4   94.86    5.38
   3  10   4   94.81    5.07
   3 -10  -4   98.93    5.12
  -3 -10  -4   87.40    5.50
  -3 -10  -4   96.87    5.08
  -3  10   4   84.60    5.04
  -3  10   4   97.85    4.83
  -3 -10  -4   96.24    5.17
  -3 -10  -4   89.55    5.10
  -3  10   4   96.83    5.08
   3 -11  -4  138.44    7.08
   3  11   4  130.12    7.00
   3 -11  -4  129.38    6.79
   3  11   4  130.60    7.30
   3 -11  -4  129.78    7.02
   3  11   4  132.45    7.09
   3 -11  -4  131.35    7.04
  -3 -11  -4  137.01    7.10
  -3 -11  -4  115.85    7.44
  -3  11   4  131.85    7.01
  -3 -11  -4  132.87    7.03
  -3  11   4  134.04    6.75
  -3 -11  -4  133.65    7.01
   3 -12  -4    8.21    1.04
   3 -12  -4    6.26    0.84
   3  12   4    7.87    1.11
   3  12   4    7.60    1.08
   3 -12  -4    6.40    0.86
   3 -12  -4    5.99    0.54
  -3  12   4    6.72    0.48
  -3 -12  -4    6.47    2.01
  -3 -12  -4    6.16    1.30
  -3  12   4    5.39    0.71
  -3  12   4    7.63    0.81
  -3 -12  -4    5.60    0.75
   3  13   4    2.09    0.78
   3 -13  -4    1.86    0.66
   3  13   4    2.78    0.81
   3 -13  -4    2.04    0.33
   3 -13  -4    2.57    0.76
   3 -13  -4    2.08    0.54
   3  13   4    1.89    0.51
  -3  13   4    1.76    0.26
  -3 -13  -4    1.87    0.61
  -3  13   4    1.91    0.50
  -3 -13  -4    1.15    1.83
  -3 -13  -4    1.72    0.51
  -3 -13  -4    2.82    1.22
  -3 -13  -4    2.12    0.62
  -3  13   4    1.45    0.48
   3  14   4    0.81    0.70
   3 -14  -4    0.55    0.31
   3 -14  -4    0.64    0.79
   3 -14  -4    0.52    0.52
   3  14   4    1.21    0.50
   3 -14  -4   -0.08    0.69
   3  14   4    0.40    0.86
  -3 -14  -4    2.30    2.24
  -3  14   4    0.32    0.24
  -3 -14  -4    0.44    0.60
  -3  14   4    0.56    0.48
  -3  14   4    0.06    0.46
  -3 -14  -4    0.81    0.60
  -3 -14  -4    0.32    0.50
   3  15   4   -0.53    0.74
   3 -15  -4    0.30    0.37
   3  15   4    1.34    0.54
   3 -15  -4    1.17    0.97
   3 -15  -4    0.79    0.63
   3 -15  -4    0.10    0.88
  -3 -15  -4    0.94    2.60
  -3 -15  -4    1.59    0.69
  -3 -15  -4    0.84    0.55
  -3  15   4   -0.30    0.52
  -3  15   4   -0.12    0.51
  -3 -15  -4    0.67    0.70
  -3  15   4    1.03    0.30
   3 -16  -4    4.55    0.58
   3 -16  -4    4.54    0.91
   3  16   4    3.99    1.05
   3  16   4    1.71    0.74
   3 -16  -4    5.69    1.33
  -3  16   4    2.87    0.71
  -3 -16  -4    4.14    0.80
  -3  16   4    3.03    0.74
   3  17   4    7.18    1.28
  -3 -17  -4    6.87    1.03
  -3  17   4    5.38    0.92
  -3  17   4    7.09    1.09
   4  16  -4   -1.23    1.11
   4 -16   4   -0.13    0.63
  -4 -16   4    0.41    0.94
  -4  16  -4    0.40    0.72
   4 -15   4    3.19    0.63
   4  15  -4    0.50    1.10
  -4  15  -4    1.95    0.66
  -4  15  -4    2.91    0.72
  -4 -15   4    0.74    0.80
   4  14  -4    1.70    0.76
   4  14  -4    2.73    1.84
   4  14  -4    2.81    1.05
   4 -14   4    1.59    0.52
  -4  14  -4    2.68    0.59
  -4 -14   4    3.35    0.78
  -4 -14   4    2.66    0.73
  -4  14  -4    2.25    0.62
   4  13  -4    7.84    1.76
   4  13  -4   11.84    1.34
   4  13  -4   12.99    1.73
   4 -13   4   11.02    1.37
   4  13  -4   13.85    2.64
   4 -13   4   12.23    1.01
  -4 -13   4   10.61    3.23
  -4  13  -4   13.53    1.22
  -4 -13   4   13.80    1.33
  -4  13  -4   14.05    1.08
   4  12  -4    0.70    0.48
   4  12  -4    0.32    0.72
   4 -12   4    0.36    0.33
   4  12  -4    0.69    1.59
   4 -12   4    0.88    0.51
   4  12  -4    0.20    1.04
   4  12  -4    0.80    0.66
  -4  12  -4    0.56    0.41
  -4 -12   4    0.77    0.52
  -4 -12   4    0.48    0.55
  -4  12  -4    0.43    0.37
  -4 -12   4    2.21    1.95
   4  11  -4   27.46    1.91
   4  11  -4   27.44    2.24
   4  11  -4   28.66    1.84
   4 -11   4   26.06    1.63
   4 -11   4   26.74    1.84
  -4  11  -4   30.96    1.71
  -4 -11   4   26.62    1.92
  -4 -11   4   28.14    1.80
  -4  11  -4   26.09    1.78
   4  10  -4   22.89    2.82
   4  10  -4   18.95    2.12
   4  10  -4   22.43    1.62
   4  10  -4   22.74    2.00
   4  10  -4   21.72    1.50
   4 -10   4   21.00    1.31
   4 -10   4   21.42    1.50
  -4  10  -4   24.31    1.44
  -4 -10   4   21.71    1.63
  -4 -10   4   23.48    1.50
  -4  10  -4   23.68    1.85
  -4 -10   4   22.63    3.00
   4  -9   4   86.32    4.39
   4   9  -4   78.50    6.01
   4   9  -4   84.83    4.55
   4  -9   4   84.11    4.52
   4   9  -4   80.80    4.97
   4   9  -4   84.20    4.64
  -4   9  -4   87.91    4.56
  -4  -9   4   84.39    4.68
  -4  -9   4   76.22    5.90
  -4   9  -4   87.18    4.50
   4  -8   4   19.83    1.30
   4  -8   4   20.88    1.15
   4   8  -4   21.29    1.45
   4   8  -4   18.63    1.66
   4   8  -4   14.79    2.44
   4   8  -4   21.30    1.33
  -4   8  -4   21.94    1.30
  -4   8  -4   19.40    1.29
  -4  -8   4   20.10    1.27
  -4  -8   4   19.10    1.40
   4   7  -4    8.86    1.76
   4   7  -4    9.72    1.16
   4  -7   4    9.63    0.75
   4  -7   4    9.91    0.63
   4   7  -4    6.95    1.22
   4   7  -4   10.06    0.91
   4   7  -4   11.09    0.80
  -4  -7   4   10.64    0.90
  -4  -7   4    8.51    1.86
  -4   7  -4   10.85    0.81
  -4   7  -4   10.64    0.77
  -4  -7   4   10.94    0.75
   4   6  -4    6.02    0.87
   4  -6   4    7.83    0.39
   4  -6   4    6.51    0.55
   4   6  -4    5.82    0.57
   4   6  -4    6.20    1.39
   4  -6   4    6.78    0.47
   4  -6   4    6.35    0.43
   4   6  -4    6.75    0.73
   4   6  -4    5.40    1.03
  -4  -6   4    6.60    0.69
  -4  -6   4    7.35    0.54
  -4  -6   4    6.13    1.42
  -4   6  -4    6.44    0.55
  -4   6  -4    6.40    0.62
   4  -5   4    2.76    0.32
   4  -5   4    2.39    0.29
   4   5  -4    2.75    0.37
   4  -5   4    3.00    0.29
   4   5  -4    3.03    0.47
   4  -5   4    2.81    0.34
  -4   5  -4    3.12    0.35
  -4  -5   4    3.54    0.49
  -4  -5   4    2.32    0.96
  -4   5  -4    2.84    0.43
  -4  -5   4    3.25    0.32
   4   4  -4    0.92    0.59
   4  -4   4    0.98    0.25
   4   4  -4    1.03    0.79
   4  -4   4    0.38    0.18
   4  -4   4    0.33    0.14
   4   4  -4    0.45    0.30
   4  -4   4    0.39    0.14
   4   4  -4    0.26    0.15
  -4   4  -4    0.46    0.15
  -4   4  -4    0.31    0.26
  -4  -4   4    0.34    0.12
  -4  -4   4    0.47    0.26
   4   3  -4   23.42    1.39
   4   3  -4   22.95    1.25
   4  -3   4   20.02    1.40
   4  -3   4   22.83    1.35
   4  -3   4   22.76    1.30
   4  -3   4   22.83    1.25
   4   3  -4   22.27    2.15
   4   3  -4   17.51    1.89
  -4  -3   4   22.36    1.38
  -4   3  -4   21.67    1.38
  -4  -3   4   23.44    1.22
  -4   3  -4   23.60    1.25
   4  -2   4   39.70    2.03
   4  -2   4   35.43    2.28
   4   2  -4   39.73    2.05
   4  -2   4   37.83    2.21
   4  -2   4   37.87    2.14
   4   2  -4   38.23    2.18
   4   2  -4   37.82    2.50
   4   2  -4   40.42    3.06
  -4  -2   4   38.47    2.02
  -4  -2   4   39.02    2.19
  -4   2  -4   40.47    2.05
   4   1  -4   74.59    3.90
   4  -1   4   71.18    4.10
   4  -1   4   77.30    3.88
   4   1  -4   77.30    3.89
   4  -1   4   74.54    4.04
   4   1  -4   73.58    4.02
  -4   1  -4   77.19    3.87
  -4  -1   4   75.31    4.03
  -4   1  -4   78.31    3.89
  -4  -1   4   75.14    3.88
   4   0   4    9.34    0.74
   4   0   4   10.28    0.83
   4   0  -4   10.80    0.71
   4   0  -4   10.08    0.58
   4   0   4   10.42    0.57
   4   0  -4    9.73    0.58
  -4   0  -4   10.05    0.56
  -4   0  -4   10.15    0.56
  -4   0   4   10.00    0.59
  -4   0   4   10.55    0.71
   4  -1  -4   82.41    4.05
   4  -1  -4   92.03    4.41
   4  -1  -4   76.97    4.03
   4   1   4   71.73    4.21
   4   1   4   76.39    4.02
   4   1   4   74.66    4.31
   4  -1  -4   72.90    4.10
  -4  -1  -4   76.25    4.00
  -4   1   4   83.58    4.44
  -4   1   4   76.82    4.04
  -4  -1  -4   77.29    4.01
   4  -2  -4   38.38    2.02
   4  -2  -4   40.22    2.06
   4   2   4   36.09    2.22
   4   2   4   38.08    2.34
   4   2   4   40.94    2.68
   4  -2  -4   37.44    2.08
   4   2   4   40.87    2.24
   4  -2  -4   40.06    2.30
  -4  -2  -4   39.16    2.02
  -4  -2  -4   38.06    2.00
  -4   2   4   33.08    2.32
   4   3   4   23.18    1.92
   4   3   4   23.71    1.28
   4  -3  -4   23.55    1.31
   4   3   4   22.58    1.62
   4  -3  -4   22.65    1.30
   4  -3  -4   24.04    1.50
   4  -3  -4   23.01    1.29
   4   3   4   22.90    1.51
  -4  -3  -4   23.91    1.30
  -4   3   4   24.88    1.29
  -4  -3  -4   24.50    1.27
   4  -4  -4    0.88    0.31
   4  -4  -4    0.30    0.14
   4  -4  -4    0.11    0.14
   4   4   4    0.25    0.13
   4   4   4    1.10    0.61
   4  -4  -4    0.13    0.16
   4   4   4    0.76    0.38
   4  -4  -4    0.21    0.09
   4   4   4    0.12    0.30
  -4   4   4    0.27    0.12
  -4  -4  -4    0.39    0.13
  -4   4   4    0.64    0.37
  -4  -4  -4    0.42    0.12
   4  -5  -4    3.18    0.27
   4  -5  -4    2.53    0.34
   4  -5  -4    3.36    0.39
   4   5   4    2.70    0.33
   4   5   4    3.04    0.63
   4   5   4    3.45    0.53
   4  -5  -4    2.31    0.39
  -4   5   4    3.15    0.32
  -4  -5  -4    3.44    0.32
  -4  -5  -4    3.39    0.36
  -4  -5  -4    2.55    0.82
   4   6   4    6.10    0.54
   4   6   4    6.44    0.74
   4   6   4    6.57    1.27
   4  -6  -4    7.22    0.41
   4   6   4    6.67    0.86
   4  -6  -4    6.89    0.56
   4  -6  -4    7.28    0.60
   4  -6  -4    7.63    0.59
   4  -6  -4    6.62    0.38
  -4   6   4    6.48    0.53
  -4  -6  -4    6.30    0.55
  -4  -6  -4    6.75    0.52
  -4   6   4    5.56    0.76
  -4  -6  -4    6.22    1.17
   4   7   4    8.50    0.91
   4  -7  -4   10.36    0.77
   4  -7  -4    9.50    0.78
   4   7   4   11.27    0.75
   4   7   4    9.57    1.06
   4   7   4    7.71    1.40
   4  -7  -4   10.28    0.54
   4  -7  -4   10.94    0.74
   4  -7  -4    9.82    0.53
  -4   7   4   10.93    0.74
  -4  -7  -4    7.39    1.53
  -4  -7  -4    9.87    0.72
  -4  -7  -4   10.94    0.76
  -4   7   4    7.91    0.91
   4  -8  -4   20.78    1.35
   4  -8  -4   20.32    1.30
   4  -8  -4   21.08    1.33
   4   8   4   19.90    1.30
   4   8   4   20.56    1.50
   4   8   4   19.94    1.69
  -4  -8  -4   23.02    1.31
  -4  -8  -4   20.00    1.32
  -4   8   4   20.96    1.31
   4  -9  -4   88.67    4.60
   4   9   4   85.68    4.96
   4  -9  -4   89.42    4.58
   4   9   4   85.14    4.73
   4  -9  -4   83.63    4.60
   4   9   4   87.04    4.57
   4   9   4   79.82    5.53
  -4  -9  -4   74.91    5.58
  -4  -9  -4   87.32    4.56
  -4   9   4   89.21    4.57
  -4   9   4   75.57    4.67
  -4  -9  -4   89.76    4.59
   4 -10  -4   20.93    1.15
   4 -10  -4   20.85    1.47
   4  10   4   22.13    1.71
   4 -10  -4   23.17    1.53
   4 -10  -4   22.37    1.49
   4  10   4   19.78    1.80
   4  10   4   20.78    1.45
  -4  10   4   22.89    1.46
  -4 -10  -4   21.63    1.62
  -4 -10  -4   24.44    2.83
  -4  10   4   21.51    1.58
   4  11   4   28.36    2.02
   4  11   4   27.71    1.79
   4 -11  -4   27.47    1.83
   4 -11  -4   27.17    1.87
   4  11   4   28.94    2.20
   4 -11  -4   25.87    1.97
  -4  11   4   26.67    1.74
  -4 -11  -4   28.34    1.84
  -4 -11  -4   27.16    1.75
   4 -12  -4    0.51    0.50
   4 -12  -4    0.43    0.60
   4 -12  -4    0.25    0.57
   4  12   4    0.56    0.44
   4  12   4    0.39    0.68
   4  12   4    1.18    0.70
  -4  12   4    0.28    0.52
  -4 -12  -4    0.34    1.74
  -4 -12  -4    0.77    0.55
  -4  12   4    0.45    0.38
  -4 -12  -4    0.51    0.39
   4 -13  -4   14.36    1.44
   4 -13  -4    9.58    1.18
   4 -13  -4   12.09    0.76
   4  13   4   12.87    1.32
   4 -13  -4   12.56    1.46
   4  13   4   11.11    1.59
  -4  13   4   12.77    1.26
  -4  13   4   13.52    1.19
  -4 -13  -4   15.50    3.47
  -4 -13  -4   13.65    1.17
  -4  13   4   12.23    0.76
   4  14   4    4.14    1.01
   4 -14  -4    2.95    0.40
   4 -14  -4    2.37    0.92
   4  14   4    1.69    0.74
   4 -14  -4    2.49    0.70
  -4  14   4    3.02    0.62
  -4 -14  -4    1.21    1.06
  -4 -14  -4    1.84    2.55
  -4  14   4    3.50    0.75
  -4 -14  -4    2.30    0.60
  -4  14   4    3.39    0.41
   4 -15  -4    0.77    1.00
   4  15   4    2.02    0.96
  -4  15   4    1.67    0.60
  -4 -15  -4    1.34    3.12
  -4  15   4    2.14    0.77
  -4 -15  -4    1.54    0.65
   4  16   4   -0.64    0.99
  -4  16   4   -0.10    0.67
  -4 -16  -4    1.62    0.70
  -4  16   4    1.11    0.82
  -4 -17  -4    2.14    0.82
   5  15  -4    1.77    1.29
   5 -15   4    0.03    0.60
  -5  15  -4   -0.22    0.62
  -5 -15   4    1.85    0.98
   5 -14   4    8.93    1.02
   5  14  -4   10.19    1.65
  -5  14  -4    8.78    1.18
  -5 -14   4    8.29    1.27
  -5  14  -4    9.09    1.33
   5  13  -4    1.73    0.68
   5  13  -4    0.61    1.72
   5 -13   4    0.37    0.41
   5  13  -4    1.39    1.03
  -5 -13   4    1.05    0.50
  -5 -13   4    0.80    0.74
  -5  13  -4    0.72    0.61
  -5  13  -4    0.53    0.49
   5  12  -4    1.94    0.98
   5  12  -4    1.41    0.61
   5  12  -4   -0.18    1.59
   5 -12   4    1.83    0.42
  -5  12  -4    2.05    0.53
  -5 -12   4    1.87    0.67
  -5  12  -4    2.02    0.60
  -5 -12   4    2.13    0.50
   5  11  -4    0.00    0.44
   5 -11   4   -0.09    0.55
   5  11  -4   -0.65    1.29
   5 -11   4    0.29    0.27
   5  11  -4   -0.73    1.52
   5  11  -4    0.36    0.76
  -5  11  -4   -0.15    0.36
  -5 -11   4    0.32    0.37
  -5 -11   4   -0.29    2.03
  -5 -11   4    0.42    0.58
  -5  11  -4   -0.23    0.45
   5  10  -4    9.48    0.96
   5 -10   4    9.75    0.93
   5 -10   4    9.83    0.69
   5  10  -4    9.23    1.23
   5  10  -4    9.32    1.38
  -5 -10   4    8.42    1.04
  -5 -10   4    8.91    0.82
  -5  10  -4    9.12    0.93
  -5  10  -4    8.89    0.87
  -5 -10   4    5.77    2.09
   5  -9   4    0.02    0.31
   5   9  -4    0.01    1.05
   5   9  -4    0.66    0.36
   5   9  -4   -0.45    0.56
   5   9  -4   -1.14    2.10
   5  -9   4    0.28    0.19
   5   9  -4    0.14    0.64
  -5  -9   4   -0.02    1.45
  -5  -9   4    0.00    0.44
  -5   9  -4    1.18    0.43
  -5  -9   4    0.25    0.27
  -5   9  -4   -0.04    0.26
   5   8  -4   -0.83    0.95
   5  -8   4   -0.04    0.28
   5  -8   4    0.13    0.16
   5   8  -4    0.53    0.51
   5   8  -4    0.40    1.18
   5   8  -4    0.07    0.66
   5   8  -4    0.36    0.30
  -5   8  -4    0.12    0.24
  -5   8  -4    0.32    0.39
  -5  -8   4    0.31    0.22
  -5  -8   4    0.24    1.24
   5  -7   4    0.26    0.17
   5   7  -4    0.03    0.26
   5   7  -4    0.76    0.48
   5  -7   4    0.29    0.26
   5   7  -4    0.41    1.13
   5   7  -4    0.61    0.61
   5   7  -4   -0.99    0.87
   5  -7   4    0.44    0.13
  -5  -7   4   -0.67    1.18
  -5   7  -4    0.23    0.22
  -5  -7   4    0.39    0.20
  -5  -7   4    0.90    0.40
   5   6  -4    1.26    0.30
   5   6  -4    1.02    0.89
   5   6  -4    1.70    1.09
   5  -6   4    1.09    0.26
   5   6  -4    0.67    0.47
   5  -6   4    0.85    0.23
   5  -6   4    1.17    0.22
   5  -6   4    1.14    0.21
  -5   6  -4    0.61    0.24
  -5  -6   4    0.89    0.44
  -5  -6   4    0.87    0.21
  -5   6  -4    0.65    0.38
   5  -5   4    0.09    0.16
   5  -5   4   -0.47    0.24
   5   5  -4   -0.24    0.20
   5   5  -4    0.57    0.87
   5  -5   4   -0.22    0.16
   5  -5   4    0.04    0.21
   5   5  -4    0.50    0.41
   5   5  -4    0.49    0.75
  -5  -5   4    0.00    0.12
  -5  -5   4   -0.36    0.27
   5  -4   4    3.40    0.54
   5   4  -4    4.86    1.37
   5  -4   4    3.28    0.49
   5   4  -4    4.14    0.57
   5  -4   4    3.79    0.38
   5   4  -4    3.81    0.41
   5  -4   4    3.99    0.35
   5   4  -4    3.33    0.97
  -5  -4   4    3.51    0.30
  -5  -4   4    3.90    0.55
  -5   4  -4    3.33    0.35
   5   3  -4    7.23    1.55
   5   3  -4    4.65    0.40
   5  -3   4    4.72    0.59
   5  -3   4    5.14    0.49
   5  -3   4    4.56    0.76
   5   3  -4    5.27    0.64
   5  -3   4    4.49    0.35
   5   3  -4    5.61    1.03
  -5  -3   4    4.73    0.33
  -5   3  -4    5.04    0.36
  -5  -3   4    5.28    0.61
   5   2  -4    1.57    0.40
   5   2  -4    1.78    0.20
   5   2  -4    1.65    0.19
   5  -2   4    1.79    0.33
   5   2  -4    1.52    0.67
   5   2  -4    1.31    0.90
   5  -2   4    1.83    0.39
   5  -2   4    1.22    0.54
   5  -2   4    1.67    0.18
  -5  -2   4    1.02    0.34
  -5   2  -4    1.70    0.16
  -5  -2   4    1.55    0.17
  -5   2  -4    1.69    0.14
   5   1  -4    5.21    0.34
   5  -1   4    4.45    0.29
   5   1  -4    6.39    1.37
   5   1  -4    6.23    1.00
   5  -1   4    4.01    0.60
   5   1  -4    4.81    0.33
   5   1  -4    5.33    0.58
   5  -1   4    5.91    0.86
   5  -1   4    4.63    0.50
  -5  -1   4    4.56    0.30
   5   0  -4    2.42    0.71
   5   0   4    3.35    0.48
   5   0   4    4.32    0.62
   5   0  -4    3.52    0.49
   5   0  -4    3.80    0.29
   5   0   4    2.67    0.67
   5   0  -4    3.85    0.27
   5  -1  -4    5.31    0.93
   5  -1  -4    4.80    0.33
   5  -1  -4    3.93    0.50
   5   1   4    4.52    0.61
   5   1   4    5.21    0.67
   5  -1  -4    5.40    0.36
   5   1   4    6.55    1.07
   5   1   4    4.09    0.56
   5   2   4    1.76    0.74
   5  -2  -4    1.88    0.21
   5  -2  -4    1.55    0.19
   5   2   4    1.88    0.46
   5   2   4    2.20    0.52
   5  -2  -4    2.18    0.74
   5   2   4    1.39    0.38
   5  -2  -4    1.74    0.32
   5  -2  -4    1.34    0.26
  -5   2   4    1.03    0.53
   5  -3  -4    5.38    0.43
   5   3   4    5.93    1.19
   5   3   4    4.61    0.66
   5  -3  -4    5.73    0.80
   5  -3  -4    4.99    0.37
   5  -3  -4    5.17    0.48
   5   3   4    5.70    0.82
   5  -3  -4    5.10    0.43
  -5  -3  -4    5.31    0.35
  -5  -3  -4    4.93    0.32
  -5   3   4    4.95    0.82
   5  -4  -4    3.75    0.42
   5  -4  -4    3.71    0.65
   5   4   4    3.72    1.01
   5   4   4    3.29    0.61
   5   4   4    3.01    0.69
   5  -4  -4    3.90    0.41
   5  -4  -4    3.65    0.35
   5  -4  -4    4.11    0.33
   5   4   4    3.86    0.32
  -5   4   4    4.05    0.32
  -5  -4  -4    4.04    0.34
  -5  -4  -4    3.91    0.29
  -5   4   4    3.19    0.67
   5  -5  -4    0.17    0.18
   5   5   4   -0.42    0.39
   5   5   4    0.09    0.13
   5  -5  -4    0.29    0.34
   5  -5  -4    0.06    0.09
   5  -5  -4   -0.01    0.14
   5   5   4   -0.42    0.67
   5  -5  -4   -0.06    0.19
   5   5   4   -0.61    0.43
  -5   5   4    0.18    0.14
  -5  -5  -4    0.25    0.15
  -5   5   4    0.09    0.43
  -5  -5  -4    0.11    0.12
   5   6   4    1.44    0.24
   5   6   4    0.86    0.82
   5   6   4    1.01    0.56
   5  -6  -4    0.93    0.27
   5  -6  -4    1.70    0.38
   5  -6  -4    1.00    0.23
   5  -6  -4    1.26    0.14
   5  -6  -4    1.21    0.21
   5   6   4    0.33    0.49
  -5  -6  -4    1.16    0.21
  -5  -6  -4    1.08    0.23
  -5   6   4    0.25    0.49
  -5   6   4    1.27    0.22
   5  -7  -4    0.65    0.16
   5   7   4   -0.49    0.46
   5  -7  -4    0.16    0.29
   5   7   4    0.93    0.55
   5   7   4   -0.64    0.89
   5  -7  -4    0.39    0.27
   5  -7  -4    0.36    0.25
   5   7   4    0.47    0.24
  -5  -7  -4   -0.10    0.98
  -5  -7  -4    0.51    0.20
  -5   7   4    0.63    0.21
  -5  -7  -4    0.48    0.22
  -5   7   4    0.21    0.48
   5   8   4   -0.14    0.23
   5  -8  -4   -0.24    0.32
   5  -8  -4    0.12    0.27
   5  -8  -4    0.17    0.29
   5   8   4   -0.35    0.52
  -5  -8  -4    0.10    0.96
  -5  -8  -4   -0.12    0.22
  -5   8   4    0.09    0.25
  -5   8   4   -0.20    0.48
  -5  -8  -4   -0.14    0.22
   5   9   4   -0.64    0.96
   5  -9  -4    0.74    0.36
   5  -9  -4    0.16    0.37
   5   9   4    0.00    0.29
   5   9   4    0.70    0.55
   5  -9  -4   -0.19    0.32
   5   9   4    0.22    0.58
  -5   9   4   -0.15    0.24
  -5   9   4   -0.35    0.51
  -5  -9  -4    0.33    0.31
  -5  -9  -4    0.10    1.08
  -5  -9  -4    0.15    0.26
   5 -10  -4    9.45    0.93
   5  10   4    9.36    1.29
   5  10   4    9.06    1.20
   5 -10  -4    7.40    0.95
   5  10   4    8.05    0.87
  -5 -10  -4    9.65    0.81
  -5  10   4    8.89    0.81
  -5 -10  -4    7.97    0.82
   5  11   4    0.24    0.43
   5  11   4    0.41    1.35
   5  11   4   -0.36    0.64
   5 -11  -4    0.12    0.57
   5 -11  -4   -0.22    0.50
   5  11   4   -0.06    1.14
   5 -11  -4   -0.22    0.44
  -5 -11  -4    0.15    0.32
  -5 -11  -4   -0.31    0.38
  -5  11   4   -0.84    0.58
  -5  11   4    0.22    0.33
  -5 -11  -4   -0.27    1.62
   5  12   4    1.53    0.56
   5 -12  -4    2.40    0.75
   5 -12  -4    2.81    0.63
   5  12   4    1.88    0.92
  -5 -12  -4    0.48    1.92
  -5  12   4    2.13    0.49
  -5  12   4    0.52    0.68
  -5 -12  -4    1.80    0.50
  -5 -12  -4    2.02    0.44
   5 -13  -4    0.37    0.64
   5 -13  -4    0.29    0.74
   5  13   4   -0.15    0.83
   5  13   4    0.83    0.62
  -5  13   4    1.25    0.45
  -5 -13  -4    0.39    0.51
  -5 -13  -4    0.71    0.46
  -5  13   4   -0.08    0.69
  -5 -13  -4    0.52    2.24
   5  14   4    8.41    1.50
  -5  14   4    6.88    0.88
  -5 -14  -4   10.78    1.14
   5  15   4    0.64    1.04
  -5 -15  -4    0.00    0.62
  -5  15   4    0.29    1.09
  -5  15   4    0.06    0.60
   6  14  -4   -0.26    1.38
   6 -14   4    0.22    0.55
   6  14  -4    1.84    2.63
  -6  14  -4   -0.12    0.64
  -6 -14   4    0.43    1.00
   6 -13   4    1.00    0.49
   6  13  -4   -2.22    2.10
   6  13  -4    1.34    1.23
  -6 -13   4    0.53    0.86
  -6  13  -4    0.73    0.51
   6  12  -4   -0.26    1.01
   6  12  -4    0.32    1.87
   6 -12   4    0.02    0.38
  -6  12  -4    1.56    0.77
  -6 -12   4    0.57    0.82
  -6 -12   4   -0.23    0.42
  -6  12  -4   -0.16    0.46
   6 -11   4   14.65    0.98
   6  11  -4   12.21    1.93
   6  11  -4   12.05    1.29
   6  11  -4    8.79    2.61
  -6  11  -4   14.35    1.15
  -6 -11   4   14.15    1.46
  -6  11  -4   15.34    1.38
  -6 -11   4   14.08    1.08
   6 -10   4    7.42    0.62
   6  10  -4    8.53    2.54
   6  10  -4    7.57    0.97
   6  10  -4    6.08    1.25
  -6 -10   4    5.85    0.97
  -6 -10   4    6.81    0.73
  -6  10  -4    6.43    0.84
  -6  10  -4    7.09    0.79
  -6 -10   4    6.48    2.62
   6   9  -4    1.76    0.89
   6   9  -4    1.13    1.64
   6  -9   4    2.18    0.32
   6   9  -4    1.43    0.46
   6   9  -4    1.63    0.88
  -6  -9   4    3.03    2.14
  -6   9  -4    1.87    0.41
  -6  -9   4    2.04    0.34
  -6  -9   4    1.34    0.65
   6  -8   4    0.78    0.32
   6   8  -4    1.21    0.37
   6   8  -4    1.93    0.68
   6   8  -4    0.83    0.72
   6  -8   4    0.95    0.24
   6   8  -4    1.04    1.17
   6   8  -4    3.69    1.84
  -6   8  -4    0.63    0.30
  -6  -8   4    1.27    0.58
  -6  -8   4    0.62    0.24
   6   7  -4    0.09    0.64
   6  -7   4    0.04    0.19
   6  -7   4    0.30    0.18
   6   7  -4   -0.06    1.35
   6  -7   4   -0.01    0.24
   6   7  -4   -0.77    1.06
   6   7  -4    0.46    0.62
   6   7  -4    0.35    0.30
   6  -7   4   -0.09    0.24
  -6  -7   4    0.29    0.18
  -6   7  -4    0.32    0.23
  -6  -7   4    0.39    0.49
   6  -6   4   10.43    0.79
   6   6  -4   11.29    1.13
   6  -6   4   11.45    0.75
   6   6  -4   10.91    0.82
   6   6  -4    9.27    1.40
   6   6  -4   10.64    1.69
   6  -6   4   10.92    0.84
   6   6  -4   10.78    2.23
   6  -6   4   11.27    0.75
  -6  -6   4   10.95    0.68
  -6   6  -4   10.45    0.74
   6  -5   4    0.17    0.30
   6   5  -4    0.03    1.00
   6  -5   4    0.20    0.39
   6  -5   4    0.07    0.16
   6   5  -4    0.34    1.15
   6  -5   4   -0.07    0.20
   6   5  -4   -0.66    0.61
   6   5  -4    0.11    0.49
   6   5  -4   -0.08    0.21
  -6   5  -4   -0.19    0.14
  -6  -5   4   -0.20    0.11
  -6  -5   4   -0.21    0.36
   6  -4   4    2.81    0.29
   6  -4   4    2.48    0.38
   6   4  -4    1.95    1.36
   6  -4   4    2.38    0.60
   6  -4   4    3.50    0.61
   6   4  -4    3.92    1.13
   6   4  -4    3.13    0.62
  -6  -4   4    3.15    0.24
  -6   4  -4    2.95    0.27
   6  -3   4   12.10    0.83
   6   3  -4   11.15    1.02
   6  -3   4   10.66    0.58
   6   3  -4   10.22    0.63
   6  -3   4   10.37    0.97
   6   3  -4    9.32    0.60
   6   2  -4   28.42    1.45
   6   2  -4   32.22    3.18
   6  -2   4   27.17    1.70
   6   2  -4   28.69    2.33
   6   2  -4   27.31    1.45
   6  -2   4   28.91    2.06
   6   2  -4   26.36    1.77
   6  -2   4   25.78    1.84
   6   1  -4    4.94    1.42
   6  -1   4    4.26    0.55
   6  -1   4    3.69    0.62
   6   1  -4    6.02    0.72
   6   1  -4    5.64    1.09
   6  -1   4    3.56    0.95
   6  -1   4    3.75    0.67
   6   0   4    6.29    0.68
   6   0  -4    7.11    1.17
   6   0   4    5.06    0.82
   6   0   4    6.91    0.85
   6   0   4    5.12    1.31
   6   0  -4    5.52    0.82
   6   0   4    6.74    1.14
   6   0  -4    4.41    1.40
   6  -1  -4    4.21    0.55
   6   1   4    4.04    0.73
   6   1   4    5.15    1.05
   6  -1  -4    6.52    1.13
   6   1   4    4.93    1.23
   6   1   4    3.67    0.60
   6   1   4    3.63    0.66
   6   2   4   28.18    2.34
   6  -2  -4   26.56    1.63
   6   2   4   25.12    1.94
   6  -2  -4   28.06    1.42
   6   2   4   29.14    2.58
   6  -2  -4   27.83    1.44
   6  -2  -4   30.95    2.06
   6  -2  -4   23.50    1.59
   6   2   4   27.02    1.84
   6   2   4   24.31    1.75
   6  -3  -4   10.25    0.76
   6   3   4    9.72    0.98
   6   3   4   11.03    1.22
   6  -3  -4   11.23    0.83
   6   3   4   10.39    1.11
   6  -3  -4   10.29    0.67
   6  -4  -4    3.77    0.42
   6   4   4    3.31    1.10
   6   4   4    3.45    0.71
   6  -4  -4    3.79    0.38
   6  -4  -4    3.30    0.33
   6   4   4    3.03    0.75
   6  -4  -4    3.43    0.69
   6  -4  -4    3.89    0.54
  -6   4   4    1.75    0.68
   6   5   4    0.45    0.56
   6   5   4    0.00    0.20
   6  -5  -4    0.25    0.17
   6  -5  -4    0.22    0.26
   6  -5  -4   -0.19    0.44
   6  -5  -4    0.04    0.12
   6  -5  -4    0.04    0.23
   6   5   4    0.08    0.55
   6   5   4   -0.57    0.84
  -6   5   4    0.62    0.61
  -6  -5  -4    0.04    0.10
  -6  -5  -4    0.12    0.13
  -6   5   4   -0.03    0.20
   6  -6  -4   10.67    0.76
   6   6   4    8.98    2.00
   6   6   4   10.63    0.73
   6  -6  -4   11.16    1.02
   6   6   4    9.61    1.16
   6  -6  -4   11.19    0.84
   6  -6  -4   10.47    0.75
   6  -6  -4   11.71    0.63
   6   6   4   10.92    1.27
  -6  -6  -4   12.05    0.73
  -6   6   4    7.52    1.19
  -6   6   4   10.70    0.71
  -6  -6  -4   11.35    0.68
   6  -7  -4    0.24    0.37
   6  -7  -4   -0.06    0.09
   6   7   4    0.05    0.23
   6   7   4    0.44    1.23
   6  -7  -4    0.55    0.22
   6  -7  -4    0.08    0.24
   6  -7  -4   -0.33    0.30
   6   7   4    0.59    0.59
   6   7   4    0.48    0.66
  -6  -7  -4   -0.09    0.17
  -6   7   4   -0.52    0.59
  -6  -7  -4   -0.03    0.20
  -6   7   4    0.03    0.18
   6  -8  -4    0.91    0.32
   6   8   4    1.32    0.32
   6   8   4    1.11    0.72
   6   8   4    3.14    1.44
   6   8   4    2.08    0.71
   6  -8  -4    0.79    0.39
   6  -8  -4    1.15    0.20
   6  -8  -4    1.28    0.41
  -6   8   4    2.05    0.71
  -6   8   4    0.84    0.25
  -6  -8  -4    0.89    0.24
  -6  -8  -4    1.37    0.30
   6   9   4    2.14    0.41
   6   9   4    1.21    1.38
   6   9   4    1.53    0.81
   6  -9  -4    1.77    0.41
   6  -9  -4    2.38    0.51
  -6   9   4    2.96    0.78
  -6   9   4    1.90    0.33
  -6  -9  -4    1.61    0.36
  -6  -9  -4    2.00    0.32
   6 -10  -4    7.96    0.95
   6  10   4    7.79    1.31
   6 -10  -4    8.40    0.89
   6  10   4    7.02    0.86
   6  10   4    6.23    1.79
  -6  10   4    6.63    1.06
  -6  10   4    5.84    0.70
  -6 -10  -4    6.45    0.70
  -6 -10  -4    8.36    0.82
  -6 -10  -4    9.78    2.45
   6  11   4   13.23    1.18
   6  11   4   12.89    1.69
   6 -11  -4   14.11    1.29
   6 -11  -4   14.14    1.22
   6  11   4    7.98    3.26
  -6  11   4   12.80    1.05
  -6 -11  -4   14.42    1.05
  -6 -11  -4   15.23    1.16
  -6 -11  -4    8.98    2.57
   6 -12  -4    0.49    0.73
   6  12   4    0.65    0.95
  -6  12   4    0.70    0.42
  -6 -12  -4    0.35    0.48
  -6  12   4    0.38    0.83
  -6 -12  -4    1.18    2.10
  -6 -12  -4    0.30    0.39
   6  13   4    0.05    1.06
  -6  13   4   -0.60    0.87
  -6 -13  -4    0.79    0.48
  -6 -13  -4    1.74    2.50
  -6  13   4    0.65    0.47
   6  14   4   -1.50    1.15
  -6 -14  -4    0.73    0.60
  -6  14   4    0.51    0.60
   7  12  -4    5.73    1.63
   7 -12   4    5.93    0.80
   7  12  -4    4.29    2.88
  -7  12  -4    3.04    0.65
  -7 -12   4    4.15    1.16
  -7 -12   4    4.20    0.70
   7  11  -4   34.19    3.10
   7 -11   4   34.73    1.99
  -7  11  -4   32.81    2.10
  -7 -11   4   35.10    2.04
  -7 -11   4   33.03    2.11
  -7 -11   4   34.31    2.54
   7  10  -4    1.32    1.18
   7  10  -4    0.61    0.56
   7 -10   4    0.90    0.74
   7 -10   4    1.42    0.36
   7  10  -4    1.74    2.38
  -7  10  -4    1.42    0.42
  -7 -10   4    0.93    0.35
  -7 -10   4    2.00    0.43
  -7 -10   4    2.09    0.91
   7   9  -4    6.53    0.73
   7   9  -4    6.92    1.43
   7   9  -4    2.66    2.11
   7  -9   4    7.00    0.78
   7  -9   4    6.16    0.61
  -7   9  -4    7.31    0.73
  -7  -9   4    5.66    0.98
  -7  -9   4    7.02    0.72
  -7  -9   4    7.07    0.63
   7   8  -4    1.02    1.95
   7  -8   4    2.87    0.44
   7  -8   4    3.24    0.53
   7   8  -4    2.99    0.49
   7  -8   4    2.92    0.36
   7   8  -4    3.23    1.10
   7  -8   4    2.63    0.37
  -7  -8   4    3.38    0.42
  -7  -8   4    3.75    0.51
  -7   8  -4    2.33    0.37
   7  -7   4   -0.27    0.24
   7   7  -4   -1.42    0.83
   7  -7   4    0.19    0.33
   7   7  -4    0.14    0.32
   7   7  -4   -1.10    1.49
   7  -7   4   -0.19    0.26
   7  -7   4    0.05    0.32
  -7   7  -4    0.02    0.20
  -7  -7   4    0.13    0.20
  -7  -7   4    0.13    0.16
   7   6  -4    0.74    0.81
   7   6  -4    1.63    0.29
   7  -6   4    1.68    0.45
   7  -6   4    1.22    0.24
   7   6  -4    1.49    0.76
   7  -6   4    1.32    0.29
   7  -6   4    1.52    0.43
   7   6  -4    1.79    1.74
   7  -6   4    1.34    0.32
  -7   6  -4    1.09    0.19
  -7  -6   4    1.25    0.20
  -7  -6   4    1.38    0.16
   7  -5   4    5.64    0.46
   7  -5   4    5.83    0.85
   7   5  -4    7.90    1.00
   7   5  -4    6.03    1.20
   7   5  -4    3.14    1.43
   7  -5   4    7.12    0.62
   7  -5   4    6.69    0.43
   7   5  -4    6.16    0.47
   7   5  -4    5.14    0.43
   7   4  -4   14.20    1.73
   7  -4   4   15.94    1.05
   7   4  -4   14.45    1.41
   7  -4   4   13.39    1.43
   7  -4   4   14.36    1.27
   7  -4   4   15.99    1.28
   7   4  -4   13.32    2.12
   7  -3   4    3.83    0.91
   7   3  -4    5.02    0.77
   7   3  -4    2.57    1.24
   7  -3   4    4.95    0.85
   7  -3   4    4.72    0.62
   7   3  -4    2.26    1.62
   7  -3   4    3.43    0.67
   7  -2   4    0.46    0.35
   7  -2   4    0.44    0.78
   7  -2   4   -0.14    0.51
   7   2  -4   -0.35    0.46
   7   2  -4   -0.11    1.32
   7  -2   4    0.29    0.50
   7   2  -4    0.75    1.16
   7  -1   4   35.53    2.75
   7   1  -4   40.06    2.99
   7  -1   4   36.51    3.41
   7   1  -4   37.68    3.76
   7   0   4   77.64    4.64
   7   0  -4   86.90    4.41
   7   0   4   73.62    5.39
   7   0   4   76.26    4.86
   7   0   4   82.05    4.44
   7   0  -4   84.00    4.98
   7   0  -4   77.88    5.87
   7   0   4   76.73    4.45
   7  -1  -4   74.09    3.83
   7  -1  -4   65.53    3.80
   7   1   4   66.65    3.93
   7   1   4   67.65    4.12
   7   2   4    0.10    0.63
   7   2   4   -0.75    0.44
   7   2   4   -0.33    1.05
   7   2   4   -0.05    0.59
   7  -2  -4    0.32    0.46
   7  -2  -4    1.64    0.86
   7  -2  -4   -0.31    0.31
   7   2   4   -1.04    1.06
   7  -3  -4    5.44    0.57
   7   3   4    1.82    1.32
   7  -3  -4    5.33    0.66
   7   3   4    4.42    0.73
   7  -3  -4    4.59    0.93
   7   3   4    5.37    0.85
   7   3   4    3.91    1.46
   7   4   4   15.27    1.58
   7  -4  -4   15.41    0.87
   7   4   4   14.99    1.43
   7  -4  -4   15.63    0.84
   7   4   4   13.60    1.36
   7  -4  -4   15.91    0.98
   7  -4  -4   13.22    1.46
   7  -4  -4   14.50    1.14
   7  -5  -4    6.27    0.46
   7  -5  -4    5.50    0.53
   7  -5  -4    4.29    0.84
   7   5   4    2.29    1.38
   7  -5  -4    6.03    0.76
   7   5   4    6.81    1.18
   7  -5  -4    6.11    0.49
   7   5   4    6.03    0.89
   7   5   4    6.01    1.03
   7  -6  -4    1.44    0.21
   7   6   4    1.45    1.47
   7  -6  -4    1.29    0.41
   7   6   4    1.54    0.90
   7  -6  -4    1.23    0.38
   7  -6  -4    1.39    0.26
   7  -6  -4    1.01    0.57
   7   7   4   -0.05    0.79
   7   7   4    0.26    0.23
   7   7   4   -0.30    1.45
   7  -7  -4   -0.32    0.31
   7  -7  -4   -0.72    0.46
   7  -7  -4    0.22    0.12
   7  -7  -4   -0.49    0.25
  -7  -7  -4    0.13    0.16
  -7   7   4   -0.18    0.17
  -7  -7  -4    0.21    0.14
   7  -8  -4    2.53    0.32
   7  -8  -4    3.13    0.62
   7   8   4    3.12    0.40
   7   8   4    3.32    1.81
   7  -8  -4    2.70    0.42
   7  -8  -4    2.77    0.26
   7   8   4    1.71    0.92
  -7  -8  -4    3.02    0.34
  -7   8   4    2.87    0.35
  -7  -8  -4    3.21    0.38
   7  -9  -4    4.94    0.90
   7   9   4    2.68    2.07
   7  -9  -4    6.49    0.77
   7   9   4    7.10    0.74
   7   9   4    9.64    1.65
  -7   9   4    5.70    0.64
  -7  -9  -4    6.41    0.58
  -7  -9  -4    7.41    0.68
   7  10   4    1.00    0.46
   7  10   4    0.44    1.01
   7 -10  -4    1.56    0.64
   7  10   4    1.44    1.79
  -7 -10  -4    1.03    0.31
  -7  10   4    1.38    0.37
  -7 -10  -4    1.23    0.40
   7  11   4   32.62    2.93
  -7 -11  -4   30.67    1.99
  -7  11   4   33.55    1.96
  -7 -11  -4   32.57    1.91
   7  12   4    4.00    1.42
   7  12   4    1.12    2.30
  -7  12   4    2.62    0.53
  -7 -12  -4    3.96    0.56
   8  10  -4    1.10    3.06
  -8  10  -4    3.13    0.48
  -8 -10   4    3.45    0.45
  -8 -10   4    4.77    0.57
   8   9  -4    1.64    2.87
   8  -9   4    0.06    0.57
   8   9  -4    1.27    1.26
  -8  -9   4    0.40    0.22
  -8   9  -4    0.79    0.28
  -8  -9   4    0.96    0.27
   8  -8   4   13.04    0.94
   8   8  -4   11.60    1.99
   8  -8   4   10.43    1.22
   8  -8   4   11.17    1.83
   8   8  -4   11.47    0.92
   8   8  -4    6.30    2.99
  -8   8  -4   12.58    0.71
   8  -7   4   18.32    1.64
   8   7  -4   16.01    1.09
   8   7  -4   13.66    2.18
   8  -7   4   14.44    0.90
   8  -7   4   12.27    1.21
   8   6  -4   22.81    2.46
   8  -6   4   25.75    1.80
   8  -6   4   28.05    2.03
   8   5  -4    6.08    1.32
   8   5  -4    4.79    2.03
   8  -5   4    3.87    0.94
   8  -5   4    5.30    0.84
   8  -5   4    5.98    0.95
   8  -5   4    4.92    0.66
   8   4  -4    5.47    1.20
   8   4  -4    4.55    0.98
   8  -4   4    3.75    0.55
   8  -4   4    5.12    0.87
   8  -4   4    3.95    0.87
   8   4  -4    2.10    1.83
   8  -4   4    2.57    0.95
   8  -3   4    1.21    1.03
   8  -3   4    1.94    0.70
   8  -3   4    1.98    0.77
   8   3  -4    3.43    0.84
   8   3  -4    2.08    1.81
   8  -3   4    1.67    0.47
   8   3  -4    0.68    0.96
   8  -2   4    0.77    1.11
   8   2  -4    1.60    1.73
   8  -2   4    3.49    0.79
   8  -2   4   -0.09    1.61
   8  -2   4    2.18    0.56
   8   2  -4    2.94    0.96
   8  -2   4    3.10    0.83
   8   2  -4    3.48    0.84
   8   1  -4    1.08    1.50
   8   1  -4   -0.08    0.68
   8  -1   4   -0.78    1.16
   8  -1   4    1.06    0.50
   8  -1   4   -0.87    1.41
   8  -1   4   -0.12    0.67
   8  -1   4    0.59    0.72
   8   1  -4    0.03    1.66
   8   0   4    3.19    0.82
   8   0   4    3.98    1.39
   8   0  -4    3.52    0.64
   8   0  -4    4.27    1.41
   8   0  -4    1.80    1.76
   8   0   4    4.12    0.71
   8   0  -4    2.69    0.77
   8   0   4    1.21    1.52
   8  -1  -4   -0.12    0.63
   8   1   4    0.64    0.81
   8  -1  -4   -1.48    1.41
   8   1   4    0.41    0.54
   8   1   4    0.42    0.79
   8  -1  -4    0.72    0.48
   8   1   4    0.17    1.32
   8  -1  -4    1.85    1.12
   8   1   4    0.53    1.33
   8  -2  -4    3.33    0.57
   8   2   4    3.95    1.51
   8   2   4    3.79    1.01
   8   2   4    0.92    1.52
   8   2   4    1.53    1.47
   8  -2  -4    3.24    0.74
   8  -2  -4    3.35    1.19
   8  -2  -4    0.83    1.50
   8   2   4    3.12    0.74
   8  -3  -4    1.14    0.99
   8   3   4    0.95    1.56
   8  -3  -4    1.23    0.63
   8   3   4    1.51    0.93
   8   3   4    2.44    1.71
   8  -3  -4    1.43    0.41
   8   3   4    1.87    0.65
   8  -4  -4    5.10    0.61
   8   4   4    3.07    0.98
   8  -4  -4    2.72    1.01
   8  -4  -4    4.57    0.74
   8   4   4    4.88    0.84
   8   5   4    4.38    1.94
   8   5   4    6.12    1.28
   8  -5  -4    5.10    0.53
   8  -5  -4    5.40    1.06
   8  -5  -4    4.65    0.70
   8   5   4    4.41    0.84
   8  -6  -4   23.11    2.03
   8  -6  -4   28.30    1.47
   8   6   4   28.32    2.39
   8   6   4   22.37    2.01
   8  -6  -4   26.85    1.41
   8   7   4   12.72    1.50
   8  -7  -4   14.09    0.91
   8   7   4   14.41    2.04
   8  -7  -4   13.54    0.89
   8  -7  -4   12.79    1.42
   8   8   4    6.46    2.62
   8  -8  -4   11.08    0.86
   8   8   4   12.04    2.04
   8   9   4   -0.21    2.26
   8   9   4    0.83    1.17
   8   9   4    0.07    0.39
  -8  -9  -4    0.58    0.16
  -8   9   4    0.54    0.28
   8  10   4   -0.56    2.32
  -8  10   4    3.40    0.46
  -8 -10  -4    3.50    0.38
  -8 -10  -4    4.30    0.54
   9   6  -4    3.70    2.70
   9   6  -4    7.27    1.90
   9  -6   4    6.88    0.85
   9   5  -4    6.06    1.75
   9  -5   4    7.65    0.89
   9   5  -4    2.59    2.52
   9  -4   4    0.30    0.82
   9  -4   4   -0.27    0.47
   9   4  -4    0.26    1.28
   9   4  -4    0.85    2.48
   9   3  -4    3.82    1.43
   9  -3   4   -0.01    1.90
   9  -3   4    3.53    0.63
   9   3  -4    2.73    2.53
   9   2  -4    1.27    0.78
   9   2  -4    1.26    1.20
   9  -2   4   -0.10    0.93
   9  -2   4   -0.24    0.54
   9   2  -4   -0.74    2.14
   9  -2   4    0.70    1.80
   9  -2   4    2.68    1.64
   9   1  -4    4.43    1.37
   9  -1   4    2.13    1.61
   9  -1   4    2.66    2.06
   9   1  -4    3.44    2.23
   9   0   4   -0.36    1.84
   9   0  -4   -0.50    1.17
   9   0  -4    1.80    0.96
   9   0  -4    0.01    0.65
   9   0  -4   -1.69    2.10
   9   0   4    0.56    1.90
   9   0   4    0.35    0.63
   9   0   4   -1.39    0.98
   9   1   4    9.48    1.46
   9  -1  -4    6.27    0.91
   9   1   4    8.22    1.08
   9  -1  -4    4.41    2.43
   9  -1  -4   11.66    1.64
   9  -1  -4    9.38    1.62
   9  -2  -4    0.31    1.93
   9  -2  -4   -0.06    0.53
   9   2   4   -0.92    1.11
   9  -2  -4   -0.08    1.11
   9   2   4    1.55    0.75
   9   2   4   -1.33    1.98
   9  -3  -4    3.52    0.58
   9   3   4    3.33    0.89
   9   3   4    0.33    2.01
   9  -3  -4   -0.23    2.05
   9   3   4    4.15    1.34
   9   4   4    0.10    0.83
   9  -4  -4    4.26    2.36
   9   4   4    0.91    1.20
   9   4   4   -0.84    2.14
   9  -4  -4   -0.14    0.46
   9   5   4    8.22    1.59
   9   5   4    5.29    1.05
   9   6   4    5.01    1.37
   9   6   4    5.68    1.21
   9   6   4    2.80    2.52
   0  18  -5    1.58    0.90
   0  18  -5    0.58    0.66
   0 -18   5    2.28    0.90
   0 -17   5   -0.33    0.95
   0  17  -5   -0.11    1.27
   0 -17   5   -0.05    0.70
   0  17  -5    0.20    0.56
   0  17  -5   -0.47    0.74
   0 -16   5   -0.61    0.59
   0  16  -5    0.30    0.98
   0 -16   5    0.39    0.79
   0  16  -5   -0.08    0.48
   0  16  -5   -0.23    0.61
   0  16  -5    0.57    0.57
   0 -15   5   -0.34    0.52
   0 -15   5    0.10    0.60
   0  15  -5   -0.02    0.44
   0  15  -5   -0.60    0.40
   0  15  -5    0.33    0.84
   0  15  -5    0.09    0.56
   0 -14   5    5.52    0.85
   0  14  -5    5.87    0.66
   0 -14   5    6.21    0.80
   0  14  -5    5.38    0.79
   0  14  -5    4.93    0.77
   0 -14   5    1.59    2.15
   0  13  -5   -0.71    0.60
   0 -13   5    0.05    1.74
   0  13  -5    0.11    0.33
   0  13  -5   -0.09    0.36
   0 -13   5    0.22    0.47
   0 -13   5    0.08    0.40
   0  13  -5   -0.52    0.39
   0 -12   5    4.38    0.62
   0 -12   5    3.26    0.56
   0  12  -5    3.32    0.57
   0  12  -5    5.11    0.56
   0  12  -5    3.90    0.64
   0 -11   5    0.70    1.39
   0  11  -5    1.04    0.37
   0  11  -5    0.30    0.24
   0 -11   5    0.22    0.32
   0  11  -5   -0.55    0.27
   0 -11   5   -0.09    0.34
   0 -10   5   10.34    0.88
   0  10  -5   12.17    0.94
   0  10  -5   12.28    0.81
   0  10  -5   10.49    0.92
   0 -10   5   16.51    2.55
   0 -10   5   12.15    0.97
   0  -9   5    0.29    0.25
   0   9  -5    0.04    0.34
   0   9  -5    0.32    0.24
   0  -9   5    0.47    0.26
   0   9  -5   -0.03    0.21
   0  -9   5   -1.05    0.91
   0   8  -5  169.42    8.86
   0  -8   5  176.29    8.85
   0  -8   5  172.82   10.05
   0   8  -5  176.44    8.75
   0  -8   5  165.09    8.83
   0   8  -5  158.56    8.87
   0   7  -5    0.19    0.18
   0  -7   5   -0.01    0.16
   0   7  -5    0.08    0.13
   0  -7   5    0.10    0.80
   0   7  -5    0.11    0.23
   0   7  -5   -0.16    0.16
   0  -7   5   -0.38    0.14
   0   6  -5    0.17    0.19
   0   6  -5    0.15    0.12
   0  -6   5    0.83    0.75
   0  -6   5    0.11    0.16
   0   6  -5    0.47    0.23
   0  -6   5    0.09    0.14
   0   6  -5    0.24    0.16
   0  -5   5    0.06    0.11
   0  -5   5    0.35    0.13
   0   5  -5    0.46    0.42
   0  -5   5    0.36    0.57
   0   5  -5    0.05    0.16
   0   5  -5    0.24    0.10
   0   5  -5    0.54    0.16
   0   4  -5   11.72    0.76
   0  -3   5   -0.01    0.07
   0  -3   5    0.25    0.34
   0   3  -5    0.02    0.08
   0   3  -5    0.01    0.06
   0   3  -5    0.28    0.11
   0  -3   5    0.06    0.08
   0   3  -5    0.17    0.32
   0  -3   5   -0.09    0.12
   0   2  -5  222.88   11.48
   0  -2   5  219.75   11.48
   0   2  -5  228.03   11.52
   0  -2   5  230.04   11.51
   0   1  -5    0.25    0.09
   0  -1   5   -0.01    0.04
   0  -1   5   -0.04    0.08
   0   1  -5    0.09    0.08
   0  -1   5    0.07    0.19
   0  -1   5    0.02    0.08
   0   1  -5    0.08    0.18
   0  -1  -5    0.13    0.09
   0   1   5    0.09    0.09
   0   2   5  209.86   11.72
   0   2   5  228.00   11.74
   0  -2  -5  238.64   11.74
   0   2   5  230.19   11.74
   0  -2  -5  226.83   11.73
   0  -2  -5  229.75   11.78
   0   2   5  244.83   11.76
   0   3   5   -0.04    0.07
   0   3   5   -0.10    0.07
   0  -3  -5    0.12    0.10
   0   3   5   -0.05    0.08
   0   3   5    0.01    0.08
   0  -3  -5    0.05    0.08
   0  -3  -5   -0.08    0.10
   0   4   5    5.34    0.44
   0  -4  -5    6.01    0.44
   0  -4  -5    5.20    0.48
   0  -4  -5    5.51    0.43
   0   4   5    5.40    0.44
   0   4   5    5.55    0.39
   0   4   5    6.23    0.43
   0   5   5   -0.06    0.12
   0  -5  -5    0.05    0.21
   0  -5  -5    0.03    0.13
   0   5   5    0.07    0.10
   0   5   5    0.17    0.13
   0  -5  -5    0.08    0.14
   0   6   5    0.34    0.17
   0  -6  -5    0.05    0.22
   0  -6  -5    0.46    0.19
   0   6   5    0.21    0.16
   0   6   5    0.02    0.13
   0  -6  -5    0.26    0.18
   0  -7  -5   -0.27    0.16
   0   7   5    0.31    0.18
   0  -7  -5   -0.11    0.18
   0  -7  -5    0.26    0.30
   0  -7  -5   -0.01    0.14
   0   7   5   -0.07    0.17
   0   7   5   -0.06    0.15
   0  -8  -5  174.55    8.89
   0  -8  -5  168.47    8.81
   0  -8  -5  170.00    8.88
   0   8   5  172.69    8.90
   0  -8  -5  166.73    9.01
   0   8   5  166.47    8.80
   0   8   5  172.53    8.87
   0   9   5   -0.10    0.22
   0  -9  -5   -0.05    0.23
   0   9   5   -0.16    0.20
   0  -9  -5   -0.07    0.25
   0   9   5   -0.40    0.20
   0  -9  -5    0.31    0.39
   0  -9  -5   -0.13    0.18
   0 -10  -5   11.12    0.82
   0 -10  -5   12.18    0.98
   0  10   5   11.40    0.84
   0 -10  -5   12.92    1.19
   0 -10  -5   10.49    0.90
   0  10   5   11.11    0.88
   0  10   5   11.58    0.90
   0  11   5    0.04    0.28
   0  11   5    0.06    0.28
   0  11   5    0.21    0.29
   0 -11  -5   -0.21    0.23
   0 -11  -5   -0.14    0.34
   0 -11  -5   -0.71    0.94
   0 -11  -5    0.30    0.54
   0 -11  -5   -0.34    0.30
   0 -12  -5    3.93    0.59
   0  12   5    4.40    0.59
   0 -12  -5    3.80    0.64
   0 -12  -5    3.72    0.59
   0  12   5    4.29    0.60
   0 -12  -5    4.46    0.93
   0  12   5    2.96    0.83
   0  13   5    0.12    0.38
   0  13   5    0.33    0.36
   0 -13  -5   -0.36    0.40
   0  13   5   -0.01    0.39
   0 -13  -5    0.27    0.35
   0 -13  -5   -0.44    0.47
   0 -13  -5   -0.18    0.72
   0 -13  -5   -1.22    1.50
   0 -14  -5    4.69    0.83
   0  14   5    5.90    0.78
   0 -14  -5    4.64    0.76
   0 -14  -5    3.00    2.04
   0 -14  -5    6.25    1.19
   0  14   5    6.43    0.82
   0  14   5    4.61    0.74
   0 -14  -5    6.14    0.79
   0 -15  -5    0.01    1.99
   0  15   5   -0.49    0.52
   0 -15  -5   -1.17    1.03
   0  15   5    0.06    0.47
   0  15   5   -0.14    0.42
   0 -15  -5    0.14    0.48
   0 -15  -5   -0.93    0.66
   0 -15  -5   -0.77    0.54
   0  16   5   -0.05    0.52
   0 -16  -5   -1.19    1.17
   0 -16  -5   -0.47    0.78
   0 -16  -5    0.81    0.56
   0  16   5    0.07    0.62
   0  16   5    0.10    0.54
   0  17   5   -0.63    0.55
   0  17   5   -0.03    0.60
   0 -17  -5   -0.16    0.65
   0 -17  -5    0.53    1.06
   0  17   5   -0.27    0.68
   0 -18  -5    2.13    0.98
   0  18   5    0.33    0.66
   0  18   5   -1.07    0.83
   1 -18   5    2.82    0.92
   1  18  -5    1.36    0.93
  -1  18  -5    3.74    1.00
  -1 -18   5    3.46    0.93
   1 -17   5    0.74    0.68
   1  17  -5    0.96    1.42
   1 -17   5   -0.36    0.94
   1  17  -5    0.77    0.77
   1  17  -5    0.21    0.69
  -1  17  -5   -0.15    0.40
  -1  17  -5   -1.12    0.77
  -1 -17   5    0.76    0.75
   1 -16   5    8.02    1.15
   1  16  -5    7.84    1.06
   1 -16   5    7.84    1.05
   1  16  -5   10.67    1.43
  -1 -16   5   10.73    1.29
  -1  16  -5    9.16    0.92
  -1  16  -5    9.35    1.68
  -1 -16   5    7.33    1.15
  -1  16  -5    8.70    0.84
  -1  16  -5    4.20    1.71
   1  15  -5   10.42    1.18
   1  15  -5    9.34    0.97
   1 -15   5    8.26    1.10
   1  15  -5    9.53    1.19
   1 -15   5    9.32    1.08
  -1  15  -5    8.87    0.82
  -1  15  -5   11.21    0.91
  -1 -15   5   10.68    1.11
  -1  15  -5    7.88    1.04
  -1 -15   5   10.32    1.37
   1  14  -5    3.47    0.57
   1 -14   5    3.61    0.66
   1 -14   5    1.60    2.02
   1  14  -5    4.42    0.72
   1  14  -5    3.11    0.70
   1 -14   5    3.99    0.75
   1  14  -5    1.47    0.92
  -1  14  -5    4.15    0.57
  -1 -14   5    3.35    0.69
  -1  14  -5    3.05    0.66
  -1 -14   5    4.03    0.74
  -1 -14   5    0.27    2.04
  -1  14  -5    4.39    0.53
   1  13  -5   20.58    1.33
   1 -13   5   16.86    1.34
   1  13  -5   18.25    1.51
   1  13  -5   19.37    1.45
   1 -13   5   20.70    1.51
  -1 -13   5   18.45    1.45
  -1  13  -5   18.03    1.22
  -1  13  -5   19.03    1.47
  -1  13  -5   19.77    1.21
   1  12  -5    1.15    0.70
   1  12  -5    3.05    0.47
   1  12  -5    2.66    0.47
   1 -12   5    2.53    0.47
   1  12  -5    2.02    0.57
   1 -12   5    3.16    0.56
   1 -12   5    2.20    1.60
  -1  12  -5    3.21    0.56
  -1  12  -5    2.60    0.44
  -1 -12   5    2.55    0.52
  -1 -12   5    2.67    0.52
  -1  12  -5    2.78    0.37
  -1 -12   5    1.61    1.61
   1  11  -5    0.67    0.31
   1  11  -5    0.49    0.63
   1 -11   5    0.63    1.26
   1 -11   5    0.35    0.29
   1  11  -5    0.56    0.38
   1  11  -5    0.45    0.33
  -1 -11   5    0.23    0.33
  -1  11  -5    0.32    0.24
  -1  11  -5    0.27    0.36
  -1 -11   5    0.78    0.35
  -1  11  -5    0.38    0.22
  -1 -11   5    0.06    1.36
  -1  11  -5    0.31    0.30
   1 -10   5   18.00    1.21
   1  10  -5   19.61    1.20
   1 -10   5   18.19    1.29
   1  10  -5   19.56    1.41
   1  10  -5   18.55    1.27
   1 -10   5   13.96    2.28
  -1  10  -5   19.36    1.16
  -1 -10   5   18.36    1.29
  -1  10  -5   19.42    1.30
  -1 -10   5   18.97    1.28
  -1  10  -5   20.02    1.12
   1   9  -5   -0.15    0.28
   1  -9   5    0.29    0.92
   1   9  -5    0.12    0.22
   1   9  -5    0.45    0.84
   1  -9   5   -0.20    0.19
   1   9  -5    0.31    0.26
   1   9  -5   -0.18    0.46
   1  -9   5    0.18    0.27
  -1   9  -5    0.08    0.17
  -1  -9   5   -0.15    0.27
  -1   9  -5   -0.08    0.16
  -1   9  -5   -0.42    0.21
  -1  -9   5   -0.02    0.24
  -1  -9   5    0.45    1.02
  -1   9  -5    0.44    0.27
   1   8  -5    0.48    0.70
   1  -8   5    0.09    0.23
   1  -8   5   -0.10    0.20
   1   8  -5    0.49    0.24
   1   8  -5    0.57    0.41
   1   8  -5    0.92    0.29
   1  -8   5   -0.17    0.79
   1   8  -5    0.43    0.33
  -1  -8   5    0.81    0.28
  -1   8  -5    0.18    0.23
  -1  -8   5    0.44    0.25
  -1   8  -5    0.60    0.18
  -1   8  -5    0.20    0.23
  -1   8  -5    0.53    0.18
   1   7  -5   11.56    1.11
   1   7  -5   15.31    0.93
   1  -7   5   16.45    1.82
   1   7  -5   13.83    1.08
   1  -7   5   13.85    0.91
   1   7  -5   13.10    1.62
   1   7  -5   14.41    0.97
   1  -7   5   14.84    0.96
  -1   7  -5   14.55    0.88
  -1   7  -5   15.58    0.87
  -1   7  -5   15.24    0.98
  -1  -7   5   13.52    1.84
  -1  -7   5   14.61    0.98
  -1  -7   5   15.87    0.97
   1  -6   5   65.63    3.89
   1  -6   5   54.65    3.04
   1   6  -5   58.84    3.07
   1   6  -5   56.58    3.79
   1   6  -5   49.31    3.17
   1  -6   5   56.33    2.99
   1   6  -5   58.03    3.03
  -1   6  -5   56.86    3.07
  -1  -6   5   56.34    3.08
  -1   6  -5   50.47    2.97
  -1   6  -5   59.11    2.97
  -1  -6   5   58.65    3.05
  -1  -6   5   62.25    4.00
  -1   6  -5   50.43    3.01
   1  -5   5   55.57    3.23
   1  -5   5   59.97    3.19
   1   5  -5   65.02    3.41
   1   5  -5   61.65    3.23
  -1   5  -5   57.62    3.25
  -1   5  -5   67.28    3.17
  -1  -5   5   61.34    3.27
  -1   5  -5   59.68    3.18
  -1  -5   5   62.82    3.25
  -1   5  -5   57.86    3.18
   1   4  -5    7.15    0.51
   1  -4   5    7.20    0.51
   1   4  -5    7.67    0.56
   1  -4   5    7.84    0.47
  -1  -4   5    7.18    0.54
  -1   4  -5    8.00    0.48
  -1  -4   5    7.79    0.53
  -1   4  -5    7.69    0.53
   1   3  -5    1.51    0.19
   1  -3   5    1.22    0.18
   1  -3   5    1.72    0.16
   1   3  -5    0.75    0.18
  -1  -3   5    1.10    0.19
  -1   3  -5    1.03    0.19
  -1  -3   5    1.26    0.18
  -1   3  -5    1.38    0.16
  -1   3  -5    1.71    0.13
   1   2  -5    0.90    0.39
   1  -2   5    1.28    0.17
   1  -2   5    1.47    0.16
   1   2  -5    1.46    0.16
   1   2  -5    1.56    0.19
   1   2  -5    0.84    0.23
  -1  -2   5    1.37    0.18
  -1   2  -5    1.72    0.14
  -1   2  -5    1.04    0.16
  -1   2  -5    1.69    0.17
  -1  -2   5    1.42    0.19
   1  -1   5  152.98    8.18
   1   1  -5  161.28    8.19
   1   1  -5  162.34    8.17
   1  -1   5  169.28    8.17
   1  -1   5  157.17    8.18
  -1  -1   5  182.76    8.33
  -1  -1   5  158.53    8.18
  -1   1  -5  155.96    8.20
  -1   1  -5  151.79    8.19
  -1  -1   5  149.60    8.18
  -1   1  -5  157.12    8.19
   1   0  -5    0.00    0.04
   1   0  -5   -0.13    0.10
   1   0  -5   -0.10    0.07
   1   0   5    0.01    0.06
   1   0   5    0.01    0.10
   1   0  -5   -0.08    0.22
   1   0   5   -0.11    0.06
   1   0  -5    0.06    0.06
   1   0   5   -0.01    0.07
  -1   0   5   -0.01    0.05
  -1   0  -5   -0.01    0.08
  -1   0  -5   -0.03    0.06
  -1   0   5   -0.06    0.07
   1   1   5  157.19    7.89
   1   1   5  146.71    7.92
   1  -1  -5  154.61    7.85
   1   1   5  149.94    7.94
   1   1   5  155.93    7.89
   1  -1  -5  155.91    7.90
   1  -1  -5  159.14    7.90
  -1  -1  -5  154.74    7.97
  -1   1   5  160.87    7.90
  -1   1   5  156.95    7.90
  -1  -1  -5  154.03    7.89
  -1  -1  -5  144.40    7.94
   1   2   5    1.16    0.20
   1   2   5    1.41    0.22
   1  -2  -5    2.01    0.21
   1   2   5    1.39    0.18
   1   2   5    1.45    0.18
   1  -2  -5    1.36    0.18
   1  -2  -5    1.51    0.13
  -1   2   5    1.47    0.20
  -1  -2  -5    1.41    0.19
  -1   2   5    1.61    0.23
  -1  -2  -5    1.58    0.28
  -1  -2  -5    1.85    0.18
  -1   2   5    1.38    0.17
   1  -3  -5    1.73    0.22
   1   3   5    1.41    0.19
   1  -3  -5    1.27    0.19
   1   3   5    0.89    0.16
   1  -3  -5    1.26    0.19
   1   3   5    1.16    0.23
  -1   3   5    1.31    0.17
  -1  -3  -5    1.14    0.16
  -1   3   5    1.43    0.23
  -1   3   5    1.26    0.10
  -1  -3  -5    1.23    0.26
  -1  -3  -5    1.22    0.18
  -1   3   5    1.10    0.18
   1  -4  -5    8.31    0.55
   1  -4  -5    7.78    0.54
   1   4   5    7.62    0.54
   1   4   5    7.55    0.61
   1   4   5    7.47    0.55
   1  -4  -5    7.97    0.55
   1   4   5    7.57    0.53
  -1   4   5    7.80    0.55
  -1  -4  -5    7.56    0.52
  -1  -4  -5    7.01    0.64
  -1   4   5    7.11    0.43
  -1   4   5    7.15    0.43
  -1  -4  -5    8.04    0.55
   1   5   5   59.98    3.41
   1  -5  -5   60.90    3.33
   1  -5  -5   61.29    3.35
   1  -5  -5   61.33    3.33
   1   5   5   65.91    3.33
   1   5   5   61.03    3.33
  -1   5   5   61.17    3.32
  -1   5   5   58.66    3.22
  -1   5   5   71.35    3.33
  -1  -5  -5   60.08    3.47
  -1  -5  -5   65.09    3.34
  -1  -5  -5   61.51    3.32
   1   6   5   57.74    3.10
   1   6   5   53.59    3.10
   1  -6  -5   57.17    3.11
   1  -6  -5   60.65    3.13
   1   6   5   55.89    3.20
   1  -6  -5   55.01    3.15
  -1  -6  -5   56.13    3.11
  -1  -6  -5   55.07    3.10
  -1  -6  -5   62.74    3.66
  -1   6   5   59.69    3.11
  -1   6   5   54.58    2.99
  -1   6   5   63.70    3.09
  -1  -6  -5   56.49    3.27
   1  -7  -5   13.99    1.03
   1   7   5   14.63    1.07
   1  -7  -5   14.16    0.87
   1   7   5   14.96    0.99
   1  -7  -5   16.01    1.02
   1   7   5   14.24    0.97
   1  -7  -5   15.86    1.00
  -1  -7  -5   14.46    1.59
  -1  -7  -5   14.51    0.97
  -1   7   5   13.83    0.85
  -1  -7  -5   15.08    1.19
  -1   7   5   16.78    0.95
  -1  -7  -5   15.56    1.01
  -1   7   5   15.15    0.98
   1   8   5    0.62    0.26
   1  -8  -5    0.19    0.23
   1  -8  -5    0.42    0.34
   1   8   5    0.22    0.22
   1   8   5    0.96    0.32
   1  -8  -5    0.74    0.17
   1  -8  -5    0.63    0.29
  -1  -8  -5    0.60    0.40
  -1   8   5    0.27    0.16
  -1   8   5    0.33    0.22
  -1  -8  -5    0.48    0.21
  -1  -8  -5   -0.12    0.22
  -1  -8  -5    0.22    0.24
  -1   8   5    0.70    0.21
  -1  -8  -5    0.31    0.70
   1   9   5   -0.37    0.19
   1  -9  -5   -0.41    0.25
   1  -9  -5   -0.30    0.21
   1  -9  -5    0.22    0.17
   1  -9  -5   -0.24    0.33
   1   9   5    0.04    0.27
   1   9   5    0.01    0.27
  -1   9   5    0.02    0.17
  -1  -9  -5    0.65    0.88
  -1  -9  -5    0.00    0.24
  -1  -9  -5   -0.21    0.22
  -1   9   5    0.01    0.16
  -1  -9  -5   -0.07    0.25
  -1   9   5   -0.24    0.20
  -1  -9  -5    0.04    0.45
   1 -10  -5   19.40    1.30
   1  10   5   18.65    1.26
   1 -10  -5   20.12    1.36
   1  10   5   19.77    1.30
   1 -10  -5   18.58    1.16
   1  10   5   18.17    1.35
  -1 -10  -5   18.81    1.26
  -1  10   5   20.28    1.23
  -1 -10  -5   19.04    1.30
  -1  10   5   18.45    1.27
  -1 -10  -5   18.07    1.60
  -1 -10  -5   18.10    1.30
  -1  10   5   19.42    1.12
   1 -11  -5    0.51    0.33
   1 -11  -5    0.24    0.38
   1 -11  -5    0.26    0.24
   1  11   5    0.40    0.30
   1  11   5    0.59    0.36
   1 -11  -5    0.99    0.52
   1  11   5    0.28    0.37
  -1  11   5    0.86    0.30
  -1 -11  -5    0.66    0.32
  -1  11   5    0.41    0.22
  -1  11   5    0.03    0.29
  -1 -11  -5    0.28    0.37
  -1 -11  -5    0.52    1.11
  -1 -11  -5    0.15    0.34
  -1 -11  -5    0.29    0.64
   1 -12  -5    2.57    0.53
   1 -12  -5    2.91    0.42
   1 -12  -5    3.40    0.63
   1 -12  -5    2.42    0.73
   1  12   5    2.24    0.46
   1  12   5    2.96    0.63
   1  12   5    2.44    0.52
  -1  12   5    3.52    0.44
  -1 -12  -5    2.48    0.51
  -1 -12  -5    1.95    0.53
  -1  12   5    2.81    0.48
  -1 -12  -5    2.38    0.48
  -1  12   5    1.88    0.45
  -1 -12  -5    0.83    1.36
  -1 -12  -5    3.23    0.94
   1  13   5   19.56    1.45
   1  13   5   18.19    1.42
   1  13   5   20.05    1.53
   1 -13  -5   20.42    1.76
   1 -13  -5   18.98    1.30
   1 -13  -5   20.58    1.50
   1 -13  -5   19.90    1.57
  -1  13   5   19.16    1.45
  -1 -13  -5   19.35    1.41
  -1 -13  -5   19.86    1.98
  -1 -13  -5   20.91    1.58
  -1  13   5   19.94    1.21
  -1  13   5   20.16    1.33
  -1 -13  -5   19.09    1.48
   1 -14  -5    0.53    1.86
   1 -14  -5    5.05    1.11
   1  14   5    2.91    0.64
   1 -14  -5    4.30    0.58
   1 -14  -5    2.72    0.74
   1 -14  -5    3.66    0.70
   1  14   5    4.78    0.71
   1  14   5    4.53    0.73
  -1 -14  -5    3.68    0.71
  -1 -14  -5    4.57    0.67
  -1  14   5    4.11    0.63
  -1 -14  -5    3.14    1.13
  -1 -14  -5    2.34    2.20
  -1  14   5    2.45    0.61
  -1 -14  -5    2.87    0.73
  -1  14   5    4.25    0.58
   1 -15  -5   10.74    1.74
   1 -15  -5    8.15    1.12
   1  15   5    8.19    1.13
   1  15   5   10.08    1.22
   1 -15  -5    9.38    0.94
   1 -15  -5    7.66    1.02
   1  15   5    8.86    1.12
  -1  15   5    9.15    0.91
  -1 -15  -5    7.34    1.48
  -1  15   5    8.84    1.14
  -1 -15  -5    7.32    1.08
  -1 -15  -5    7.47    1.00
  -1  15   5    9.84    0.78
   1  16   5   10.91    1.25
   1 -16  -5    9.19    1.28
   1 -16  -5    6.87    1.08
   1 -16  -5    9.50    1.63
   1 -16  -5   10.72    1.08
   1  16   5    9.41    1.12
   1  16   5   12.67    1.37
  -1 -16  -5    8.37    1.98
  -1 -16  -5    9.38    1.41
  -1 -16  -5   10.98    1.29
  -1  16   5   10.92    0.87
  -1  16   5    9.47    0.99
  -1 -16  -5   10.37    1.34
   1 -17  -5   -0.13    0.81
   1 -17  -5   -0.65    0.59
   1  17   5   -0.66    0.62
   1 -17  -5   -0.22    1.49
   1  17   5    1.69    0.77
   1  17   5    1.37    0.83
   1 -17  -5    0.56    1.02
  -1  17   5    0.50    0.73
  -1  17   5    0.53    0.62
  -1  17   5   -0.47    0.51
  -1 -17  -5   -0.88    0.75
   1  18   5    0.32    0.79
   1 -18  -5    2.24    1.02
   1  18   5    1.54    0.91
  -1 -18  -5    1.84    0.91
  -1  18   5    1.65    0.94
  -1  18   5    1.70    0.68
   2 -18   5    0.44    0.86
   2  18  -5    0.50    0.97
  -2  18  -5    0.67    0.99
  -2 -18   5   -1.01    0.96
   2  17  -5    1.40    0.83
   2  17  -5    4.07    2.11
   2  17  -5    4.97    1.60
   2 -17   5    3.41    0.83
  -2  17  -5    3.14    0.90
  -2  17  -5    1.61    1.02
  -2 -17   5    4.78    0.98
   2 -16   5   12.67    1.26
   2  16  -5    9.68    1.37
   2 -16   5    9.81    1.29
   2  16  -5   13.09    1.59
  -2  16  -5   10.27    1.22
  -2  16  -5    9.22    0.77
  -2 -16   5   10.14    1.46
  -2 -16   5   13.80    1.36
  -2  16  -5   12.05    1.08
   2 -15   5    5.38    0.76
   2  15  -5    2.03    1.26
   2  15  -5    6.07    1.03
   2  15  -5    5.02    0.81
   2 -15   5    4.10    0.92
  -2  15  -5    5.43    0.52
  -2 -15   5    5.52    0.90
  -2  15  -5    6.24    0.90
  -2 -15   5    5.31    0.92
  -2  15  -5    6.22    0.78
   2  14  -5   -0.20    0.63
   2 -14   5    1.30    0.65
   2 -14   5    0.64    2.03
   2 -14   5    0.33    0.46
   2  14  -5    0.11    0.99
   2  14  -5    0.27    0.48
   2  14  -5    0.07    0.51
  -2 -14   5   -0.33    0.53
  -2  14  -5    0.19    0.47
  -2 -14   5    0.46    2.21
  -2  14  -5    0.04    0.73
  -2 -14   5    0.12    0.54
  -2  14  -5   -0.11    0.35
   2  13  -5    4.89    0.66
   2  13  -5    4.22    0.66
   2 -13   5    5.87    0.79
   2 -13   5    3.25    1.89
   2  13  -5    4.42    0.85
   2 -13   5    4.56    0.67
  -2 -13   5    1.40    1.78
  -2  13  -5    4.29    0.58
  -2 -13   5    4.45    0.67
  -2  13  -5    4.39    0.39
  -2  13  -5    3.67    0.62
  -2 -13   5    4.57    0.76
   2 -12   5    0.18    0.43
   2  12  -5    0.72    0.37
   2 -12   5    0.62    0.35
   2  12  -5    0.60    0.46
   2  12  -5    0.12    0.75
   2  12  -5    1.48    0.60
   2 -12   5    0.72    1.63
  -2 -12   5    1.33    1.61
  -2  12  -5    0.82    0.18
  -2  12  -5    0.81    0.30
  -2  12  -5    0.58    0.34
  -2  12  -5   -0.01    0.37
  -2 -12   5    0.87    0.44
   2  11  -5   -0.73    0.99
   2 -11   5    0.05    0.28
   2 -11   5   -0.49    1.30
   2 -11   5   -0.11    0.36
   2  11  -5    0.54    0.33
   2  11  -5   -0.28    0.61
   2  11  -5   -0.01    0.38
   2  11  -5    0.52    0.46
  -2  11  -5    0.78    0.34
  -2 -11   5   -0.13    1.32
  -2  11  -5    0.10    0.22
  -2 -11   5   -0.19    0.38
  -2 -11   5    0.38    0.33
  -2  11  -5    0.08    0.26
   2  10  -5   13.75    1.26
   2  10  -5   15.16    1.09
   2 -10   5   15.26    1.13
   2  10  -5   15.35    1.08
   2 -10   5   15.52    1.00
   2 -10   5   11.44    2.19
  -2 -10   5   14.58    1.16
  -2  10  -5   14.73    0.86
  -2 -10   5   10.32    2.21
  -2  10  -5   15.47    1.11
  -2  10  -5   15.86    0.93
  -2 -10   5   14.36    1.07
   2  -9   5    6.51    0.67
   2   9  -5    6.60    0.87
   2  -9   5    5.00    0.52
   2   9  -5    5.69    0.67
   2  -9   5    4.38    1.44
   2   9  -5    6.01    0.62
  -2  -9   5    4.08    1.40
  -2   9  -5    6.66    0.51
  -2  -9   5    5.04    0.67
  -2  -9   5    5.76    0.64
  -2   9  -5    6.27    0.36
  -2   9  -5    6.85    0.66
   2   8  -5    0.26    0.40
   2  -8   5    0.38    0.17
   2   8  -5   -0.22    0.30
   2   8  -5   -0.37    0.51
   2   8  -5    0.73    0.77
   2  -8   5   -0.02    0.25
  -2  -8   5    0.26    0.28
  -2  -8   5    0.42    1.01
  -2  -8   5    0.07    0.22
  -2   8  -5    0.19    0.23
  -2   8  -5    0.17    0.16
   2  -7   5  324.66   16.51
   2   7  -5  308.47   16.75
   2   7  -5  347.59   17.74
   2   7  -5  315.31   16.52
   2   7  -5  300.65   16.76
   2   7  -5  312.94   16.55
   2  -7   5  305.14   16.42
  -2   7  -5  322.11   16.43
  -2  -7   5  313.50   16.57
  -2  -7   5  351.96   17.71
  -2   7  -5  327.22   16.54
  -2  -7   5  328.99   16.51
   2  -6   5  323.44   17.44
   2   6  -5  396.63   17.86
   2   6  -5  338.09   17.53
   2   6  -5  331.66   17.53
   2  -6   5  348.93   17.52
  -2   6  -5  334.76   17.46
  -2  -6   5  322.29   17.57
  -2   6  -5  337.47   17.54
  -2  -6   5  345.00   17.52
   2   5  -5  475.64   24.00
   2  -5   5  463.75   23.98
   2   5  -5  458.55   24.01
   2   5  -5  506.61   24.27
   2  -5   5  453.63   23.92
  -2   5  -5  462.62   23.95
  -2  -5   5  462.58   24.05
  -2   5  -5  476.60   24.01
   2   4  -5  716.29   33.10
   2  -4   5  646.58   32.81
   2   4  -5  624.91   32.85
   2   4  -5  629.37   32.82
  -2   4  -5  635.74   32.81
  -2   4  -5  642.98   32.84
  -2  -4   5  616.01   32.87
   2   3  -5  392.84   18.36
   2   3  -5  353.77   18.11
   2  -3   5  343.65   18.09
   2  -3   5  340.54   18.08
   2   3  -5  348.15   18.13
  -2  -3   5  358.14   18.34
  -2  -3   5  362.62   18.09
  -2  -3   5  330.14   18.14
  -2   3  -5  357.19   18.12
  -2   3  -5  360.26   18.11
   2   2  -5    1.75    0.23
   2   2  -5    1.29    0.18
   2  -2   5    1.44    0.18
   2   2  -5    2.57    0.41
   2  -2   5    1.48    0.18
  -2   2  -5    1.27    0.21
  -2  -2   5    2.53    0.63
  -2  -2   5    1.41    0.22
  -2   2  -5    1.58    0.18
  -2   2  -5    1.22    0.21
  -2  -2   5    1.54    0.20
   2  -1   5   29.41    1.62
   2  -1   5   28.64    1.61
   2   1  -5   30.39    1.58
   2   1  -5   33.71    1.79
   2   1  -5   29.53    1.60
   2  -1   5   29.10    1.57
  -2   1  -5   29.05    1.58
  -2   1  -5   27.87    1.64
  -2  -1   5   29.79    1.62
  -2  -1   5   30.34    1.79
  -2   1  -5   28.04    1.65
  -2  -1   5   29.67    1.58
   2   0  -5   -0.06    0.16
   2   0  -5    0.10    0.08
   2   0  -5   -0.03    0.06
   2   0  -5    0.01    0.08
   2   0   5   -0.04    0.11
   2   0   5    0.15    0.11
   2   0   5   -0.05    0.06
  -2   0  -5    0.00    0.13
  -2   0   5   -0.19    0.16
  -2   0  -5    0.04    0.05
  -2   0   5    0.24    0.10
  -2   0  -5   -0.08    0.12
  -2   0   5   -0.02    0.07
  -2   0  -5    0.08    0.07
   2   1   5   27.65    1.62
   2   1   5   28.76    1.54
   2  -1  -5   30.31    1.52
   2   1   5   28.53    1.54
   2  -1  -5   29.50    1.54
   2  -1  -5   30.44    1.54
   2   1   5   26.73    1.64
  -2  -1  -5   28.55    1.53
  -2  -1  -5   28.60    1.54
  -2  -1  -5   27.99    1.68
  -2   1   5   30.55    1.55
  -2   1   5   29.20    1.54
  -2   1   5   28.09    1.53
   2   2   5    2.16    0.31
   2  -2  -5    1.47    0.19
   2   2   5    1.48    0.19
   2   2   5    1.12    0.22
   2   2   5    1.50    0.18
   2  -2  -5    2.10    0.29
   2  -2  -5    1.48    0.11
   2  -2  -5    1.54    0.20
  -2  -2  -5    1.16    0.29
  -2  -2  -5    1.17    0.17
  -2   2   5    1.36    0.16
  -2   2   5    1.26    0.14
  -2   2   5    1.27    0.19
  -2   2   5    2.29    0.33
  -2  -2  -5    1.61    0.17
   2   3   5  341.69   18.86
   2  -3  -5  351.72   18.71
   2  -3  -5  398.36   18.78
   2   3   5  358.12   18.73
   2  -3  -5  368.17   18.74
   2   3   5  357.86   18.71
  -2  -3  -5  357.81   18.71
  -2  -3  -5  349.01   18.91
  -2   3   5  427.03   18.87
  -2  -3  -5  365.08   18.73
  -2   3   5  361.60   18.71
   2   4   5  658.32   32.42
   2   4   5  613.11   32.59
   2  -4  -5  647.17   32.45
   2  -4  -5  649.09   32.43
   2   4   5  626.24   32.49
  -2  -4  -5  634.32   32.44
  -2  -4  -5  635.53   32.42
  -2   4   5  636.24   32.43
  -2  -4  -5  630.98   32.65
   2   5   5  474.12   24.96
   2  -5  -5  472.34   24.90
   2  -5  -5  504.87   24.91
   2   5   5  458.14   25.07
   2  -5  -5  489.15   24.93
   2   5   5  485.87   24.90
  -2   5   5  559.01   24.99
  -2   5   5  480.82   24.90
  -2  -5  -5  480.02   24.90
  -2  -5  -5  474.53   25.14
   2  -6  -5  332.39   17.52
   2  -6  -5  350.88   17.55
   2   6   5  328.32   17.69
   2   6   5  337.68   17.57
   2  -6  -5  335.44   17.52
   2   6   5  349.43   17.52
  -2   6   5  341.55   17.52
  -2  -6  -5  317.40   17.60
  -2  -6  -5  333.33   17.77
  -2   6   5  390.72   17.58
  -2  -6  -5  342.42   17.52
   2  -7  -5  327.04   16.86
   2  -7  -5  315.77   16.87
   2   7   5  324.58   16.90
   2   7   5  357.72   17.09
   2   7   5  329.53   16.85
   2  -7  -5  325.63   16.88
  -2  -7  -5  330.66   16.86
  -2  -7  -5  355.21   17.72
  -2   7   5  294.19   16.67
  -2  -7  -5  315.13   17.17
  -2  -7  -5  331.28   16.87
  -2   7   5  337.18   16.87
  -2   7   5  324.24   16.85
   2   8   5    0.11    0.28
   2  -8  -5   -0.04    0.22
   2  -8  -5    0.12    0.27
   2  -8  -5    0.13    0.11
   2   8   5    0.21    0.32
   2  -8  -5    0.27    0.30
   2   8   5   -0.16    0.25
  -2  -8  -5    0.28    0.50
  -2  -8  -5   -0.02    0.21
  -2   8   5    0.55    0.25
  -2   8   5    0.18    0.07
  -2  -8  -5   -0.01    0.23
  -2   8   5   -0.28    0.20
  -2  -8  -5    0.50    0.83
   2   9   5    6.15    0.71
   2  -9  -5    6.73    0.74
   2  -9  -5    5.20    0.65
   2  -9  -5    5.77    0.44
   2   9   5    6.45    0.70
   2   9   5    6.36    0.80
  -2   9   5    6.22    0.37
  -2  -9  -5    6.97    0.69
  -2  -9  -5    4.83    0.62
  -2   9   5    5.53    0.61
  -2  -9  -5    5.86    1.04
  -2   9   5    5.68    0.57
   2 -10  -5   14.25    1.11
   2 -10  -5   18.65    1.27
   2  10   5   14.89    1.15
   2  10   5   15.76    1.30
   2 -10  -5   15.05    1.19
   2  10   5   14.61    1.11
   2 -10  -5   14.50    0.91
  -2  10   5   14.74    1.08
  -2 -10  -5   14.79    1.11
  -2  10   5   15.04    0.84
  -2 -10  -5   14.69    1.10
  -2 -10  -5   15.02    1.55
  -2 -10  -5   14.44    1.11
  -2  10   5   15.49    1.04
   2  11   5   -0.17    0.42
   2  11   5    0.07    0.43
   2 -11  -5   -0.38    0.29
   2 -11  -5    0.30    0.21
   2  11   5   -0.11    0.29
   2 -11  -5    0.53    0.49
   2 -11  -5    0.38    0.40
  -2 -11  -5    0.66    1.32
  -2  11   5    0.40    0.13
  -2 -11  -5    0.42    0.37
  -2  11   5    0.89    0.33
  -2 -11  -5   -0.23    0.31
  -2 -11  -5    0.65    0.37
  -2  11   5    0.02    0.31
  -2 -11  -5    0.72    0.79
   2  12   5    0.64    0.50
   2 -12  -5    0.89    0.27
   2  12   5    1.34    0.56
   2  12   5    0.47    0.35
   2 -12  -5    1.08    0.41
   2 -12  -5    2.52    0.69
   2 -12  -5    0.68    0.48
  -2 -12  -5    0.48    0.80
  -2  12   5    1.16    0.37
  -2 -12  -5    0.57    1.66
  -2  12   5    0.87    0.18
  -2 -12  -5    0.42    0.38
  -2  12   5    0.82    0.37
  -2 -12  -5    0.83    0.40
  -2 -12  -5    0.80    0.45
   2 -13  -5    4.61    0.77
   2 -13  -5    4.42    0.67
   2  13   5    4.85    0.80
   2 -13  -5    4.16    0.54
   2  13   5    4.61    0.67
   2  13   5    4.23    0.81
   2 -13  -5    3.57    0.83
  -2 -13  -5    1.47    1.94
  -2 -13  -5    3.22    0.64
  -2 -13  -5    7.00    0.84
  -2 -13  -5    3.89    0.71
  -2  13   5    4.30    0.39
  -2 -13  -5    3.92    1.12
  -2  13   5    3.56    0.62
  -2  13   5    4.48    0.64
   2 -14  -5   -0.01    0.33
   2 -14  -5    0.83    0.81
   2  14   5    0.46    0.45
   2  14   5    0.18    0.61
   2 -14  -5   -1.00    0.47
   2  14   5    0.33    0.66
   2 -14  -5    0.77    0.70
  -2 -14  -5    1.71    1.21
  -2  14   5    0.04    0.45
  -2 -14  -5   -0.30    0.56
  -2 -14  -5   -0.43    2.22
  -2 -14  -5   -0.52    0.46
  -2  14   5    0.75    0.43
  -2 -14  -5   -0.19    0.52
  -2  14   5    0.15    0.21
   2 -15  -5    5.98    0.76
   2 -15  -5    6.82    0.96
   2 -15  -5    4.49    1.00
   2  15   5    6.29    0.84
   2 -15  -5    5.33    1.25
   2  15   5    5.59    0.97
   2  15   5    6.75    1.05
  -2  15   5    6.32    0.82
  -2  15   5    5.19    0.55
  -2 -15  -5    4.33    2.79
  -2  15   5    5.36    0.84
  -2 -15  -5    4.56    0.96
  -2 -15  -5    5.46    0.84
   2  16   5   11.73    1.43
   2  16   5   12.38    1.50
   2  16   5   13.74    1.86
   2 -16  -5   12.80    2.13
   2 -16  -5   13.84    1.10
   2 -16  -5   14.56    1.85
   2 -16  -5   13.01    1.54
  -2 -16  -5   10.85    1.59
  -2  16   5   10.48    1.36
  -2 -16  -5   15.00    1.54
  -2  16   5    9.64    1.54
  -2  16   5   11.38    1.15
   2 -17  -5    3.57    0.91
   2  17   5    3.94    1.01
   2 -17  -5    4.29    1.58
   2  17   5    2.26    0.89
  -2  17   5    2.76    0.83
  -2 -17  -5    2.30    0.87
  -2  17   5    3.29    0.72
   2  18   5    1.60    0.99
  -2  18   5    1.03    0.75
  -2 -18  -5    1.42    0.93
  -2  18   5    1.04    0.87
   3  17  -5    2.98    1.29
   3 -17   5    2.62    0.83
  -3  17  -5    3.18    0.89
  -3 -17   5    3.37    1.06
   3 -16   5    5.59    0.86
   3  16  -5    7.17    1.31
   3  16  -5    6.49    1.15
  -3  16  -5    5.28    0.94
  -3 -16   5    6.18    1.04
  -3  16  -5    6.21    0.81
   3  15  -5    2.98    0.68
   3  15  -5    2.41    1.47
   3 -15   5    2.46    0.73
   3  15  -5    2.94    1.01
  -3 -15   5    3.54    0.77
  -3 -15   5    3.00    0.81
  -3  15  -5    2.81    0.59
  -3  15  -5    3.12    0.71
   3  14  -5   64.06    4.06
   3 -14   5   61.16    3.73
   3 -14   5   59.37    3.56
   3  14  -5   63.58    3.71
  -3  14  -5   64.23    3.49
  -3 -14   5   68.34    3.73
  -3 -14   5   62.56    3.78
  -3  14  -5   62.85    3.72
   3 -13   5   59.40    3.46
   3  13  -5   57.50    3.42
   3  13  -5   58.63    3.42
   3  13  -5   58.15    3.77
   3 -13   5   53.29    3.26
  -3  13  -5   60.25    3.21
  -3 -13   5   56.19    3.37
  -3  13  -5   60.60    3.45
  -3 -13   5   60.92    3.54
   3 -12   5    2.15    1.90
   3  12  -5    2.45    0.74
   3  12  -5    2.10    1.07
   3  12  -5    2.00    1.34
   3 -12   5    1.77    0.39
   3  12  -5    2.63    0.53
   3 -12   5    2.72    0.61
   3  12  -5    2.70    0.60
  -3 -12   5    2.11    0.50
  -3  12  -5    2.24    0.81
  -3 -12   5    2.32    2.06
  -3  12  -5    2.13    0.40
  -3 -12   5    2.04    0.64
   3  11  -5    2.78    0.58
   3  11  -5    3.73    0.87
   3 -11   5    3.90    0.52
   3 -11   5    3.49    0.60
   3  11  -5    4.11    0.66
  -3 -11   5    3.10    0.57
  -3 -11   5    3.06    0.95
  -3  11  -5    5.02    0.54
  -3 -11   5    1.64    1.66
  -3  11  -5    3.30    0.56
   3 -10   5   19.00    1.37
   3  10  -5   19.91    1.41
   3  10  -5   18.63    1.40
   3 -10   5   18.85    1.21
   3  10  -5   17.59    1.62
  -3  10  -5   20.19    1.38
  -3  10  -5   19.92    1.22
  -3 -10   5   20.91    1.36
  -3 -10   5   20.91    1.44
   3   9  -5  125.90    6.65
   3  -9   5  123.61    6.51
   3   9  -5  124.32    6.66
   3   9  -5  119.09    6.96
   3  -9   5  129.14    6.62
  -3   9  -5  128.34    6.61
  -3  -9   5  116.32    7.99
  -3   9  -5  132.58    6.66
  -3  -9   5  126.15    6.73
   3   8  -5   12.50    0.95
   3   8  -5   15.42    1.43
   3  -8   5   11.82    0.77
   3  -8   5   13.93    0.94
   3   8  -5   12.53    0.98
   3   8  -5   11.18    1.18
  -3   8  -5   11.55    0.90
  -3  -8   5   11.76    1.00
  -3   8  -5   13.14    0.85
   3  -7   5    7.03    0.47
   3  -7   5    6.38    0.60
   3   7  -5    6.62    0.63
   3   7  -5    6.25    0.69
   3   7  -5    5.19    0.85
  -3  -7   5    6.16    0.59
  -3   7  -5    6.72    0.54
  -3   7  -5    6.02    0.58
  -3  -7   5    6.94    0.69
   3   6  -5   51.48    2.87
   3   6  -5   48.34    3.87
   3  -6   5   52.89    2.78
  -3  -6   5   54.45    2.86
  -3   6  -5   53.77    2.86
  -3   6  -5   54.00    2.89
  -3  -6   5   53.83    2.97
   3   5  -5    0.79    0.64
   3  -5   5    0.12    0.10
   3   5  -5   -0.06    0.24
   3   5  -5    0.07    0.16
   3   5  -5    0.96    0.51
   3  -5   5    0.22    0.14
  -3   5  -5    0.13    0.17
  -3   5  -5    0.00    0.13
  -3  -5   5    0.20    0.16
  -3  -5   5    0.51    0.69
  -3  -5   5    0.11    0.22
   3   4  -5    0.30    0.42
   3   4  -5    1.50    0.71
   3   4  -5    1.32    0.29
   3  -4   5    0.95    0.16
   3  -4   5    0.84    0.14
   3  -4   5    1.11    0.18
   3   4  -5    1.17    0.21
   3  -4   5    0.78    0.15
  -3  -4   5    0.63    0.22
  -3   4  -5    1.02    0.24
  -3  -4   5    1.00    0.65
  -3   4  -5    0.68    0.18
   3  -3   5    1.17    0.17
   3  -3   5    1.19    0.26
   3   3  -5    0.87    0.63
   3  -3   5    1.19    0.18
   3   3  -5    0.95    0.18
   3  -3   5    1.36    0.20
   3   3  -5    0.57    0.43
   3   3  -5    1.29    0.27
  -3  -3   5    1.29    0.26
  -3  -3   5    0.67    0.60
  -3   3  -5    1.05    0.25
  -3   3  -5    1.28    0.19
  -3  -3   5    1.57    0.19
   3  -2   5   78.77    4.18
   3   2  -5   79.63    4.19
   3   2  -5   84.74    4.46
   3  -2   5   80.02    4.17
   3   2  -5   82.64    4.13
   3  -2   5   80.46    4.10
  -3  -2   5   79.61    4.11
  -3   2  -5   77.62    4.23
  -3  -2   5   72.30    4.40
  -3   2  -5   79.74    4.12
  -3  -2   5   77.15    4.20
   3   1  -5   19.41    1.15
   3   1  -5   20.42    1.82
   3  -1   5   21.25    1.08
   3   1  -5   20.24    1.10
   3  -1   5   19.85    1.18
   3   1  -5   20.03    1.39
   3  -1   5   19.81    1.21
  -3  -1   5   19.69    1.08
  -3   1  -5   18.79    1.22
  -3  -1   5   20.80    1.17
  -3   1  -5   21.15    1.10
  -3  -1   5   16.44    1.35
   3   0   5   -0.14    0.16
   3   0   5    0.05    0.08
   3   0  -5    0.03    0.07
   3   0  -5   -0.10    0.26
   3   0   5   -0.23    0.14
   3   0  -5   -0.05    0.08
   3   0  -5    0.06    0.13
  -3   0   5   -0.13    0.24
  -3   0  -5   -0.10    0.22
  -3   0  -5    0.03    0.06
  -3   0  -5   -0.02    0.06
  -3   0   5    0.00    0.11
  -3   0   5    0.06    0.09
   3  -1  -5   20.42    1.15
   3  -1  -5   22.00    1.36
   3   1   5   22.12    1.47
   3   1   5   20.66    1.27
   3   1   5   20.44    1.32
   3  -1  -5   20.75    1.13
   3  -1  -5   20.87    1.14
   3   1   5   21.06    1.13
  -3   1   5   18.85    1.40
  -3  -1  -5   19.04    1.35
  -3   1   5   21.06    1.15
  -3  -1  -5   20.76    1.12
  -3  -1  -5   20.86    1.13
  -3   1   5   20.84    1.16
   3  -2  -5   91.02    4.41
   3   2   5   84.46    4.23
   3   2   5   80.61    4.44
   3   2   5   71.40    4.34
   3  -2  -5   77.69    4.20
   3  -2  -5   86.56    4.25
   3  -2  -5   81.77    4.22
   3   2   5   80.03    4.21
  -3   2   5   84.25    4.25
  -3   2   5   82.02    4.49
  -3  -2  -5   83.19    4.23
  -3  -2  -5   79.94    4.20
  -3  -2  -5   75.45    4.47
  -3   2   5   81.95    4.22
   3  -3  -5    0.77    0.18
   3   3   5    1.02    0.16
   3  -3  -5    1.10    0.15
   3  -3  -5    0.88    0.28
   3   3   5    1.31    0.34
   3   3   5    1.08    0.18
   3  -3  -5    1.09    0.14
   3   3   5    1.36    0.30
   3   3   5    0.73    0.42
   3  -3  -5    0.88    0.16
  -3  -3  -5    0.66    0.35
  -3  -3  -5    0.95    0.17
  -3   3   5    0.88    0.15
  -3   3   5    1.19    0.21
  -3   3   5    0.55    0.30
  -3  -3  -5    1.02    0.16
   3   4   5    0.80    0.17
   3   4   5    1.21    0.35
   3  -4  -5    0.87    0.20
   3   4   5    0.92    0.46
   3   4   5    0.97    0.28
   3  -4  -5    0.94    0.18
   3  -4  -5    0.95    0.25
  -3  -4  -5    1.34    0.45
  -3   4   5    0.84    0.16
  -3  -4  -5    1.21    0.20
  -3  -4  -5    0.94    0.41
  -3   4   5    1.14    0.39
  -3  -4  -5    1.12    0.18
   3   5   5   -0.20    0.24
   3   5   5    0.58    0.44
   3   5   5   -0.02    0.24
   3  -5  -5    0.22    0.19
   3   5   5   -0.03    0.13
   3  -5  -5    0.24    0.17
   3  -5  -5    0.21    0.18
  -3   5   5   -0.18    0.26
  -3  -5  -5    0.93    0.49
  -3   5   5    0.15    0.12
  -3  -5  -5    0.37    0.42
  -3  -5  -5    0.18    0.12
   3   6   5   56.51    3.19
   3   6   5   50.50    3.42
   3   6   5   55.19    2.90
   3  -6  -5   53.85    2.91
   3  -6  -5   57.91    2.91
  -3  -6  -5   50.73    3.49
  -3  -6  -5   51.99    3.29
  -3   6   5   55.03    2.90
  -3  -6  -5   54.68    2.89
  -3   6   5   48.01    3.01
  -3  -6  -5   54.62    2.93
   3   7   5    7.09    0.73
   3  -7  -5    7.32    0.59
   3   7   5    5.66    0.57
   3  -7  -5    7.33    0.63
   3   7   5    5.53    0.77
   3  -7  -5    5.69    0.63
  -3  -7  -5    6.62    1.00
  -3   7   5    6.15    0.55
  -3  -7  -5    5.78    0.55
  -3  -7  -5    6.91    0.63
   3   8   5   12.16    1.13
   3   8   5   11.98    1.03
   3  -8  -5   11.25    0.90
   3  -8  -5   12.15    0.91
   3   8   5   13.03    0.91
   3  -8  -5   12.36    0.95
  -3  -8  -5   11.85    0.87
  -3  -8  -5   11.14    1.34
  -3  -8  -5   13.02    0.94
  -3   8   5   12.85    0.88
   3   9   5  133.01    6.88
   3   9   5  122.47    7.04
   3   9   5  135.20    6.78
   3  -9  -5  129.49    6.81
   3  -9  -5  129.47    6.79
   3  -9  -5  129.89    6.81
  -3   9   5  130.08    6.77
  -3   9   5  117.74    6.79
  -3  -9  -5  127.31    6.76
  -3  -9  -5  127.33    7.23
   3  10   5   19.22    1.60
   3 -10  -5   19.80    1.41
   3  10   5   19.58    1.39
   3  10   5   20.43    1.53
   3 -10  -5   21.06    1.45
[truncated: 1,099,383 more chars]
