# Supplementary material for: (2Z)-3-Hy­droxy-1-(pyridin-2-yl)-3-(pyridin-3-yl)prop-2-en-1-one: crystal structure and Hirshfeld surface analysis
Source: Acta Crystallogr E Crystallogr Commun. 2016 May 27;72(Pt 6):849–53. doi: 10.1107/S205698901600832X (PMC4908566; doi:10.1107/S205698901600832X)
Supplement: Supplementary file 2 [file e-72-00849-Isup2.hkl]

data_I                                                                          
_shelx_title ' 1'                                                               
_shelx_refln_list_code          4                                               
_shelx_F_calc_maximum      111.39                                               
_exptl_crystal_F_000       944.00                                               
_reflns_d_resolution_high  0.7455                                               
                                                                                
loop_                                                                           
 _space_group_symop_operation_xyz                                               
 'x, y, z'                                                                      
 '-x+1/2, -y, z+1/2'                                                            
 '-x, y+1/2, -z+1/2'                                                            
 'x+1/2, -y+1/2, -z'                                                            
 '-x, -y, -z'                                                                   
 'x-1/2, y, -z-1/2'                                                             
 'x, -y-1/2, z-1/2'                                                             
 '-x-1/2, y-1/2, z'                                                             
                                                                                
_cell_length_a     7.2124                                                       
_cell_length_b    14.1782                                                       
_cell_length_c    20.7944                                                       
_cell_angle_alpha  90.000                                                       
_cell_angle_beta   90.000                                                       
_cell_angle_gamma  90.000                                                       
                                                                                
_shelx_F_squared_multiplier     1.000                                           
                                                                                
loop_                                                                           
 _refln_index_h                                                                 
 _refln_index_k                                                                 
 _refln_index_l                                                                 
 _refln_F_squared_calc                                                          
 _refln_F_squared_meas                                                          
 _refln_F_squared_sigma                                                         
 _refln_observed_status                                                         
   2   0   0       3268.63       3570.81       491.84 o                         
   4   0   0       2821.31       2332.71       251.53 o                         
   6   0   0          0.81         13.23         3.97 o                         
   8   0   0       1252.89       1159.19        58.61 o                         
   2   1   0       1967.39       1841.57        29.97 o                         
   4   1   0       2529.49       3131.33       459.88 o                         
   6   1   0       3104.04       2794.94        99.87 o                         
   8   1   0        406.70        432.61        12.55 o                         
   2   2   0       4329.04       3788.02        92.01 o                         
   4   2   0       1815.17       1899.95        34.14 o                         
   6   2   0       1430.43       1386.79        29.78 o                         
   8   2   0        302.55        336.75        10.51 o                         
   2   3   0       9833.46       9074.52       280.30 o                         
   4   3   0       3647.95       3669.62        56.96 o                         
   6   3   0       1066.88       1073.86        27.40 o                         
   8   3   0         10.99          6.65         3.02 o                         
   2   4   0       3411.99       3487.81        54.71 o                         
   4   4   0        626.09        580.77        10.28 o                         
   6   4   0        118.45        105.55         2.90 o                         
   8   4   0         81.44         95.31         7.74 o                         
   2   5   0       7600.80       7141.63       129.02 o                         
   4   5   0          0.06          0.32         0.94 o                         
   6   5   0        187.56        176.82         3.59 o                         
   8   5   0        221.70        256.18        11.32 o                         
   0   6   0        151.96        168.85         7.55 o                         
   2   6   0        250.82        273.99         5.42 o                         
   4   6   0         13.67         12.08         1.50 o                         
   6   6   0        365.25        360.78         6.66 o                         
   8   6   0          9.44          4.34         3.02 o                         
   2   7   0       4884.18       4976.46        80.57 o                         
   4   7   0        449.70        470.20         8.54 o                         
   6   7   0        136.98        140.78         3.91 o                         
   8   7   0        106.51        107.51         4.50 o                         
   0   8   0        300.30        327.42         7.74 o                         
   2   8   0         34.41         92.56         6.73 o                         
   4   8   0       2182.45       1990.63        29.51 o                         
   6   8   0        168.80        177.66         4.03 o                         
   8   8   0          1.33          4.20         5.15 o                         
   2   9   0        291.16        234.33         4.65 o                         
   4   9   0       7368.42       7079.28       105.17 o                         
   6   9   0          0.53         10.21         1.79 o                         
   8   9   0        185.69        211.18         7.26 o                         
   0  10   0       4339.87       4334.98        85.30 o                         
   2  10   0        268.01        280.03         5.36 o                         
   4  10   0        782.01        755.36        12.77 o                         
   6  10   0        695.07        680.42        13.74 o                         
   8  10   0         88.15         83.96         4.73 o                         
   2  11   0         33.56         43.01         2.06 o                         
   4  11   0         20.74         15.15         1.71 o                         
   6  11   0          0.66         -0.21         1.79 o                         
   0  12   0       4803.40       5057.78       106.47 o                         
   2  12   0        185.18        185.37         4.29 o                         
   4  12   0        490.85        494.06         9.55 o                         
   6  12   0         48.30         57.03         3.47 o                         
   2  13   0         94.23        102.65         3.40 o                         
   4  13   0        470.58        487.14        10.96 o                         
   6  13   0        175.45        180.46         8.96 o                         
   0  14   0        158.33        177.51         6.94 o                         
   2  14   0        170.87        156.85         4.42 o                         
   4  14   0          7.14          5.72         2.40 o                         
   6  14   0         79.13         75.54         7.35 o                         
   2  15   0          3.39          7.43         2.01 o                         
   4  15   0         36.39         32.58         3.63 o                         
   0  16   0          6.96          2.41         3.26 o                         
   2  16   0         65.84         63.04         3.65 o                         
   4  16   0          9.62         15.71         4.26 o                         
   2  17   0         26.57         29.78         3.35 o                         
   4  17   0          3.39          8.02         6.06 o                         
   0  18   0          0.22         -0.98         6.34 o                         
   2  18   0         67.61         48.75         6.54 o                         
   1   1   1        127.15        109.81         1.45 o                         
   2   1   1          4.16         12.85         0.33 o                         
   3   1   1        803.77        660.95         8.67 o                         
   4   1   1        289.63        296.96         5.36 o                         
   5   1   1          8.88          9.95         1.32 o                         
   6   1   1         90.60         86.88         3.94 o                         
   7   1   1       1007.73        947.16        17.60 o                         
   8   1   1         70.62         75.75         4.68 o                         
   9   1   1        102.40        112.62         7.33 o                         
   0   2   1       2535.90       2199.18        33.79 o                         
   1   2   1       3796.39       3555.92        50.30 o                         
   2   2   1        492.09        496.36         6.38 o                         
   3   2   1       1761.95       1823.70        21.01 o                         
   4   2   1          0.58          0.26         0.42 o                         
   5   2   1          5.46          2.73         0.57 o                         
   6   2   1       2210.30       2108.08        50.79 o                         
   7   2   1         37.58         28.85         2.25 o                         
   8   2   1        516.45        533.90        10.52 o                         
   9   2   1          9.06         15.46         3.21 o                         
   1   3   1       4514.86       3879.76        54.97 o                         
   2   3   1       1753.42       1701.97        21.32 o                         
   3   3   1         60.71         56.79         1.09 o                         
   4   3   1        110.74        138.96         2.01 o                         
   5   3   1        520.69        493.00         5.91 o                         
   6   3   1       1780.92       1719.81        25.53 o                         
   7   3   1          0.16         -0.72         2.07 o                         
   8   3   1          1.51          4.05         2.20 o                         
   9   3   1        114.06        146.15         9.44 o                         
   1   4   1       1385.65       1281.00        13.84 o                         
   2   4   1        107.07        105.65         1.58 o                         
   3   4   1         77.66         93.78         1.47 o                         
   4   4   1         15.60         16.01         0.72 o                         
   5   4   1        151.24        168.19         2.71 o                         
   6   4   1        205.42        194.26         3.52 o                         
   7   4   1          9.99         10.84         1.94 o                         
   8   4   1        195.54        195.56         5.48 o                         
   9   4   1         61.21         67.63         4.93 o                         
   1   5   1        343.16        345.97         4.04 o                         
   2   5   1        288.46        291.25         3.47 o                         
   3   5   1        219.28        201.95         2.63 o                         
   4   5   1        525.15        488.64         5.75 o                         
   5   5   1         20.57         32.74         1.69 o                         
   6   5   1         56.44         55.30         1.18 o                         
   7   5   1          1.99          1.67         1.28 o                         
   8   5   1         93.70         90.25         4.65 o                         
   9   5   1        141.65        139.54         6.46 o                         
   0   6   1        332.35        336.66         5.82 o                         
   1   6   1       2707.64       2655.67        28.53 o                         
   2   6   1       5378.94       5365.50        59.78 o                         
   3   6   1         50.16         42.93         1.26 o                         
   4   6   1        289.74        275.87         3.42 o                         
   5   6   1       2557.04       2546.04        30.33 o                         
   6   6   1       1108.58       1074.88        12.90 o                         
   7   6   1         69.70         68.68         1.59 o                         
   8   6   1         68.22         65.81         3.46 o                         
   9   6   1         54.41         51.78         8.24 o                         
   1   7   1       1243.44       1308.58        14.37 o                         
   2   7   1       4378.33       4345.98        43.22 o                         
   3   7   1        165.69        164.90         2.46 o                         
   4   7   1         51.29         60.79         1.34 o                         
   5   7   1       2973.55       2934.17        31.55 o                         
   6   7   1        153.62        162.31         2.61 o                         
   7   7   1          2.14          2.73         1.12 o                         
   8   7   1          5.41          5.24         1.69 o                         
   0   8   1        111.24        111.89         2.58 o                         
   1   8   1        612.20        608.93         7.06 o                         
   2   8   1       1275.52       1308.56        14.47 o                         
   3   8   1         15.92          9.67         0.67 o                         
   4   8   1        332.68        326.85         4.52 o                         
   5   8   1         19.73         18.58         1.59 o                         
   6   8   1        121.93        125.02         2.26 o                         
   7   8   1         64.59         62.65         2.07 o                         
   8   8   1          0.04         -1.93         1.93 o                         
   1   9   1       1027.35       1021.33        11.36 o                         
   2   9   1         28.75         34.64         1.30 o                         
   3   9   1         11.01          8.09         0.88 o                         
   4   9   1         36.21         47.03         2.10 o                         
   5   9   1         52.63         52.69         1.51 o                         
   6   9   1        215.61        207.61         3.39 o                         
   7   9   1         71.05         65.47         1.89 o                         
   8   9   1          0.55         -0.87         2.35 o                         
   0  10   1        286.88        286.90         5.38 o                         
   1  10   1         93.31         90.52         1.86 o                         
   2  10   1         42.51         49.46         1.36 o                         
   3  10   1       1210.74       1205.94        13.71 o                         
   4  10   1        492.67        493.19         6.40 o                         
   5  10   1        240.90        245.72         3.75 o                         
   6  10   1         68.98         67.54         3.00 o                         
   7  10   1         27.82         28.66         1.96 o                         
   8  10   1         40.33         38.02         2.00 o                         
   1  11   1         12.88         14.49         0.95 o                         
   2  11   1         54.22         57.30         1.52 o                         
   3  11   1         86.38         78.39         2.26 o                         
   4  11   1         33.80         35.39         1.69 o                         
   5  11   1          0.42         -0.32         1.09 o                         
   6  11   1         24.89         23.15         1.48 o                         
   7  11   1        119.45        111.46         4.08 o                         
   0  12   1        722.41        719.76        12.41 o                         
   1  12   1          3.40          1.54         0.89 o                         
   2  12   1         16.48         16.11         1.08 o                         
   3  12   1         83.96         77.24         2.36 o                         
   4  12   1         44.32         42.76         2.12 o                         
   5  12   1          0.15          0.12         1.23 o                         
   6  12   1          0.53         -1.53         1.53 o                         
   7  12   1         15.10          6.37         2.93 o                         
   1  13   1          6.51          3.95         1.04 o                         
   2  13   1         48.49         47.40         1.66 o                         
   3  13   1          4.60          3.38         1.93 o                         
   4  13   1        432.67        421.46         6.63 o                         
   5  13   1         21.43         21.45         1.74 o                         
   6  13   1         64.07         76.61         4.06 o                         
   7  13   1        218.22         69.73        26.65 o                         
   0  14   1          3.02          3.71         1.83 o                         
   1  14   1          0.24          0.30         1.16 o                         
   2  14   1         17.90         16.84         1.37 o                         
   3  14   1        138.83        126.38         2.90 o                         
   4  14   1          0.21         -1.60         1.60 o                         
   5  14   1         11.24          8.33         2.35 o                         
   6  14   1         76.63         82.46         5.22 o                         
   1  15   1         94.32        100.12         3.35 o                         
   2  15   1        265.85        258.42         4.45 o                         
   3  15   1         14.35         15.41         1.84 o                         
   4  15   1          6.18          7.29         2.04 o                         
   5  15   1         65.60         59.47         3.95 o                         
   0  16   1         34.80         31.05         2.68 o                         
   1  16   1         78.12         71.48         2.62 o                         
   2  16   1        115.04        118.74         3.25 o                         
   3  16   1         95.89         94.84         3.25 o                         
   4  16   1         16.98         12.12         3.40 o                         
   5  16   1         90.55         73.88         7.63 o                         
   1  17   1          0.00          0.70         2.01 o                         
   2  17   1          0.65         -0.77         2.09 o                         
   3  17   1         23.89         23.73         3.40 o                         
   4  17   1          0.50          5.42         4.81 o                         
   0  18   1         32.69         21.42         4.80 o                         
   1  18   1         75.93         70.15         3.26 o                         
   2  18   1        110.98        108.07         6.12 o                         
   1   0   2        598.89        513.76         7.15 o                         
   2   0   2        730.74        660.38         9.96 o                         
   3   0   2       2121.43       2085.63        32.31 o                         
   4   0   2       1188.34       1136.76        21.38 o                         
   5   0   2         68.29         64.55         3.37 o                         
   6   0   2        140.03        111.69         5.84 o                         
   7   0   2         26.16         19.22         4.08 o                         
   8   0   2          6.92          3.67         3.09 o                         
   9   0   2         22.78         22.16         5.09 o                         
   1   1   2         33.82         29.62         0.46 o                         
   2   1   2        477.53        546.06         6.26 o                         
   3   1   2        584.06        649.48         7.83 o                         
   4   1   2         66.08         61.52         1.56 o                         
   5   1   2         54.79         47.54         2.20 o                         
   6   1   2         52.03         60.84         2.86 o                         
   7   1   2         19.98         26.75         2.88 o                         
   8   1   2          2.36          2.51         2.18 o                         
   9   1   2          5.93          5.31         3.33 o                         
   0   2   2       1689.75       1441.75        22.26 o                         
   1   2   2       7106.15       5994.91       176.31 o                         
   2   2   2        311.60        316.10         4.14 o                         
   3   2   2        819.29        882.52        11.16 o                         
   4   2   2         10.08         12.19         0.57 o                         
   5   2   2         33.66         24.64         1.18 o                         
   6   2   2        357.67        344.77         8.52 o                         
   7   2   2        940.42        896.00        22.08 o                         
   8   2   2         31.97         24.83         2.68 o                         
   9   2   2        143.16        171.83         6.76 o                         
   2   3   2       1222.38       1411.52        17.44 o                         
   3   3   2        109.12         80.81         1.35 o                         
   4   3   2        545.73        570.51         6.72 o                         
   5   3   2        510.00        498.69         6.41 o                         
   6   3   2        167.49        164.92         3.43 o                         
   7   3   2        370.08        349.76         7.72 o                         
   8   3   2          0.00         -1.11         2.61 o                         
   9   3   2         25.07         28.37         3.61 o                         
   0   4   2       1213.83       1218.55        19.08 o                         
   2   4   2        677.25        646.86         7.18 o                         
   3   4   2       1556.77       1574.00        17.59 o                         
   4   4   2        469.13        437.92         5.74 o                         
   5   4   2        670.04        628.71         8.07 o                         
   6   4   2        155.72        152.51         2.79 o                         
   7   4   2         16.21         16.35         2.74 o                         
   8   4   2        165.72        179.13         6.44 o                         
   9   4   2        199.19        212.20         7.57 o                         
   1   5   2       1282.46       1315.64        14.61 o                         
   2   5   2       5487.12       5251.76        63.17 o                         
   3   5   2        469.61        547.66         6.91 o                         
   4   5   2         39.19         39.64         1.00 o                         
   5   5   2       7098.55       6788.37        72.68 o                         
   6   5   2          1.74          2.72         0.81 o                         
   7   5   2         33.69         30.13         1.34 o                         
   8   5   2          9.75          6.61         2.21 o                         
   9   5   2         17.00         21.37         3.56 o                         
   0   6   2         78.09         43.08         1.36 o                         
   1   6   2       1564.98       1506.44        16.76 o                         
   2   6   2          1.93          4.76         0.84 o                         
   3   6   2        952.69        936.71         9.87 o                         
   4   6   2        469.39        492.63         5.69 o                         
   5   6   2        507.62        458.13         6.71 o                         
   6   6   2        267.84        270.90         3.68 o                         
   7   6   2         24.89         21.44         1.00 o                         
   8   6   2         10.41          3.02         2.13 o                         
   9   6   2        116.04        139.53         8.70 o                         
   1   7   2          9.93          7.92         0.54 o                         
   2   7   2       2015.28       2132.13        21.62 o                         
   3   7   2       1060.63       1071.29        11.69 o                         
   4   7   2         23.10         16.71         1.32 o                         
   5   7   2       1638.35       1635.68        18.08 o                         
   6   7   2          0.11          1.39         0.65 o                         
   7   7   2         14.46         13.08         1.38 o                         
   8   7   2         15.71         16.39         2.29 o                         
   0   8   2       1207.10       1156.04        17.49 o                         
   1   8   2       3094.45       3206.48        33.33 o                         
   2   8   2          0.03          1.02         0.84 o                         
   3   8   2        170.95        183.60         2.67 o                         
   4   8   2        170.18        158.73         2.60 o                         
   5   8   2         86.93         89.34         2.17 o                         
   6   8   2          6.10          5.16         0.78 o                         
   7   8   2         41.25         36.72         1.28 o                         
   8   8   2        271.15        309.48         7.56 o                         
   1   9   2        523.02        569.80         6.53 o                         
   2   9   2        650.28        631.96         7.31 o                         
   3   9   2        107.83        112.04         2.25 o                         
   4   9   2         11.83         11.39         0.86 o                         
   5   9   2         89.54         83.79         2.61 o                         
   6   9   2         15.45         14.31         1.23 o                         
   7   9   2          6.79          6.52         0.95 o                         
   8   9   2         14.30         18.90         1.93 o                         
   0  10   2        753.95        741.16        11.84 o                         
   1  10   2         59.85         63.18         1.55 o                         
   2  10   2         25.57         25.93         1.02 o                         
   3  10   2          2.34          4.57         1.87 o                         
   4  10   2        256.46        270.30         4.17 o                         
   5  10   2          2.00          1.79         0.94 o                         
   6  10   2         79.52         83.58         2.32 o                         
   7  10   2          6.48          6.58         1.39 o                         
   8  10   2         11.53          9.12         2.51 o                         
   1  11   2          6.77          9.81         1.32 o                         
   2  11   2          9.40          8.69         0.84 o                         
   3  11   2        444.22        443.48         6.10 o                         
   4  11   2        206.47        223.25         3.40 o                         
   5  11   2         21.10         20.90         1.35 o                         
   6  11   2         37.87         34.99         2.63 o                         
   7  11   2          0.15          0.04         2.50 o                         
   0  12   2          8.76         12.32         2.55 o                         
   1  12   2          0.70         -0.09         0.89 o                         
   2  12   2        123.54        135.09         2.68 o                         
   3  12   2        823.23        798.25        10.79 o                         
   4  12   2         44.45         44.23         2.19 o                         
   5  12   2        250.97        241.80         4.88 o                         
   6  12   2          5.55          4.14         1.65 o                         
   7  12   2          0.01          0.82         4.74 o                         
   1  13   2         16.68         16.43         1.21 o                         
   2  13   2         99.89        103.44         2.40 o                         
   3  13   2        774.64        790.00         9.73 o                         
   4  13   2        210.83        198.11         3.95 o                         
   5  13   2          4.65          3.72         1.79 o                         
   6  13   2         79.00        100.11         5.73 o                         
   7  13   2          9.55         -5.09        24.69 o                         
   0  14   2         78.67         69.48         4.19 o                         
   1  14   2        221.83        212.19         3.66 o                         
   2  14   2          1.42          1.07         1.28 o                         
   3  14   2        206.71        194.27         3.61 o                         
   4  14   2          6.31          6.54         1.72 o                         
   5  14   2          1.20          1.45         2.84 o                         
   6  14   2         64.09         81.14         5.26 o                         
   1  15   2        522.42        518.88         6.96 o                         
   2  15   2          7.43          6.01         1.44 o                         
   3  15   2         12.12         11.51         1.60 o                         
   4  15   2         83.91         76.53         3.24 o                         
   5  15   2         11.53         16.33         3.70 o                         
   0  16   2         79.14         85.77         4.05 o                         
   1  16   2        357.67        364.91         5.88 o                         
   2  16   2         72.73         68.69         2.47 o                         
   3  16   2        132.67        127.38         5.66 o                         
   4  16   2         62.43         63.98         4.25 o                         
   5  16   2         62.63         70.43         6.55 o                         
   1  17   2          2.11         -1.73         2.02 o                         
   2  17   2         49.51         50.37         2.98 o                         
   3  17   2         25.40         21.73         4.24 o                         
   4  17   2         93.22         98.55         6.15 o                         
   0  18   2          2.18          4.98         3.70 o                         
   1  18   2          8.27         13.82         2.65 o                         
   2  18   2          1.42          2.88         3.43 o                         
   2   1   3        250.70        219.15         2.49 o                         
   3   1   3       8515.76       8011.69       170.82 o                         
   4   1   3        445.95        413.59         5.67 o                         
   5   1   3        306.21        340.89         5.25 o                         
   6   1   3         10.63          8.83         1.59 o                         
   7   1   3        861.45        809.81        12.59 o                         
   8   1   3         10.58          7.90         2.45 o                         
   9   1   3         11.43          6.47         3.21 o                         
   1   2   3       3404.34       3099.65        39.44 o                         
   2   2   3        559.45        495.99         5.92 o                         
   3   2   3       6178.71       6233.79        87.91 o                         
   4   2   3        879.24        961.06        10.74 o                         
   5   2   3        209.95        226.71         3.85 o                         
   6   2   3          3.40          2.17         1.68 o                         
   7   2   3       1628.43       1689.36        28.96 o                         
   8   2   3          0.06          1.09         2.32 o                         
   9   2   3          1.55         -1.03         3.72 o                         
   2   3   3         58.94         43.10         0.80 o                         
   3   3   3         57.32         76.89         1.27 o                         
   4   3   3        187.29        188.26         2.69 o                         
   5   3   3        819.52        814.70        10.36 o                         
   6   3   3        923.54        870.17        13.65 o                         
   7   3   3         53.60         55.95         2.98 o                         
   8   3   3        125.47        111.08         4.41 o                         
   9   3   3          1.24          7.32         3.27 o                         
   0   4   3         23.60         10.44         0.57 o                         
   1   4   3      12407.87      11486.41       262.71 o                         
   2   4   3        152.40        117.41         1.67 o                         
   3   4   3        261.37        240.79         3.02 o                         
   4   4   3        260.60        258.98         3.35 o                         
   5   4   3          0.02          0.58         0.52 o                         
   6   4   3       1108.24       1085.57        12.94 o                         
   7   4   3          1.55          1.49         1.12 o                         
   8   4   3        368.18        365.22        12.66 o                         
   9   4   3        140.67        140.90         6.36 o                         
   1   5   3       1055.51        977.64        10.05 o                         
   2   5   3        294.40        297.30         3.91 o                         
   3   5   3          2.38          0.40         0.41 o                         
   4   5   3         14.29         19.83         0.66 o                         
   5   5   3          1.70          1.22         1.19 o                         
   6   5   3        139.28        135.31         2.21 o                         
   7   5   3        176.11        168.52         2.98 o                         
   8   5   3        276.26        267.46         8.04 o                         
   9   5   3        172.71        188.26        10.76 o                         
   0   6   3       1291.54       1239.92        19.63 o                         
   1   6   3        507.54        511.00         6.16 o                         
   2   6   3        689.51        776.37         8.59 o                         
   3   6   3         70.00         92.48         1.55 o                         
   4   6   3         96.54         95.09         1.67 o                         
   5   6   3        491.49        479.56         5.90 o                         
   6   6   3         36.35         35.26         1.13 o                         
   7   6   3         25.10         17.46         1.64 o                         
   8   6   3          0.58         -0.86         2.02 o                         
   9   6   3        224.00        226.30        11.76 o                         
   1   7   3       1722.30       1858.38        19.94 o                         
   2   7   3        114.24         96.73         1.78 o                         
   3   7   3        318.27        325.00         4.20 o                         
   4   7   3          1.50          1.29         0.53 o                         
   5   7   3          0.95          2.08         0.99 o                         
   6   7   3          6.78          7.88         0.71 o                         
   7   7   3          0.05         -0.58         0.85 o                         
   8   7   3          3.75          3.64         1.60 o                         
   0   8   3         27.72         28.13         1.34 o                         
   1   8   3       1057.78       1182.21        13.42 o                         
   2   8   3        660.88        702.27         8.43 o                         
   3   8   3        514.28        473.84         5.59 o                         
   4   8   3         54.06         55.47         1.52 o                         
   5   8   3        106.61        112.42         2.28 o                         
   6   8   3        213.19        206.07         3.50 o                         
   7   8   3         91.60         92.35         2.37 o                         
   8   8   3          0.27         -1.06         2.65 o                         
   1   9   3        303.84        333.80         4.47 o                         
   2   9   3          2.06          3.80         0.74 o                         
   3   9   3        167.40        192.05         2.96 o                         
   4   9   3       1629.50       1613.51        18.55 o                         
   5   9   3        871.18        851.58        10.26 o                         
   6   9   3        199.71        221.21         4.03 o                         
   7   9   3         43.31         61.64         2.36 o                         
   8   9   3          7.59          6.63         2.55 o                         
   0  10   3        399.83        438.25         7.66 o                         
   1  10   3          4.42          5.71         0.78 o                         
   2  10   3        184.66        188.89         2.84 o                         
   3  10   3        845.05        848.63         9.60 o                         
   4  10   3        359.36        350.41         4.95 o                         
   5  10   3        207.49        188.37         3.31 o                         
   6  10   3          3.31          2.23         1.33 o                         
   7  10   3        197.61        216.32         4.63 o                         
   8  10   3         60.22         63.92         4.95 o                         
   1  11   3        771.69        818.51         9.47 o                         
   2  11   3        154.88        154.46         2.72 o                         
   3  11   3       1412.13       1401.78        16.25 o                         
   4  11   3        664.02        644.12         8.26 o                         
   5  11   3         12.44          8.62         1.37 o                         
   6  11   3          1.17         -0.47         1.94 o                         
   7  11   3        188.67        210.52         5.70 o                         
   0  12   3         15.59         39.33         2.59 o                         
   1  12   3          1.09          2.76         0.93 o                         
   2  12   3        335.00        348.43         4.65 o                         
   3  12   3        681.01        692.17         9.12 o                         
   4  12   3         38.00         34.94         1.75 o                         
   5  12   3         40.08         39.65         2.24 o                         
   6  12   3          0.46          3.07         2.57 o                         
   7  12   3        174.86        172.30         7.17 o                         
   1  13   3         70.74         66.19         2.09 o                         
   2  13   3        242.10        247.00         3.79 o                         
   3  13   3        196.28        207.93         3.75 o                         
   4  13   3       1090.81       1098.56        15.44 o                         
   5  13   3         22.88         17.04         2.08 o                         
   6  13   3          0.13         -0.86         2.74 o                         
   0  14   3          5.93          5.57         1.76 o                         
   1  14   3        139.70        139.70         2.85 o                         
   2  14   3          3.64          2.23         1.16 o                         
   3  14   3        156.49        156.04         3.51 o                         
   4  14   3        268.08        258.92         5.17 o                         
   5  14   3        131.82        135.00         6.06 o                         
   6  14   3        121.54        110.76         6.56 o                         
   1  15   3          2.08          3.43         1.35 o                         
   2  15   3         11.30          8.25         1.44 o                         
   3  15   3         98.22        111.00         3.11 o                         
   4  15   3          1.27         -0.64         2.25 o                         
   5  15   3          8.71          9.95         3.62 o                         
   0  16   3         24.92         24.64         2.56 o                         
   1  16   3         74.73         76.75         2.58 o                         
   2  16   3         14.10         10.44         1.74 o                         
   3  16   3         41.38         46.11         2.93 o                         
   4  16   3          1.77          1.04         3.53 o                         
   5  16   3          0.28          6.69        11.31 o                         
   1  17   3         55.18         57.27         2.48 o                         
   2  17   3        327.00        313.96         6.26 o                         
   3  17   3         11.24          5.03         3.53 o                         
   4  17   3         22.97         20.99         4.79 o                         
   0  18   3        164.51        162.95         7.65 o                         
   1  18   3          1.41         -1.09         2.59 o                         
   2  18   3         19.95         15.57         3.59 o                         
   1   0   4         67.41         63.94         1.41 o                         
   2   0   4          6.88          6.17         0.61 o                         
   3   0   4       1442.32       1569.72        25.59 o                         
   4   0   4        108.94        133.88         2.61 o                         
   5   0   4         50.03         48.80         2.85 o                         
   6   0   4        105.47         80.44         4.37 o                         
   7   0   4       1014.78       1055.67        22.47 o                         
   8   0   4         45.65         44.41         4.37 o                         
   9   0   4          4.89         -0.18         4.52 o                         
   1   1   4       1767.28       1637.03        18.77 o                         
   2   1   4        781.38        703.09         7.55 o                         
   3   1   4       1537.57       1451.85        15.19 o                         
   4   1   4        847.89       1016.96        11.65 o                         
   5   1   4         62.99         64.17         2.09 o                         
   6   1   4         62.04         58.75         2.95 o                         
   7   1   4        892.68        719.08        77.44 o                         
   8   1   4          9.41          4.29         2.49 o                         
   9   1   4        107.87         97.43        13.27 o                         
   0   2   4         76.19        100.09         2.47 o                         
   1   2   4       2697.56       2599.28        29.67 o                         
   2   2   4        253.78        222.41         2.52 o                         
   3   2   4       1015.80       1070.88        11.72 o                         
   4   2   4        505.70        509.55         6.18 o                         
   5   2   4         25.21         21.93         0.71 o                         
   6   2   4        366.73        360.65         5.56 o                         
   7   2   4          0.24          0.34         1.82 o                         
   8   2   4         44.50         36.72         3.44 o                         
   9   2   4          3.95          4.51         3.41 o                         
   1   3   4       4074.10       3801.03        40.48 o                         
   2   3   4          0.28          5.68         0.52 o                         
   3   3   4        824.10        855.51         9.68 o                         
   4   3   4        272.17        304.34         3.81 o                         
   5   3   4         68.21         66.39         1.36 o                         
   6   3   4        119.74        138.55         2.98 o                         
   7   3   4         65.01         61.42         3.48 o                         
   8   3   4         19.77         22.47         2.60 o                         
   9   3   4         49.23         40.45         6.47 o                         
   0   4   4       2249.97       2202.42        34.15 o                         
   1   4   4         37.56         40.46         0.95 o                         
   2   4   4       1074.99       1178.92        15.12 o                         
   3   4   4        449.49        491.99         5.37 o                         
   4   4   4          7.94          5.07         0.59 o                         
   5   4   4         50.15         50.08         1.14 o                         
   6   4   4         48.22         41.99         1.55 o                         
   7   4   4        191.28        198.60         4.15 o                         
   8   4   4         51.88         57.15         3.83 o                         
   9   4   4          1.05          3.19         3.88 o                         
   1   5   4        128.25        122.07         1.84 o                         
   2   5   4       1544.06       1507.93        17.12 o                         
   3   5   4         10.09         10.87         0.62 o                         
   4   5   4         40.09         39.68         1.04 o                         
   5   5   4          2.37          0.13         0.70 o                         
   6   5   4          1.01          0.17         0.53 o                         
   7   5   4         83.20         79.78         2.72 o                         
   8   5   4         65.80         67.08         3.35 o                         
   9   5   4         66.74         89.22        11.47 o                         
   0   6   4         17.85         18.91         0.92 o                         
   1   6   4         39.27         36.29         0.89 o                         
   2   6   4       2476.79       2566.68        29.65 o                         
   3   6   4          1.09          2.07         0.55 o                         
   4   6   4         97.70         89.23         1.46 o                         
   5   6   4         15.86         14.62         0.73 o                         
   6   6   4        138.32        144.42         2.32 o                         
   7   6   4         17.88         17.70         0.91 o                         
   8   6   4        305.06        346.90        10.90 o                         
   9   6   4         74.43         79.67         8.88 o                         
   1   7   4        472.03        499.31         5.72 o                         
   2   7   4       3035.54       3155.10        33.26 o                         
   3   7   4        438.40        460.25         5.50 o                         
   4   7   4        141.47        134.19         2.60 o                         
   5   7   4          5.12          4.83         0.92 o                         
   6   7   4          0.75          1.32         0.69 o                         
   7   7   4          1.95         -0.37         0.99 o                         
   8   7   4        157.32        188.73         5.59 o                         
   0   8   4        926.39        920.19        14.36 o                         
   1   8   4         33.47         40.71         1.07 o                         
   2   8   4       1091.38       1136.70        12.14 o                         
   3   8   4          2.63          4.26         0.60 o                         
   4   8   4        278.98        271.15         4.16 o                         
   5   8   4          2.74          0.68         0.86 o                         
   6   8   4         12.59         14.76         1.45 o                         
   7   8   4         39.24         38.47         1.26 o                         
   8   8   4        136.39        155.69         7.18 o                         
   1   9   4        570.75        598.46         6.97 o                         
   2   9   4        710.28        752.42         8.64 o                         
   3   9   4         89.18         89.22         2.01 o                         
   4   9   4       1124.40       1120.44        13.44 o                         
   5   9   4          6.29          2.01         0.97 o                         
   6   9   4         27.93         25.72         1.47 o                         
   7   9   4         79.77         87.68         3.67 o                         
   8   9   4         11.49          7.67         1.76 o                         
   0  10   4          5.66          6.18         2.25 o                         
   1  10   4        357.06        370.27         4.71 o                         
   2  10   4          1.85          1.62         0.64 o                         
   3  10   4       1223.26       1221.86        13.66 o                         
   4  10   4        278.41        290.68         4.46 o                         
   5  10   4        125.02        119.06         2.95 o                         
   6  10   4        100.20         94.19         2.83 o                         
   7  10   4          6.23         17.02         1.62 o                         
   8  10   4         39.05         48.19         6.02 o                         
   1  11   4        267.16        274.83         3.71 o                         
   2  11   4         81.10         79.86         1.78 o                         
   3  11   4       1703.40       1723.19        19.71 o                         
   4  11   4        362.92        364.27         5.77 o                         
   5  11   4          1.59         -0.26         1.33 o                         
   6  11   4        178.77        183.17         5.37 o                         
   7  11   4        358.92        440.31         9.10 o                         
   0  12   4       1587.57       1659.96        25.66 o                         
   1  12   4         10.88         12.13         1.03 o                         
   2  12   4        129.72        123.58         2.35 o                         
   3  12   4         90.66         85.64         2.23 o                         
   4  12   4          4.72          7.36         1.45 o                         
   5  12   4         28.69         24.75         1.93 o                         
   6  12   4          3.77          4.33         2.01 o                         
   7  12   4         46.73         52.83         4.21 o                         
   1  13   4        110.42        103.25         2.43 o                         
   2  13   4          5.41          5.04         1.01 o                         
   3  13   4         18.63         25.53         1.40 o                         
   4  13   4        163.55        166.30         3.82 o                         
   5  13   4         13.41          8.94         1.94 o                         
   6  13   4          9.07          7.23         3.25 o                         
   0  14   4        139.23        137.71         4.78 o                         
   1  14   4          0.17         -0.86         1.17 o                         
   2  14   4         10.70         12.32         1.49 o                         
   3  14   4          7.05          4.91         1.38 o                         
   4  14   4         31.95         36.58         2.04 o                         
   5  14   4        124.99        116.98         5.51 o                         
   6  14   4          0.74          2.61         3.56 o                         
   1  15   4          7.32          7.77         1.43 o                         
   2  15   4        423.51        428.11         6.13 o                         
   3  15   4          8.72          7.27         1.63 o                         
   4  15   4         29.05         25.86         3.10 o                         
   5  15   4          4.11          5.08         3.51 o                         
   0  16   4          1.42          0.43         2.39 o                         
   1  16   4         75.08         73.01         2.65 o                         
   2  16   4        707.11        722.11         9.65 o                         
   3  16   4         47.78         48.10         3.36 o                         
   4  16   4          2.46          3.34         3.64 o                         
   1  17   4         16.57         16.59         2.10 o                         
   2  17   4         59.61         60.21         3.11 o                         
   3  17   4        102.73         93.97         5.21 o                         
   4  17   4         20.13         28.26        10.83 o                         
   0  18   4          7.17          8.28         4.40 o                         
   1  18   4         39.66         41.17         3.48 o                         
   2  18   4        257.81        237.72         8.60 o                         
   1   1   5       2278.95       2074.97        22.14 o                         
   2   1   5        342.69        386.14         4.21 o                         
   3   1   5        295.13        269.22         3.14 o                         
   4   1   5       2631.52       2791.19        28.91 o                         
   5   1   5         45.08         43.05         0.93 o                         
   6   1   5        228.32        241.82         4.32 o                         
   7   1   5       1267.65       1162.86        31.74 o                         
   8   1   5          0.00          0.89         2.51 o                         
   9   1   5          3.23          5.99         3.55 o                         
   0   2   5       3423.38       3014.94        46.39 o                         
   1   2   5         32.12         19.68         0.53 o                         
   2   2   5         14.54         19.80         0.74 o                         
   3   2   5       1009.65       1065.77        11.23 o                         
   4   2   5        225.73        186.98         2.66 o                         
   5   2   5         14.29         14.92         0.57 o                         
   6   2   5        317.62        312.47         5.06 o                         
   7   2   5         36.58         42.21         3.82 o                         
   8   2   5          1.38         -2.00         2.41 o                         
   9   2   5          6.77          7.68         3.86 o                         
   1   3   5          4.02         17.61         0.57 o                         
   2   3   5       4792.05       4780.65        53.22 o                         
   3   3   5         20.69         14.45         0.53 o                         
   4   3   5        810.85        855.39         9.96 o                         
   5   3   5        264.15        243.32         3.53 o                         
   6   3   5        112.35        119.00         2.36 o                         
   7   3   5         73.23         77.04         3.09 o                         
   8   3   5         15.35         14.22         2.56 o                         
   9   3   5          2.39          2.63         4.44 o                         
   0   4   5         69.67         81.53         6.01 o                         
   1   4   5         90.90        100.28         1.51 o                         
   2   4   5       8549.05       8462.05       107.77 o                         
   3   4   5          7.61         12.71         0.58 o                         
   4   4   5        116.27        131.92         1.92 o                         
   5   4   5         68.06         64.24         1.36 o                         
   6   4   5        362.60        385.38         5.32 o                         
   7   4   5          6.02          5.24         1.62 o                         
   8   4   5          0.93          0.41         2.29 o                         
   9   4   5         11.37          9.72         5.48 o                         
   1   5   5        787.12        816.52         9.26 o                         
   2   5   5       5898.00       6347.43        76.34 o                         
   3   5   5          0.05          2.04         0.63 o                         
   4   5   5        327.62        367.85         4.27 o                         
   5   5   5         10.97         18.91         0.74 o                         
   6   5   5          3.35          3.33         0.84 o                         
   7   5   5        109.81        110.02         2.12 o                         
   8   5   5          0.24          1.77         2.00 o                         
   9   5   5         25.65         16.65         5.30 o                         
   0   6   5          3.07          2.79         0.62 o                         
   1   6   5        728.35        753.53         8.04 o                         
   2   6   5       4318.32       4527.33        51.86 o                         
   3   6   5        701.62        706.91         9.40 o                         
   4   6   5        250.40        255.53         3.55 o                         
   5   6   5        516.47        497.76         6.07 o                         
   6   6   5        516.66        522.87         6.52 o                         
   7   6   5         43.27         41.77         2.08 o                         
   8   6   5        485.68        559.56        11.60 o                         
   1   7   5        196.21        195.76         2.55 o                         
   2   7   5       4281.46       4295.87        44.49 o                         
   3   7   5         81.74         85.54         1.88 o                         
   4   7   5         58.67         61.10         1.58 o                         
   5   7   5          0.84          1.05         1.01 o                         
   6   7   5          1.43          2.06         0.84 o                         
   7   7   5          2.12          0.65         0.96 o                         
   8   7   5         97.66        114.93         4.24 o                         
   0   8   5       2165.84       2246.03        32.73 o                         
   1   8   5         13.43          5.59         0.60 o                         
   2   8   5          1.23          1.62         0.54 o                         
   3   8   5        162.30        164.00         2.91 o                         
   4   8   5        217.82        225.27         3.72 o                         
   5   8   5        243.57        230.00         3.83 o                         
   6   8   5         25.33         25.40         1.50 o                         
   7   8   5         23.29         22.35         1.92 o                         
   8   8   5          2.85          5.02         1.37 o                         
   1   9   5          0.33         -0.56         0.57 o                         
   2   9   5         70.41         79.62         1.72 o                         
   3   9   5       1582.52       1677.80        20.68 o                         
   4   9   5        512.27        508.41         6.65 o                         
   5   9   5         49.75         45.89         1.61 o                         
   6   9   5        105.12        105.63         2.91 o                         
   7   9   5         15.29         17.34         1.49 o                         
   8   9   5          7.97         12.83         1.37 o                         
   0  10   5        126.07        152.86         3.89 o                         
   1  10   5        263.85        250.86         3.46 o                         
   2  10   5        194.52        198.50         2.88 o                         
   3  10   5        242.87        261.19         4.09 o                         
   4  10   5          0.35          2.06         1.21 o                         
   5  10   5         12.58         12.50         1.26 o                         
   6  10   5         41.74         40.54         2.73 o                         
   7  10   5         13.15         14.03         1.74 o                         
   8  10   5         15.58         13.07        43.44 o                         
   1  11   5          7.72          5.53         0.83 o                         
   2  11   5          4.87          2.55         0.88 o                         
   3  11   5         49.11         47.73         1.65 o                         
   4  11   5        104.89        106.21         3.10 o                         
   5  11   5        159.27        166.59         4.01 o                         
   6  11   5         11.28         11.16         1.66 o                         
   7  11   5        251.69        278.14         7.03 o                         
   0  12   5         49.92         53.63         2.37 o                         
   1  12   5         36.42         35.38         1.33 o                         
   2  12   5          9.57         10.42         0.93 o                         
   3  12   5         32.67         31.16         1.47 o                         
   4  12   5          1.60          1.50         1.45 o                         
   5  12   5          9.56          7.63         1.81 o                         
   6  12   5         27.29         30.42         2.89 o                         
   7  12   5        233.20        233.54         9.17 o                         
   1  13   5        251.90        256.61         3.93 o                         
   2  13   5         60.54         58.15         1.76 o                         
   3  13   5        739.45        776.72         9.95 o                         
   4  13   5          0.05          1.88         1.86 o                         
   5  13   5         30.94         28.44         2.26 o                         
   6  13   5        105.26        124.17         8.99 o                         
   0  14   5         72.32         72.57         3.53 o                         
   1  14   5         45.03         49.88         2.34 o                         
   2  14   5          2.38          1.81         1.24 o                         
   3  14   5        841.70        823.92        11.07 o                         
   4  14   5          7.12          4.85         2.06 o                         
   5  14   5         92.14         91.92         7.38 o                         
   6  14   5        107.32        141.26         8.81 o                         
   1  15   5        112.79        121.63         2.91 o                         
   2  15   5         71.07         73.67         2.35 o                         
   3  15   5         44.71         46.02         2.33 o                         
   4  15   5          6.02          7.26         2.94 o                         
   5  15   5          0.76          2.97         3.47 o                         
   0  16   5          0.01          0.18         2.37 o                         
   1  16   5        123.57        125.68         3.67 o                         
   2  16   5        141.21        155.92         4.49 o                         
   3  16   5         83.02         74.57         3.67 o                         
   4  16   5          5.11          4.41         3.70 o                         
   1  17   5          1.91          1.64         2.12 o                         
   2  17   5         44.83         42.57         3.37 o                         
   3  17   5         47.25         37.79         4.68 o                         
   0  18   5         11.68         11.57         6.05 o                         
   1  18   5         31.21         27.48         3.70 o                         
   2  18   5          3.03          9.53         4.22 o                         
   0   0   6        713.94        833.47        19.88 o                         
   1   0   6       1349.25       1176.70        17.55 o                         
   2   0   6       3135.47       3124.69        42.69 o                         
   3   0   6        772.09        748.67        11.96 o                         
   4   0   6         13.31         13.61         1.27 o                         
   5   0   6        153.25        174.61         3.61 o                         
   6   0   6         28.65         34.44         2.41 o                         
   7   0   6        302.02        108.92        12.53 o                         
   8   0   6          0.13          2.26         3.39 o                         
   9   0   6         48.84         40.38         6.77 o                         
   1   1   6        483.87        522.89         5.37 o                         
   2   1   6        377.52        444.83         5.03 o                         
   3   1   6       1526.58       1573.98        15.57 o                         
   4   1   6       1987.26       2112.42        23.04 o                         
   5   1   6        359.73        369.42         4.53 o                         
   6   1   6         17.21         13.03         1.35 o                         
   7   1   6        483.45        441.52        12.00 o                         
   8   1   6         37.62         35.69         3.00 o                         
   9   1   6          2.63         -2.50         3.89 o                         
   0   2   6        347.13        402.43         7.71 o                         
   1   2   6       1626.45       1496.18        15.42 o                         
   2   2   6        275.85        327.78         3.67 o                         
   3   2   6       1592.09       1731.94        17.65 o                         
   4   2   6        361.63        366.83         4.57 o                         
   5   2   6        241.44        234.65         3.15 o                         
   6   2   6         80.95         70.28         2.15 o                         
   7   2   6          1.83          2.63         1.40 o                         
   8   2   6        216.39        213.26         6.80 o                         
   9   2   6          6.66          6.24         3.73 o                         
   1   3   6        112.02         70.46         1.12 o                         
   2   3   6        855.34        836.05         9.08 o                         
   3   3   6        712.31        729.79         8.06 o                         
   4   3   6       1464.04       1453.80        15.09 o                         
   5   3   6          1.12          2.29         0.57 o                         
   6   3   6         34.66         30.11         0.94 o                         
   7   3   6        350.92        330.94         5.99 o                         
   8   3   6          2.72          8.09         2.44 o                         
   9   3   6         57.34         70.77         8.93 o                         
   0   4   6       1623.34       1690.23        24.71 o                         
   1   4   6        357.47        413.66         5.24 o                         
   2   4   6         26.25         33.77         1.51 o                         
   3   4   6         39.40         51.56         1.14 o                         
   4   4   6         67.63         55.99         1.16 o                         
   5   4   6        103.12        112.34         1.86 o                         
   6   4   6          2.05          3.15         0.87 o                         
   7   4   6          0.04          0.25         1.11 o                         
   8   4   6        139.48        152.28         5.22 o                         
   9   4   6        213.10        220.60        35.14 o                         
   1   5   6          0.30          3.50         0.73 o                         
   2   5   6          6.51         21.25         5.88 o                         
   3   5   6          3.32         12.79         0.77 o                         
   4   5   6          4.01          4.63         0.53 o                         
   5   5   6         15.91         11.92         0.98 o                         
   6   5   6        181.96        175.41         2.65 o                         
   7   5   6          5.07          5.45         1.05 o                         
   8   5   6        413.06        412.51         9.18 o                         
   9   5   6         25.26         34.02         8.70 o                         
   0   6   6        402.39        434.80         7.43 o                         
   1   6   6       1156.98       1180.31        12.82 o                         
   2   6   6       1517.96       1670.41        18.58 o                         
   3   6   6        601.48        640.36         7.94 o                         
   4   6   6         72.90         70.86         1.70 o                         
   5   6   6        297.07        288.06         4.07 o                         
   6   6   6        238.91        247.01         3.70 o                         
   7   6   6         32.37         35.09         1.60 o                         
   8   6   6         10.51          7.74         2.05 o                         
   1   7   6        962.23        986.95        10.26 o                         
   2   7   6       2565.95       2636.48        28.14 o                         
   3   7   6        844.22        896.46        10.66 o                         
   4   7   6          0.68          0.70         0.71 o                         
   5   7   6          4.84          4.99         0.95 o                         
   6   7   6        224.30        227.27         3.86 o                         
   7   7   6          4.51          3.96         1.14 o                         
   8   7   6         78.78         99.65         4.17 o                         
   0   8   6         82.01         85.37         2.36 o                         
   1   8   6        904.67        904.84         9.74 o                         
   2   8   6       1261.61       1434.77        15.99 o                         
   3   8   6          0.40          3.07         1.01 o                         
   4   8   6         68.70         49.65         1.65 o                         
   5   8   6          7.82          8.49         1.09 o                         
   6   8   6         57.04         51.13         2.05 o                         
   7   8   6         40.66         35.34         1.90 o                         
   8   8   6        132.79        170.35         4.54 o                         
   1   9   6          5.33          4.41         0.74 o                         
   2   9   6         63.15         69.24         2.09 o                         
   3   9   6         92.08        172.50         4.35 o                         
   4   9   6        126.42        102.51         2.47 o                         
   5   9   6        324.81        324.23         5.07 o                         
   6   9   6         15.25         15.75         1.40 o                         
   7   9   6          1.42          2.70         1.58 o                         
   8   9   6          4.60          2.94         1.54 o                         
   0  10   6        557.69        593.42        10.11 o                         
   1  10   6         33.76         36.71         1.23 o                         
   2  10   6          1.60          3.84         0.94 o                         
   3  10   6       1515.40       1533.23        18.60 o                         
   4  10   6         15.35          8.60         1.23 o                         
   5  10   6         74.56         74.21         3.02 o                         
   6  10   6         77.29         84.87         2.83 o                         
   7  10   6        264.57        298.75         6.84 o                         
   1  11   6        209.76        196.18         3.16 o                         
   2  11   6          2.56          4.69         0.99 o                         
   3  11   6       1510.62       1525.69        19.55 o                         
   4  11   6         14.78         11.56         1.38 o                         
   5  11   6          0.71          1.46         1.44 o                         
   6  11   6          5.52          2.31         1.62 o                         
   7  11   6        376.11        433.63         9.65 o                         
   0  12   6        114.63        124.42         3.51 o                         
   1  12   6          0.01         -0.52         0.93 o                         
   2  12   6         95.60         92.26         2.16 o                         
   3  12   6         34.36         76.27         3.52 o                         
   4  12   6          5.95          6.23         1.57 o                         
   5  12   6         11.91          9.54         1.76 o                         
   6  12   6          0.12          4.34         2.09 o                         
   7  12   6         10.02          7.74         6.88 o                         
   1  13   6         27.04         22.26         1.37 o                         
   2  13   6         22.54         18.84         1.20 o                         
   3  13   6        446.89        462.32         6.79 o                         
   4  13   6        970.47        964.84        15.14 o                         
   5  13   6        135.22        128.50         4.54 o                         
   6  13   6         24.04         22.77         5.43 o                         
   0  14   6        351.69        375.96         8.15 o                         
   1  14   6         59.63         66.26         2.22 o                         
   2  14   6          7.70          7.42         1.28 o                         
   3  14   6        390.14        391.80         6.48 o                         
   4  14   6        375.68        365.11         7.46 o                         
   5  14   6         21.81         17.82         3.61 o                         
   6  14   6          1.40         -4.39         5.74 o                         
   1  15   6        154.08        151.51         3.46 o                         
   2  15   6        963.48        982.62        12.62 o                         
   3  15   6          2.45          3.79         1.83 o                         
   4  15   6        110.32         92.24         5.87 o                         
   5  15   6         37.05         37.77         4.08 o                         
   0  16   6         15.67         16.95         2.82 o                         
   1  16   6         63.20         69.06         2.73 o                         
   2  16   6        303.34        302.92         5.99 o                         
   3  16   6          0.03         -1.94         3.05 o                         
   4  16   6          1.53          9.54         4.09 o                         
   1  17   6          2.25          8.17         2.37 o                         
   2  17   6         78.90         74.00         4.16 o                         
   3  17   6        101.27        101.65         6.18 o                         
   0  18   6         11.45          5.69         4.21 o                         
   1  18   6        100.68        102.21         5.59 o                         
   2  18   6         93.24         79.90         6.60 o                         
   1   1   7       4261.37       4040.80        50.44 o                         
   2   1   7         43.32         30.31         0.71 o                         
   3   1   7       3068.83       3253.50        34.84 o                         
   4   1   7        464.70        457.25         5.19 o                         
   5   1   7          0.02         -0.22         0.56 o                         
   6   1   7        351.09        341.89         5.67 o                         
   7   1   7        302.97        295.06         5.47 o                         
   8   1   7         72.05         81.53         6.41 o                         
   9   1   7          7.54         -0.48         3.79 o                         
   0   2   7       2550.93       2678.70        36.61 o                         
   1   2   7        840.56        839.44         8.58 o                         
   2   2   7        173.30        162.65         2.02 o                         
   3   2   7       2470.38       2653.58        28.47 o                         
   4   2   7        721.52        703.09         8.09 o                         
   5   2   7        571.27        594.62         6.82 o                         
   6   2   7         32.97         31.66         1.12 o                         
   7   2   7         18.19         13.12         2.13 o                         
   8   2   7          1.19          5.34         2.52 o                         
   9   2   7          6.99         13.80         4.20 o                         
   1   3   7       1521.60       1595.33        15.46 o                         
   2   3   7        764.33        820.64         8.53 o                         
   3   3   7        105.68        109.04         1.64 o                         
   4   3   7          9.55         12.38         0.70 o                         
   5   3   7          0.39          1.94         0.63 o                         
   6   3   7         69.72         52.63         1.28 o                         
   7   3   7          1.38          0.96         0.78 o                         
   8   3   7        318.72        297.43        12.40 o                         
   9   3   7          5.10          1.24         4.64 o                         
   0   4   7         83.72         90.00         2.00 o                         
   1   4   7        248.71        250.26         3.06 o                         
   2   4   7       1433.88       1560.37        16.96 o                         
   3   4   7         16.63         16.89         0.66 o                         
   4   4   7         65.40         72.74         1.31 o                         
   5   4   7         39.65         36.02         1.01 o                         
   6   4   7         62.18         46.16         1.48 o                         
   7   4   7          0.56          1.85         1.17 o                         
   8   4   7        635.29        654.46        12.92 o                         
   9   4   7         48.25         43.79         9.12 o                         
   1   5   7        113.47        119.18         1.71 o                         
   2   5   7       1048.50       1138.75        12.11 o                         
   3   5   7         13.66         10.99         0.75 o                         
   4   5   7        180.84        178.29         2.81 o                         
   5   5   7         10.52         17.73         1.14 o                         
   6   5   7         52.54         37.11         1.82 o                         
   7   5   7         40.50         40.12         1.78 o                         
   8   5   7        182.63        193.31         6.29 o                         
   0   6   7        426.71        443.08         7.21 o                         
   1   6   7          0.00          0.94         0.43 o                         
   2   6   7        928.48       1012.70        11.58 o                         
   3   6   7          0.40          0.66         0.67 o                         
   4   6   7         17.85         16.73         0.90 o                         
   5   6   7        218.11        199.20         3.23 o                         
   6   6   7         19.94         18.43         1.60 o                         
   7   6   7          2.73          1.57         1.29 o                         
   8   6   7         18.28         17.27         2.22 o                         
   1   7   7        741.90        779.87         9.07 o                         
   2   7   7        287.81        298.33         4.28 o                         
   3   7   7         32.14         25.62         1.17 o                         
   4   7   7          8.29          6.55         0.83 o                         
   5   7   7          9.95         10.27         0.96 o                         
   6   7   7         57.11         58.51         2.16 o                         
   7   7   7        232.33        252.43         4.90 o                         
   8   7   7         94.91        102.31         5.45 o                         
   0   8   7         10.00          4.12         1.01 o                         
   1   8   7       1458.37       1568.25        16.52 o                         
   2   8   7        101.48        111.32         2.08 o                         
   3   8   7        896.98        890.44        11.51 o                         
   4   8   7         10.54         12.01         1.02 o                         
   5   8   7          4.62          5.07         1.67 o                         
   6   8   7        190.18        204.65         4.03 o                         
   7   8   7          0.01         -0.28         1.19 o                         
   8   8   7          0.32          2.45         2.52 o                         
   1   9   7        700.16        752.50         8.42 o                         
   2   9   7        122.75        132.42         2.23 o                         
   3   9   7          6.68         10.15         1.08 o                         
   4   9   7         73.10         58.91         1.97 o                         
   5   9   7         55.84         41.65         1.78 o                         
   6   9   7         59.14         58.73         3.21 o                         
   7   9   7        110.28        144.02         3.93 o                         
   8   9   7         12.92         15.18         4.27 o                         
   0  10   7          1.18          0.64         1.41 o                         
   1  10   7        116.27        121.93         2.26 o                         
   2  10   7         97.09         96.38         2.31 o                         
   3  10   7          4.53          4.92         1.12 o                         
   4  10   7          3.13         -0.04         1.27 o                         
   5  10   7         65.88         50.77         1.84 o                         
   6  10   7         40.33         31.72         1.82 o                         
   7  10   7        157.28        206.70         5.41 o                         
   1  11   7         79.45         82.86         2.01 o                         
   2  11   7         26.78         30.33         1.30 o                         
   3  11   7         17.39         22.12         1.45 o                         
   4  11   7         39.95         28.84         1.73 o                         
   5  11   7         32.07         28.75         1.85 o                         
   6  11   7         21.25         16.02         1.89 o                         
   7  11   7         22.91         32.23         3.89 o                         
   0  12   7         15.20         12.08         1.60 o                         
   1  12   7          0.12         -1.05         1.05 o                         
   2  12   7          0.42         -0.88         0.88 o                         
   3  12   7         93.65         80.98         3.28 o                         
   4  12   7        142.58        134.52         3.53 o                         
   5  12   7          3.54          1.39         1.76 o                         
   6  12   7          0.41          1.22         2.75 o                         
   7  12   7         65.75         69.92        21.92 o                         
   1  13   7        190.47        195.27         3.43 o                         
   2  13   7          8.45          7.59         1.45 o                         
   3  13   7         21.27         30.31         1.88 o                         
   4  13   7        369.44        319.07         7.11 o                         
   5  13   7          1.07          2.04         2.51 o                         
   6  13   7          1.92          2.84         3.72 o                         
   0  14   7         24.35         20.25         2.23 o                         
   1  14   7        194.60        211.70         3.93 o                         
   2  14   7        202.52        198.75         3.88 o                         
   3  14   7          8.31         10.58         1.60 o                         
   4  14   7        293.13        280.08         6.84 o                         
   5  14   7         25.76         28.18         3.47 o                         
   6  14   7          0.35        -10.96        35.78 o                         
   1  15   7        115.06        110.18         3.28 o                         
   2  15   7          0.93          4.48         1.59 o                         
   3  15   7         48.77         50.84         3.04 o                         
   4  15   7         29.24         31.62         3.56 o                         
   5  15   7          1.75          2.84         3.72 o                         
   0  16   7        194.24        201.47         6.48 o                         
   1  16   7         54.54         53.16         2.79 o                         
   2  16   7         32.03         28.33         2.79 o                         
   3  16   7          9.88          7.65         3.31 o                         
   4  16   7         32.21         26.65         4.11 o                         
   1  17   7         17.92         14.57         2.77 o                         
   2  17   7        600.72        620.72        14.16 o                         
   3  17   7         38.57         29.20         4.75 o                         
   0  18   7          9.68          7.81         4.98 o                         
   1  18   7          8.79          5.91         3.96 o                         
   0   0   8       4592.53       4023.83       111.02 o                         
   1   0   8         11.96         13.95         0.61 o                         
   2   0   8         68.54         59.48         1.41 o                         
   3   0   8       2681.06       2836.03        37.95 o                         
   4   0   8        493.73        539.01         8.23 o                         
   5   0   8        101.81        106.93         2.48 o                         
   6   0   8          1.22          0.31         0.75 o                         
   7   0   8         51.82         64.51         5.65 o                         
   8   0   8         22.82         19.79         4.94 o                         
   9   0   8         42.02         37.07         6.43 o                         
   1   1   8        605.13        623.04         8.82 o                         
   2   1   8        323.26        325.91         4.12 o                         
   3   1   8        113.30        142.65         1.93 o                         
   4   1   8        722.28        736.69         8.05 o                         
   5   1   8         13.57         16.33         0.68 o                         
   6   1   8         58.04         57.09         1.39 o                         
   7   1   8        252.98        236.56         4.51 o                         
   8   1   8          3.33          2.39         2.64 o                         
   9   1   8         25.40         27.48         7.07 o                         
   0   2   8        381.52        497.15        10.15 o                         
   1   2   8          0.58          4.42         0.57 o                         
   2   2   8        230.65        224.95         2.96 o                         
   3   2   8        321.58        358.87         4.44 o                         
   4   2   8        204.89        221.79         2.91 o                         
   5   2   8          2.21          3.03         0.52 o                         
   6   2   8         43.43         36.30         1.22 o                         
   7   2   8         74.07         68.51         2.68 o                         
   8   2   8         59.36         51.92         3.60 o                         
   9   2   8         70.11         50.50        13.90 o                         
   1   3   8       3214.02       3537.57        36.63 o                         
   2   3   8        312.63        344.43         3.86 o                         
   3   3   8        329.05        353.65         4.12 o                         
   4   3   8          0.07          0.13         0.43 o                         
   5   3   8        395.04        387.54         5.33 o                         
   6   3   8         20.83         27.14         1.04 o                         
   7   3   8          0.11          2.86         1.01 o                         
   8   3   8         71.41         87.26         6.13 o                         
   9   3   8        135.04        129.24        14.09 o                         
   0   4   8        982.13       1071.37        16.28 o                         
   1   4   8        148.14        195.43         2.47 o                         
   2   4   8        170.57        140.52         1.94 o                         
   3   4   8        450.01        543.56         6.64 o                         
   4   4   8          1.79          0.92         0.50 o                         
   5   4   8        221.54        187.98         2.79 o                         
   6   4   8         42.38         34.19         1.23 o                         
   7   4   8         15.70         11.30         0.87 o                         
   8   4   8          0.10          2.97         1.97 o                         
   1   5   8       1869.22       2109.41        20.63 o                         
   2   5   8        254.93        272.12         3.25 o                         
   3   5   8        996.24       1103.80        12.32 o                         
   4   5   8         71.00         69.30         1.60 o                         
   5   5   8         75.86        109.72         1.99 o                         
   6   5   8        100.25        103.63         2.48 o                         
   7   5   8         43.95         46.64         1.97 o                         
   8   5   8          1.12          2.29         2.10 o                         
   0   6   8          2.00          1.89         0.62 o                         
   1   6   8        353.03        365.02         4.11 o                         
   2   6   8        576.47        713.07         9.83 o                         
   3   6   8        156.43        181.16         2.93 o                         
   4   6   8          1.45         -0.42         0.69 o                         
   5   6   8        500.55        419.21         6.30 o                         
   6   6   8          7.12          4.81         1.76 o                         
   7   6   8         64.29         61.02         1.85 o                         
   8   6   8        103.74        110.11         6.17 o                         
   1   7   8        940.11        968.56        10.21 o                         
   2   7   8         82.97         96.60         1.97 o                         
   3   7   8          4.20          6.05         0.82 o                         
   4   7   8         78.58         57.05         1.69 o                         
   5   7   8         11.09          5.40         0.92 o                         
   6   7   8          0.03          0.47         1.04 o                         
   7   7   8         85.43         89.01         3.86 o                         
   8   7   8         76.91        102.65         3.52 o                         
   0   8   8         46.89         66.11         2.12 o                         
   1   8   8       1049.85       1119.62        11.65 o                         
   2   8   8          7.75         10.37         0.65 o                         
   3   8   8          0.44          1.64         1.51 o                         
   4   8   8         15.96         11.17         1.04 o                         
   5   8   8          0.10         -1.20         1.20 o                         
   6   8   8        457.89        462.07         7.01 o                         
   7   8   8         25.14         23.15         1.98 o                         
   8   8   8         67.59        104.20         3.85 o                         
   1   9   8        481.44        505.23         6.22 o                         
   2   9   8          1.00          0.11         0.82 o                         
   3   9   8        271.24        294.23         4.30 o                         
   4   9   8         21.14         17.87         1.35 o                         
   5   9   8        249.48        255.38         4.30 o                         
   6   9   8        434.08        423.16         7.29 o                         
   7   9   8         97.95         90.78         4.53 o                         
   8   9   8         39.78         55.43        18.82 o                         
   0  10   8        731.63        703.40        11.74 o                         
   1  10   8          5.10          4.09         0.85 o                         
   2  10   8         32.65         30.06         1.57 o                         
   3  10   8       1111.68       1110.40        13.29 o                         
   4  10   8         38.97         32.86         1.93 o                         
   5  10   8          9.42          8.95         1.43 o                         
   6  10   8          0.99         -1.09         1.82 o                         
   7  10   8        328.22        322.05         7.10 o                         
   1  11   8        918.88        941.92        11.20 o                         
   2  11   8          2.30          1.73         0.98 o                         
   3  11   8       1352.63       1350.25        16.67 o                         
   4  11   8         51.29         46.44         1.97 o                         
   5  11   8          7.88          9.14         1.67 o                         
   6  11   8          1.26         -0.22         2.23 o                         
   7  11   8         31.39         40.62         3.47 o                         
   0  12   8        280.66        295.01         6.14 o                         
   1  12   8         54.76         55.53         1.92 o                         
   2  12   8        144.36        144.93         2.95 o                         
   3  12   8        296.52        275.06         5.25 o                         
   4  12   8        382.65        397.71         7.45 o                         
   5  12   8         74.07         82.73         3.76 o                         
   6  12   8          0.39         -2.48         2.48 o                         
   1  13   8         83.56         86.25         2.35 o                         
   2  13   8          3.82          2.01         1.25 o                         
   3  13   8        240.20        219.64         5.33 o                         
   4  13   8         18.56         17.55         2.14 o                         
   5  13   8          3.84          9.14         3.01 o                         
   6  13   8         84.99         84.20         7.85 o                         
   0  14   8         24.04         23.67         2.30 o                         
   1  14   8         45.66         44.32         1.82 o                         
   2  14   8        104.40        111.21         3.15 o                         
   3  14   8        184.43        175.41         4.40 o                         
   4  14   8          3.72          6.78         2.49 o                         
   5  14   8         28.04         23.72         3.30 o                         
   1  15   8        206.77        220.56         4.41 o                         
   2  15   8        127.19        118.61         3.37 o                         
   3  15   8         10.62          9.79         2.46 o                         
   4  15   8         84.43         67.03         4.94 o                         
   5  15   8         26.58         26.11         4.51 o                         
   0  16   8        115.62        103.81         4.76 o                         
   1  16   8        165.56        178.51         4.38 o                         
   2  16   8        164.07        157.04         5.15 o                         
   3  16   8         15.44         12.25         3.57 o                         
   4  16   8         10.07         11.40         4.08 o                         
   1  17   8          3.15         -0.07         2.81 o                         
   2  17   8          8.92         19.38         3.99 o                         
   3  17   8          1.17          6.81         4.61 o                         
   0  18   8          0.00          1.74         5.08 o                         
   1  18   8        204.86        232.25        25.75 o                         
   1   1   9         21.75         32.77         0.80 o                         
   2   1   9          3.66          2.38         0.36 o                         
   3   1   9          8.82         10.95         0.52 o                         
   4   1   9        185.93        169.69         2.28 o                         
   5   1   9         22.90         27.66         0.88 o                         
   6   1   9        247.12        244.68         4.35 o                         
   7   1   9        343.23        310.78         5.78 o                         
   8   1   9         62.38         62.49         3.59 o                         
   9   1   9          0.21         -5.51         5.51 o                         
   0   2   9       2465.73       2338.37        38.54 o                         
   1   2   9         67.25         90.92         1.23 o                         
   2   2   9         15.35         16.41         0.74 o                         
   3   2   9         40.35         38.07         0.93 o                         
   4   2   9         19.44         21.61         0.75 o                         
   5   2   9        237.52        227.69         3.11 o                         
   6   2   9        619.21        534.87         6.97 o                         
   7   2   9         31.91         35.84         1.95 o                         
   8   2   9        389.95        357.89        39.39 o                         
   9   2   9          0.54         -3.47         5.66 o                         
   1   3   9        251.00        260.16         2.91 o                         
   2   3   9       1096.23       1128.35        11.43 o                         
   3   3   9        445.06        476.17         5.45 o                         
   4   3   9        427.38        430.75         5.15 o                         
   5   3   9        165.10        170.83         2.49 o                         
   6   3   9        416.48        329.17         4.20 o                         
   7   3   9          1.07          1.86         0.86 o                         
   8   3   9         71.71         91.24         5.33 o                         
   0   4   9       4858.24       4797.81        67.87 o                         
   1   4   9         97.76        104.80         1.52 o                         
   2   4   9        171.97        225.37         2.85 o                         
   3   4   9         27.33         27.07         0.87 o                         
   4   4   9        852.34        912.99         9.86 o                         
   5   4   9        150.62        149.13         2.58 o                         
   6   4   9          2.97          1.00         0.64 o                         
   7   4   9          1.26          0.57         1.16 o                         
   8   4   9        277.57        286.59         7.12 o                         
   1   5   9        177.22        154.02         2.17 o                         
   2   5   9       1245.64       1402.91        14.22 o                         
   3   5   9         64.72         56.86         1.44 o                         
   4   5   9         87.10         74.91         1.56 o                         
   5   5   9        381.93        381.75         4.83 o                         
   6   5   9         61.32         52.91         1.76 o                         
   7   5   9          9.60          9.96         1.13 o                         
   8   5   9         22.82         27.02         3.46 o                         
   0   6   9          1.57         16.40         4.69 o                         
   1   6   9         54.07         54.32         1.26 o                         
   2   6   9        976.18       1059.14        11.40 o                         
   3   6   9         64.02         63.44         1.62 o                         
   4   6   9        288.01        226.37         3.43 o                         
   5   6   9        231.05        275.40         4.25 o                         
   6   6   9        606.71        549.06         7.82 o                         
   7   6   9          1.97          4.70         1.95 o                         
   8   6   9          2.94          6.13         2.06 o                         
   1   7   9        233.21        222.72         2.94 o                         
   2   7   9       2790.17       2801.39        33.41 o                         
   3   7   9          1.57          0.35         0.76 o                         
   4   7   9          0.85         -0.14         0.81 o                         
   5   7   9        381.10        339.68         5.17 o                         
   6   7   9        124.88        110.74         2.84 o                         
   7   7   9         11.68         12.84         2.11 o                         
   8   7   9         18.81         11.01         3.05 o                         
   0   8   9        308.64        268.62         5.11 o                         
   1   8   9        259.54        251.95         3.25 o                         
   2   8   9         36.30         45.75         1.67 o                         
   3   8   9         48.32         48.31         2.07 o                         
   4   8   9        201.65        199.89         3.61 o                         
   5   8   9         28.39         18.85         1.25 o                         
   6   8   9        198.04        219.27         4.23 o                         
   7   8   9         55.62         50.51         2.28 o                         
   8   8   9          1.11          0.05         2.74 o                         
   1   9   9        247.23        240.35         3.40 o                         
   2   9   9          0.18          0.14         0.73 o                         
   3   9   9        340.47        375.55         5.36 o                         
   4   9   9        367.19        343.49         5.37 o                         
   5   9   9         49.73         48.80         2.05 o                         
   6   9   9        588.43        603.75         9.36 o                         
   7   9   9         65.83         61.04         4.01 o                         
   0  10   9       1351.41       1384.15        21.81 o                         
   1  10   9          3.50          1.97         0.80 o                         
   2  10   9        207.49        221.61         3.40 o                         
   3  10   9        129.20        135.75         3.11 o                         
   4  10   9        177.86        184.39         3.64 o                         
   5  10   9          4.63          3.15         1.46 o                         
   6  10   9        122.64        131.36         3.71 o                         
   7  10   9          2.09          1.92         5.01 o                         
   1  11   9        235.01        238.90         3.53 o                         
   2  11   9         82.22         76.39         2.24 o                         
   3  11   9         63.97         59.93         2.21 o                         
   4  11   9        188.31        193.20         4.13 o                         
   5  11   9         10.45          9.39         1.68 o                         
   6  11   9         64.57         59.91         2.85 o                         
   7  11   9         34.33         32.37         3.96 o                         
   0  12   9       2479.05       2518.67        40.14 o                         
   1  12   9          2.37          1.82         1.09 o                         
   2  12   9         50.49         53.15         1.98 o                         
   3  12   9          2.06         14.47         1.55 o                         
   4  12   9        164.72        165.14         4.40 o                         
   5  12   9          1.82          1.56         1.89 o                         
   6  12   9          1.10          3.12         2.60 o                         
   1  13   9        201.82        200.07         3.60 o                         
   2  13   9          0.38         -0.24         1.37 o                         
   3  13   9         26.26         18.57         1.83 o                         
   4  13   9          7.82          7.11         2.07 o                         
   5  13   9         60.75         65.89         4.30 o                         
   6  13   9        125.16        116.56        10.40 o                         
   0  14   9         27.95         34.95         2.50 o                         
   1  14   9        160.62        164.06         3.94 o                         
   2  14   9         26.26         22.90         1.55 o                         
   3  14   9         65.19         53.94         2.49 o                         
   4  14   9        184.17        163.11         6.09 o                         
   5  14   9          0.03          3.28         3.46 o                         
   1  15   9        623.02        638.39        10.05 o                         
   2  15   9          0.57          3.90         1.62 o                         
   3  15   9         13.24         14.91         2.67 o                         
   4  15   9        133.88        136.92         6.31 o                         
   5  15   9         16.16          5.28        42.38 o                         
   0  16   9          5.42          6.42         3.36 o                         
   1  16   9        250.41        249.25         5.76 o                         
   2  16   9         15.21         14.60         2.96 o                         
   3  16   9         22.22         19.49         3.85 o                         
   4  16   9         32.13         31.32         6.45 o                         
   1  17   9          3.44         11.73         3.55 o                         
   2  17   9        421.78        462.44        13.07 o                         
   1   0  10        578.47        630.11        10.43 o                         
   2   0  10        418.70        472.71         7.86 o                         
   3   0  10        174.79        180.82         3.36 o                         
   4   0  10          1.37          1.14         0.66 o                         
   5   0  10          7.30          7.70         1.46 o                         
   6   0  10         45.81         36.91         1.59 o                         
   7   0  10        118.94         95.46         5.23 o                         
   8   0  10         83.27         61.02         5.08 o                         
   1   1  10       1440.92       1602.24        17.11 o                         
   2   1  10         20.50         13.76         0.56 o                         
   3   1  10        167.00        136.86         1.90 o                         
   4   1  10         30.71         21.35         0.97 o                         
   5   1  10        159.21        164.38         2.38 o                         
   6   1  10        208.05        174.94         2.84 o                         
   7   1  10          6.76          7.05         1.23 o                         
   8   1  10         57.03         52.02         4.54 o                         
   0   2  10        220.79        279.04         4.65 o                         
   1   2  10        542.47        637.38         6.21 o                         
   2   2  10         88.55         85.06         1.35 o                         
   3   2  10        423.38        449.52         5.20 o                         
   4   2  10          0.53          0.29         0.46 o                         
   5   2  10        145.59        140.97         2.31 o                         
   6   2  10        130.36        102.23         1.93 o                         
   7   2  10         30.63         31.39         1.59 o                         
   8   2  10          2.27          3.95         2.07 o                         
   1   3  10         87.91         95.72         1.39 o                         
   2   3  10        430.87        423.49         4.59 o                         
   3   3  10         17.06         13.30         0.61 o                         
   4   3  10          0.00          0.53         0.50 o                         
   5   3  10        294.28        278.55         3.65 o                         
   6   3  10         79.86         62.24         1.60 o                         
   7   3  10         11.05         10.25         1.75 o                         
   8   3  10          8.44          8.31         2.36 o                         
   0   4  10        523.78        544.90         8.55 o                         
   1   4  10        226.65        209.16         2.57 o                         
   2   4  10        410.75        407.22         4.38 o                         
   3   4  10         34.18         34.37         0.93 o                         
   4   4  10          0.73          0.53         0.61 o                         
   5   4  10        413.15        412.74         5.26 o                         
   6   4  10          0.85          0.68         0.70 o                         
   7   4  10         69.76         74.49         1.93 o                         
   8   4  10          1.30          0.82         2.05 o                         
   1   5  10          9.94         22.25         0.76 o                         
   2   5  10          3.38          4.68         0.59 o                         
   3   5  10         49.06         52.36         1.33 o                         
   4   5  10         50.02         52.01         1.32 o                         
   5   5  10       1340.64       1347.88        16.20 o                         
   6   5  10         14.26         13.81         1.40 o                         
   7   5  10          0.42          2.22         1.16 o                         
   8   5  10          3.84          1.70         2.23 o                         
   0   6  10         20.62         19.72         1.07 o                         
   1   6  10        824.92        803.51         8.51 o                         
   2   6  10        329.78        380.88         4.86 o                         
   3   6  10        100.18         97.87         1.93 o                         
   4   6  10        162.50        158.47         2.76 o                         
   5   6  10        154.84        157.13         2.98 o                         
   6   6  10        383.63        359.85         6.02 o                         
   7   6  10         15.42          9.83         1.47 o                         
   8   6  10          1.30          1.48         1.52 o                         
   1   7  10         80.87         83.47         1.53 o                         
   2   7  10        880.96        936.52        10.18 o                         
   3   7  10         45.19         47.02         1.51 o                         
   4   7  10         37.59         31.27         1.51 o                         
   5   7  10         12.55         14.88         1.16 o                         
   6   7  10          0.03          0.59         1.51 o                         
   7   7  10          5.22          5.36         1.58 o                         
   8   7  10          6.12          6.86         2.54 o                         
   0   8  10        379.86        350.78         6.60 o                         
   1   8  10         85.00         94.62         1.74 o                         
   2   8  10         72.35         91.65         1.82 o                         
   3   8  10        237.54        230.59         3.71 o                         
   4   8  10        275.26        204.21         4.55 o                         
   5   8  10         20.30         13.12         1.22 o                         
   6   8  10         71.44         75.38         2.54 o                         
   7   8  10          9.72          9.14         2.19 o                         
   8   8  10         13.23          2.15        34.00 o                         
   1   9  10        265.79        269.47         3.49 o                         
   2   9  10         13.00         13.74         0.78 o                         
   3   9  10          1.95         -0.19         1.03 o                         
   4   9  10        727.48        622.72         9.65 o                         
   5   9  10          9.70          5.54         1.23 o                         
   6   9  10         12.51         15.72         1.61 o                         
   7   9  10          4.41          0.92         1.87 o                         
   0  10  10        179.61        178.83         4.01 o                         
   1  10  10        232.36        230.95         3.25 o                         
   2  10  10          8.80          6.44         0.90 o                         
   3  10  10        444.90        422.69         6.08 o                         
   4  10  10        207.23        168.42         4.07 o                         
   5  10  10        146.99        144.24         4.36 o                         
   6  10  10        272.98        270.17         5.75 o                         
   7  10  10         28.57         37.48         2.86 o                         
   1  11  10        175.93        184.63         3.16 o                         
   2  11  10          3.10          0.84         0.93 o                         
   3  11  10         13.35         20.17         1.63 o                         
   4  11  10         71.90         65.61         2.45 o                         
   5  11  10          0.82          2.13         1.72 o                         
   6  11  10          1.35          3.90         3.40 o                         
   7  11  10        265.79        307.55        28.52 o                         
   0  12  10        208.84        254.47         6.12 o                         
   1  12  10        104.37        104.03         2.34 o                         
   2  12  10         40.81         38.66         1.74 o                         
   3  12  10          3.53          3.90         1.53 o                         
   4  12  10         49.33         40.33         2.37 o                         
   5  12  10          2.23          4.38         2.31 o                         
   6  12  10          0.48          1.86         3.53 o                         
   1  13  10        137.39        135.86         2.80 o                         
   2  13  10         28.98         29.89         1.55 o                         
   3  13  10         99.17         99.14         3.89 o                         
   4  13  10          9.87          9.59         2.47 o                         
   5  13  10          0.02         -2.76         3.17 o                         
   6  13  10          4.35          4.98         7.50 o                         
   0  14  10        130.13        127.54         4.73 o                         
   1  14  10        182.14        167.06         3.63 o                         
   2  14  10          7.51          6.61         1.28 o                         
   3  14  10        111.72        104.53         3.88 o                         
   4  14  10         64.59         52.92         3.79 o                         
   5  14  10          0.06          2.71         3.36 o                         
   1  15  10          0.17          1.91         1.76 o                         
   2  15  10        181.11        176.08         5.70 o                         
   3  15  10         12.62         12.15         3.09 o                         
   4  15  10          5.55          6.62         4.92 o                         
   0  16  10         66.59         64.59         4.64 o                         
   1  16  10        258.07        278.69         6.26 o                         
   2  16  10         37.94         33.66         3.32 o                         
   3  16  10          9.79         12.74         3.86 o                         
   1  17  10         15.33         11.44         3.54 o                         
   2  17  10          0.85          3.96         4.21 o                         
   1   1  11        555.81        607.52         6.81 o                         
   2   1  11         12.29         14.34         0.61 o                         
   3   1  11          8.13          6.52         0.59 o                         
   4   1  11        222.42        222.02         2.99 o                         
   5   1  11        145.05        128.68         2.08 o                         
   6   1  11         15.44         14.97         0.86 o                         
   7   1  11        427.14        396.95         6.84 o                         
   8   1  11          0.01          1.56         2.47 o                         
   0   2  11       1496.35       1692.36        21.64 o                         
   1   2  11        381.43        484.81         5.83 o                         
   2   2  11         12.71         14.02         0.60 o                         
   3   2  11        634.76        604.10         6.96 o                         
   4   2  11        421.88        475.27         5.30 o                         
   5   2  11        296.53        304.98         3.99 o                         
   6   2  11        160.43        161.06         2.67 o                         
   7   2  11        142.79        151.25         3.21 o                         
   8   2  11          8.86          4.05         2.25 o                         
   1   3  11       1192.11       1444.05        13.96 o                         
   2   3  11         85.73         86.47         1.49 o                         
   3   3  11        189.42        156.83         2.33 o                         
   4   3  11        814.35        819.38         9.42 o                         
   5   3  11        175.15        192.19         3.03 o                         
   6   3  11         92.95         79.22         1.83 o                         
   7   3  11          0.00         -0.95         0.95 o                         
   8   3  11         77.54         89.53         4.45 o                         
   0   4  11         26.28         41.49         1.37 o                         
   1   4  11        602.48        624.65         6.49 o                         
   2   4  11         12.72          9.36         0.57 o                         
   3   4  11          6.84          4.78         0.59 o                         
   4   4  11        161.07        164.72         2.50 o                         
   5   4  11          0.80          1.37         0.75 o                         
   6   4  11         29.47         20.79         1.11 o                         
   7   4  11          6.90          6.56         0.85 o                         
   8   4  11          0.74          0.85         2.79 o                         
   1   5  11         99.72        111.67         2.05 o                         
   2   5  11        313.86        281.68         3.70 o                         
   3   5  11         39.83         41.91         1.20 o                         
   4   5  11          8.72          5.45         0.82 o                         
   5   5  11        343.71        367.59         4.98 o                         
   6   5  11         27.83         24.97         1.58 o                         
   7   5  11          2.01         -0.50         1.20 o                         
   8   5  11         54.41         51.33         4.93 o                         
   0   6  11         35.31         39.47         1.45 o                         
   1   6  11        118.29        124.73         1.85 o                         
   2   6  11        206.14        206.83         2.85 o                         
   3   6  11          5.33          4.34         0.81 o                         
   4   6  11         32.33         29.52         1.45 o                         
   5   6  11       1635.14       1512.64        18.67 o                         
   6   6  11          1.76          3.25         1.25 o                         
   7   6  11         26.88         18.75         2.12 o                         
   8   6  11         15.38         19.75         3.55 o                         
   1   7  11         88.91         94.07         1.67 o                         
   2   7  11        135.89        132.47         2.03 o                         
   3   7  11         27.93         25.59         1.23 o                         
   4   7  11         71.23         75.92         2.14 o                         
   5   7  11          7.10         20.04         1.29 o                         
   6   7  11         72.03         65.73         3.10 o                         
   7   7  11          0.00          1.64         2.28 o                         
   8   7  11         27.34         20.60         3.79 o                         
   0   8  11       1903.09       1951.83        27.93 o                         
   1   8  11         29.93         31.71         1.07 o                         
   2   8  11        799.92        817.13         9.41 o                         
   3   8  11         24.66         25.21         1.28 o                         
   4   8  11          0.03         -0.16         1.01 o                         
   5   8  11         22.87         17.52         1.33 o                         
   6   8  11          2.11          5.06         1.84 o                         
   7   8  11         24.70         24.99         2.26 o                         
   1   9  11         22.88         24.20         1.05 o                         
   2   9  11         96.91         96.80         1.93 o                         
   3   9  11         18.24         17.41         1.27 o                         
   4   9  11         59.31         54.27         2.03 o                         
   5   9  11         74.66         65.24         2.35 o                         
   6   9  11        330.26        347.75         6.32 o                         
   7   9  11          5.19          1.98         2.92 o                         
   0  10  11       1189.23       1216.32        17.98 o                         
   1  10  11         30.74         33.61         1.23 o                         
   2  10  11         38.49         38.72         1.35 o                         
   3  10  11        151.57        149.26         3.42 o                         
   4  10  11         13.94          9.76         1.42 o                         
   5  10  11        142.95        115.80         3.39 o                         
   6  10  11        118.48        107.32         4.99 o                         
   7  10  11          3.81          7.72         3.19 o                         
   1  11  11        342.18        346.28         4.55 o                         
   2  11  11         25.70         24.80         1.24 o                         
   3  11  11         52.92         52.80         2.85 o                         
   4  11  11         40.21         29.05         1.88 o                         
   5  11  11          2.51         -1.70         1.70 o                         
   6  11  11         94.23        102.36         7.65 o                         
   0  12  11       6376.98       6531.92       106.27 o                         
   1  12  11         50.44         51.66         1.67 o                         
   2  12  11         55.96         57.53         2.06 o                         
   3  12  11         81.30         77.08         2.51 o                         
   4  12  11          5.20          5.11         1.81 o                         
   5  12  11          1.85         -2.09         2.49 o                         
   6  12  11          6.69          3.30         5.08 o                         
   1  13  11         12.19         12.67         1.50 o                         
   2  13  11          1.43         -0.22         0.97 o                         
   3  13  11         11.97         13.15         1.83 o                         
   4  13  11        242.34        227.65         5.75 o                         
   5  13  11         52.95         60.50         5.29 o                         
   0  14  11         54.15         53.40         3.38 o                         
   1  14  11        471.92        477.94         7.07 o                         
   2  14  11         52.76         49.55         2.79 o                         
   3  14  11          5.59          5.16         2.34 o                         
   4  14  11        171.46        176.52         8.13 o                         
   5  14  11         31.17         25.37         3.99 o                         
   1  15  11        493.19        501.70         7.66 o                         
   2  15  11        153.37        160.58         5.22 o                         
   3  15  11         46.99         46.27         4.04 o                         
   4  15  11         53.53         48.76         5.41 o                         
   0  16  11          0.12          5.09         3.42 o                         
   1  16  11         86.96         84.87         3.55 o                         
   2  16  11         35.97         31.17         3.71 o                         
   3  16  11          6.54         12.24         4.03 o                         
   1  17  11          7.25          9.17         3.65 o                         
   1   0  12        126.34        104.65         2.08 o                         
   2   0  12         54.06         34.37         1.33 o                         
   3   0  12       1751.88       1660.05        24.27 o                         
   4   0  12       1954.76       1950.53        29.73 o                         
   5   0  12        102.18        103.29         3.67 o                         
   6   0  12          0.38         -0.36         1.13 o                         
   7   0  12          0.91          2.90         1.60 o                         
   8   0  12          0.89          2.67         3.94 o                         
   1   1  12        118.78        112.76         1.61 o                         
   2   1  12         59.41         48.80         1.09 o                         
   3   1  12         65.34         62.21         1.31 o                         
   4   1  12        117.44        122.73         2.05 o                         
   5   1  12         31.32         23.08         1.02 o                         
   6   1  12          1.96          0.58         0.77 o                         
   7   1  12         73.67         84.01         2.54 o                         
   8   1  12          1.17          0.84         2.60 o                         
   0   2  12        197.53        184.01         4.45 o                         
   1   2  12        928.26       1055.10        12.82 o                         
   2   2  12          0.08          0.14         0.46 o                         
   3   2  12       1131.93       1119.16        11.85 o                         
   4   2  12        114.90        119.03         1.95 o                         
   5   2  12         86.26         94.47         2.02 o                         
   6   2  12         22.01         24.96         1.06 o                         
   7   2  12        247.98        231.11         4.24 o                         
   8   2  12          6.25          2.50         2.11 o                         
   1   3  12       1780.23       2121.19        23.54 o                         
   2   3  12         89.51         86.22         1.49 o                         
   3   3  12        302.74        265.07         3.72 o                         
   4   3  12         27.36         26.84         1.10 o                         
   5   3  12          1.55          4.02         0.88 o                         
   6   3  12         60.69         58.57         1.78 o                         
   7   3  12        121.45        100.11         2.46 o                         
   8   3  12         93.33        108.26         6.97 o                         
   0   4  12        107.80        102.58         2.29 o                         
   1   4  12       4890.57       5051.99        48.23 o                         
   2   4  12        319.54        313.19         3.68 o                         
   3   4  12       1215.05       1192.05        12.95 o                         
   4   4  12          9.77          9.71         0.79 o                         
   5   4  12          5.10         13.33         1.15 o                         
   6   4  12         15.97         11.39         1.11 o                         
   7   4  12          1.47          1.01         1.32 o                         
   8   4  12          3.05          4.55         1.90 o                         
   1   5  12         77.54         48.56         1.39 o                         
   2   5  12        113.01        101.63         1.75 o                         
   3   5  12        816.31        801.75         8.90 o                         
   4   5  12        179.78        160.96         2.83 o                         
   5   5  12       3883.97       3619.07        42.97 o                         
   6   5  12         35.21         37.08         1.59 o                         
   7   5  12         30.59         25.83         1.60 o                         
   8   5  12        147.66        164.71         5.37 o                         
   0   6  12         45.70         53.71         1.95 o                         
   1   6  12        633.20        605.52         6.71 o                         
   2   6  12          1.89          0.79         0.53 o                         
   3   6  12          7.02          7.82         0.76 o                         
   4   6  12         18.80         23.37         1.21 o                         
   5   6  12         13.72         39.38         1.97 o                         
   6   6  12         27.90         26.50         2.40 o                         
   7   6  12          4.66          8.63         1.87 o                         
   8   6  12          9.08          8.04         1.77 o                         
   1   7  12        287.69        250.87         3.29 o                         
   2   7  12        416.47        425.43         4.88 o                         
   3   7  12        460.45        476.43         6.61 o                         
   4   7  12        349.01        335.36         5.81 o                         
   5   7  12        422.18        386.95         5.60 o                         
   6   7  12         64.11         61.44         2.35 o                         
   7   7  12         13.60         18.79         1.99 o                         
   0   8  12         52.38         53.19         2.29 o                         
   1   8  12       1531.23       1540.06        17.45 o                         
   2   8  12        134.42        138.81         2.48 o                         
   3   8  12         10.33          7.27         1.11 o                         
   4   8  12          0.01         -0.82         1.09 o                         
   5   8  12         17.41         14.50         1.60 o                         
   6   8  12        472.37        462.09         8.03 o                         
   7   8  12         41.55         50.62         4.69 o                         
   1   9  12        225.73        225.46         3.37 o                         
   2   9  12         31.17         35.17         1.43 o                         
   3   9  12          0.10          2.83         1.21 o                         
   4   9  12         59.24         49.60         2.01 o                         
   5   9  12         92.29         91.12         2.99 o                         
   6   9  12        385.33        383.57         8.46 o                         
   7   9  12         26.82         29.63         7.42 o                         
   0  10  12       1204.16       1249.76        20.52 o                         
   1  10  12         13.00         12.35         1.03 o                         
   2  10  12         14.86         13.90         1.09 o                         
   3  10  12        247.89        241.61         4.45 o                         
   4  10  12          1.64          3.47         1.46 o                         
   5  10  12          2.38          4.42         1.58 o                         
   6  10  12        111.35        126.63         7.28 o                         
   7  10  12         19.54         32.98        11.45 o                         
   1  11  12         10.99         15.13         1.34 o                         
   2  11  12         35.57         29.17         1.29 o                         
   3  11  12         21.68         29.37         2.27 o                         
   4  11  12        162.02        144.06         3.94 o                         
   5  11  12          3.43          3.67         2.01 o                         
   6  11  12         77.69         76.62         6.00 o                         
   0  12  12       1129.94       1188.36        17.94 o                         
   1  12  12         45.63         42.98         1.56 o                         
   2  12  12         20.90         17.99         1.34 o                         
   3  12  12         85.58         73.92         3.40 o                         
   4  12  12        253.65        258.10         6.17 o                         
   5  12  12         10.95          9.62         2.76 o                         
   6  12  12          3.66         -1.43         5.37 o                         
   1  13  12        143.47        148.67         3.23 o                         
   2  13  12          0.23         -1.18         1.18 o                         
   3  13  12         68.71         49.27         2.44 o                         
   4  13  12        151.89        132.32         5.92 o                         
   5  13  12          1.18          0.61         3.46 o                         
   0  14  12          2.96          2.82         2.30 o                         
   1  14  12        131.96        130.13         3.24 o                         
   2  14  12        130.16        130.07         4.33 o                         
   3  14  12          2.35          2.37         2.36 o                         
   4  14  12         15.00          6.35         3.24 o                         
   1  15  12        127.92        130.81         5.64 o                         
   2  15  12          2.06          1.93         2.50 o                         
   3  15  12          3.44         -0.51         3.51 o                         
   4  15  12          2.00         -1.73         4.15 o                         
   0  16  12        378.68        386.97        11.34 o                         
   1  16  12         12.05         15.61         2.98 o                         
   2  16  12         20.39         13.95         5.49 o                         
   3  16  12         36.08         41.06        10.17 o                         
   1   1  13          0.92          1.07         0.45 o                         
   2   1  13        525.14        480.80         5.17 o                         
   3   1  13       2111.46       2055.99        20.04 o                         
   4   1  13         54.33         50.26         1.87 o                         
   5   1  13         55.19         52.71         1.59 o                         
   6   1  13        130.26        138.16         2.52 o                         
   7   1  13          0.02          0.24         1.20 o                         
   8   1  13         17.53         20.47         4.41 o                         
   0   2  13       3003.63       3416.04        59.02 o                         
   1   2  13         34.46         43.01         1.04 o                         
   2   2  13        391.83        378.51         4.44 o                         
   3   2  13        792.97        798.48         8.98 o                         
   4   2  13       1100.87       1048.99        10.85 o                         
   5   2  13        171.53        172.57         2.74 o                         
   6   2  13         14.01          8.85         0.95 o                         
   7   2  13        133.08        135.01         3.45 o                         
   8   2  13          0.01         -1.48         2.97 o                         
   1   3  13        143.53        152.84         2.07 o                         
   2   3  13        208.16        200.38         3.20 o                         
   3   3  13         77.09         84.64         2.27 o                         
   4   3  13          0.00          1.70         1.08 o                         
   5   3  13         75.50         74.21         1.73 o                         
   6   3  13        257.40        218.84         3.87 o                         
   7   3  13         62.73         65.71         2.93 o                         
   8   3  13          1.08          2.83         2.19 o                         
   0   4  13        106.85         83.78         2.21 o                         
   1   4  13          0.03          3.19         1.32 o                         
   2   4  13          3.62          3.15         0.60 o                         
   3   4  13          5.92          5.72         0.68 o                         
   4   4  13        162.29        167.18         3.03 o                         
   5   4  13          3.63          5.89         1.24 o                         
   6   4  13        139.51        119.82         2.98 o                         
   7   4  13          4.57          4.94         1.43 o                         
   8   4  13         21.83         37.09         2.43 o                         
   1   5  13         28.66         25.23         0.95 o                         
   2   5  13        776.78        699.85         7.95 o                         
   3   5  13         21.95         21.29         0.98 o                         
   4   5  13        139.57        137.29         2.52 o                         
   5   5  13        259.94        276.86         5.03 o                         
   6   5  13         28.36         25.08         1.57 o                         
   7   5  13          0.01         -1.46         2.13 o                         
   8   5  13         31.94         28.02         1.99 o                         
   0   6  13         43.01         44.96         1.83 o                         
   1   6  13          8.78          8.95         0.70 o                         
   2   6  13         75.87         87.15         1.63 o                         
   3   6  13         52.46         51.11         1.45 o                         
   4   6  13          0.91         -1.07         1.07 o                         
   5   6  13        151.71        167.89         3.33 o                         
   6   6  13         33.98         28.16         2.46 o                         
   7   6  13          0.64          1.06         1.79 o                         
   1   7  13       1191.54       1227.71        12.95 o                         
   2   7  13         45.55         57.95         1.66 o                         
   3   7  13          0.03         -0.69         1.01 o                         
   4   7  13         11.97          5.40         1.75 o                         
   5   7  13        614.33        593.04         8.12 o                         
   6   7  13         17.27         15.36         2.26 o                         
   7   7  13         31.37         39.90         2.45 o                         
   0   8  13        307.39        318.82         5.94 o                         
   1   8  13       2462.04       2473.56        25.21 o                         
   2   8  13        318.33        318.24         4.06 o                         
   3   8  13        234.34        231.86         4.36 o                         
   4   8  13         21.80         20.08         1.46 o                         
   5   8  13          2.63          1.91         1.40 o                         
   6   8  13         20.26         13.09         1.86 o                         
   7   8  13         48.40         52.02         3.84 o                         
   1   9  13       1066.72       1085.47        11.79 o                         
   2   9  13         21.68         22.30         1.28 o                         
   3   9  13          1.72          1.93         1.22 o                         
   4   9  13        140.41        132.26         3.73 o                         
   5   9  13        184.18        178.32         4.25 o                         
   6   9  13        151.36        169.25         5.35 o                         
   7   9  13          0.79          4.12         3.95 o                         
   0  10  13        461.04        463.44         8.68 o                         
   1  10  13        209.33        208.13         3.15 o                         
   2  10  13         17.36         15.71         1.17 o                         
   3  10  13        311.23        301.65         4.70 o                         
   4  10  13        173.56        144.47         4.57 o                         
   5  10  13         10.92          3.51         1.81 o                         
   6  10  13        149.59        163.32         6.03 o                         
   1  11  13         83.84         82.64         2.19 o                         
   2  11  13         14.43         11.91         1.48 o                         
   3  11  13        386.65        385.36         6.26 o                         
   4  11  13        150.38        126.21         4.44 o                         
   5  11  13          0.79          1.30         4.68 o                         
   6  11  13         13.22         22.49         3.51 o                         
   0  12  13         24.72         24.09         2.13 o                         
   1  12  13          1.20         -0.83         1.16 o                         
   2  12  13         50.41         53.07         2.73 o                         
   3  12  13         37.79         27.27         1.96 o                         
   4  12  13         27.09         33.55         2.56 o                         
   5  12  13          0.29          5.03         2.83 o                         
   1  13  13         49.69         49.99         2.02 o                         
   2  13  13        198.52        193.22         4.58 o                         
   3  13  13        248.80        247.68         6.32 o                         
   4  13  13         83.25         76.14         4.09 o                         
   5  13  13         25.57         25.65         3.66 o                         
   0  14  13          0.20         -0.40         2.31 o                         
   1  14  13        197.63        196.78         3.98 o                         
   2  14  13         43.19         47.36         2.74 o                         
   3  14  13         58.55         53.55         3.65 o                         
   4  14  13          4.50          6.82         3.41 o                         
   1  15  13        457.77        451.94         7.94 o                         
   2  15  13          1.00          4.50         2.80 o                         
   3  15  13         18.68         20.63         3.77 o                         
   0  16  13         12.62          7.40         4.30 o                         
   1  16  13         82.31         70.83         3.98 o                         
   2  16  13          6.84          2.51         4.16 o                         
   0   0  14       8446.89       9362.36       224.19 o                         
   1   0  14          0.20         -0.44         0.67 o                         
   2   0  14       1625.00       1526.39        21.73 o                         
   3   0  14        167.79        158.02         3.32 o                         
   4   0  14        213.80        225.51         5.35 o                         
   5   0  14         12.88         11.21         1.24 o                         
   6   0  14         29.03         24.70         2.01 o                         
   7   0  14        285.49        317.54         7.92 o                         
   8   0  14        117.13        116.11         9.85 o                         
   1   1  14        331.00        335.67         3.69 o                         
   2   1  14       1253.25       1207.28        12.71 o                         
   3   1  14        113.65        114.50         1.94 o                         
   4   1  14       4380.26       4324.88        42.99 o                         
   5   1  14          0.89          1.25         0.90 o                         
   6   1  14         35.51         26.52         1.25 o                         
   7   1  14         13.38          8.00         1.53 o                         
   8   1  14        118.48        132.71         3.58 o                         
   0   2  14         12.51         22.87         1.92 o                         
   1   2  14         84.97         99.10         1.67 o                         
   2   2  14        322.27        323.93         4.37 o                         
   3   2  14        264.05        260.43         3.46 o                         
   4   2  14        969.22        979.07        10.87 o                         
   5   2  14          5.07          3.79         0.77 o                         
   6   2  14        309.96        293.31         4.77 o                         
   7   2  14         12.48         14.08         1.62 o                         
   8   2  14         49.04         52.00         5.03 o                         
   1   3  14        566.46        636.68         6.65 o                         
   2   3  14        328.36        331.68         4.06 o                         
   3   3  14        367.11        351.95         4.35 o                         
   4   3  14       2505.58       2478.77        26.38 o                         
   5   3  14         72.79         75.47         1.78 o                         
   6   3  14          2.61          7.24         1.25 o                         
   7   3  14          0.67          0.85         1.30 o                         
   8   3  14         29.13         30.04         1.86 o                         
   0   4  14        139.13        166.93         4.37 o                         
   1   4  14        118.72        147.22         2.15 o                         
   2   4  14         57.94         60.01         1.37 o                         
   3   4  14        402.44        394.84         4.92 o                         
   4   4  14         88.66         92.21         2.34 o                         
   5   4  14        249.83        244.77         3.58 o                         
   6   4  14          0.42          0.47         1.10 o                         
   7   4  14         66.04         72.65         4.48 o                         
   8   4  14        159.10        184.07         5.19 o                         
   1   5  14        378.81        360.51         4.43 o                         
   2   5  14         32.24         39.64         1.27 o                         
   3   5  14         43.31         45.40         1.34 o                         
   4   5  14          0.04          0.09         0.99 o                         
   5   5  14         55.30         60.96         2.34 o                         
   6   5  14        158.48        158.56         3.90 o                         
   7   5  14          5.28         -2.04         2.04 o                         
   0   6  14         34.54         29.01         1.42 o                         
   1   6  14         12.21          9.02         0.79 o                         
   2   6  14          1.22          1.46         0.72 o                         
   3   6  14         47.84         39.34         1.87 o                         
   4   6  14         71.03         65.27         2.13 o                         
   5   6  14        115.15        103.16         3.20 o                         
   6   6  14         68.18         81.02         3.48 o                         
   7   6  14          3.45          1.34         2.07 o                         
   1   7  14          1.50          1.64         0.72 o                         
   2   7  14        142.43        155.05         2.42 o                         
   3   7  14          1.55         -0.88         0.98 o                         
   4   7  14          2.14          0.25         1.16 o                         
   5   7  14          0.81          1.38         1.41 o                         
   6   7  14        234.49        212.19         5.44 o                         
   7   7  14          6.08          4.36         3.36 o                         
   0   8  14        409.38        430.05         7.31 o                         
   1   8  14        261.62        252.31         3.42 o                         
   2   8  14        355.05        344.37         4.47 o                         
   3   8  14        105.66         96.19         2.44 o                         
   4   8  14        170.00        160.96         3.45 o                         
   5   8  14          5.35          9.47         1.58 o                         
   6   8  14        328.56        367.77         8.88 o                         
   7   8  14          0.07          2.17         3.52 o                         
   1   9  14        387.83        390.77         4.98 o                         
   2   9  14        143.21        141.25         2.53 o                         
   3   9  14         56.37         48.13         1.82 o                         
   4   9  14        315.39        272.75         4.72 o                         
   5   9  14         72.18         76.20         3.51 o                         
   6   9  14        143.99        177.03         6.45 o                         
   0  10  14       2158.70       2151.36        32.88 o                         
   1  10  14         79.47         78.96         2.19 o                         
   2  10  14         16.11         13.33         1.13 o                         
   3  10  14          0.61         -1.37         1.37 o                         
   4  10  14          7.39          5.87         2.54 o                         
   5  10  14         11.33          4.91         2.23 o                         
   6  10  14          3.29         10.26         2.84 o                         
   1  11  14        215.10        220.94         3.43 o                         
   2  11  14         22.30         20.58         1.67 o                         
   3  11  14         17.46         13.15         1.68 o                         
   4  11  14          0.11         -0.90         1.93 o                         
   5  11  14         28.21         32.70         4.81 o                         
   6  11  14          0.02          5.63         4.13 o                         
   0  12  14       1228.07       1273.39        22.21 o                         
   1  12  14         39.00         39.01         1.71 o                         
   2  12  14          6.00          5.65         1.74 o                         
   3  12  14          5.88          1.93         1.80 o                         
   4  12  14          7.59          8.66         2.68 o                         
   5  12  14         16.36         12.80         3.14 o                         
   1  13  14          7.73          3.16         1.46 o                         
   2  13  14          0.84          2.24         1.94 o                         
   3  13  14         36.95         41.88         2.75 o                         
   4  13  14        402.95        406.47        10.67 o                         
   5  13  14          1.34         -5.17         5.17 o                         
   0  14  14        125.40        119.03         5.18 o                         
   1  14  14         72.20         69.45         3.57 o                         
   2  14  14          9.68          9.54         2.63 o                         
   3  14  14         21.40         22.29         3.45 o                         
   4  14  14        111.42        108.51         6.10 o                         
   1  15  14         76.19         71.48         4.00 o                         
   2  15  14        114.14        116.75         6.90 o                         
   3  15  14         29.02         37.53         4.52 o                         
   0  16  14         30.63         29.34         6.40 o                         
   1  16  14          2.42         -1.74         3.67 o                         
   1   1  15        301.69        341.07         4.45 o                         
   2   1  15        151.98        152.94         2.16 o                         
   3   1  15          0.05          1.98         0.76 o                         
   4   1  15       1527.91       1532.68        17.24 o                         
   5   1  15         60.37         64.74         1.67 o                         
   6   1  15        134.37        146.42         2.96 o                         
   7   1  15          0.68          4.92         1.43 o                         
   8   1  15          5.21          7.89         1.81 o                         
   0   2  15        227.21        207.54         3.66 o                         
   1   2  15         38.47         25.19         0.97 o                         
   2   2  15          2.42          1.36         0.62 o                         
   3   2  15         98.62        105.97         1.95 o                         
   4   2  15        268.98        262.84         4.27 o                         
   5   2  15        249.46        253.48         3.48 o                         
   6   2  15        138.74        130.39         3.43 o                         
   7   2  15         18.62         17.77         1.68 o                         
   8   2  15         18.80         27.07         2.16 o                         
   1   3  15         18.34         16.83         0.98 o                         
   2   3  15       2298.54       2249.36        22.79 o                         
   3   3  15        364.81        367.55         4.44 o                         
   4   3  15       1315.90       1324.05        13.69 o                         
   5   3  15         10.61          9.52         1.16 o                         
   6   3  15         90.64         94.02         2.45 o                         
   7   3  15         10.90         11.27         1.74 o                         
   0   4  15         63.89         63.82         1.95 o                         
   1   4  15        291.17        306.48         3.73 o                         
   2   4  15       3873.43       3813.99        38.08 o                         
   3   4  15         58.05         56.87         1.54 o                         
   4   4  15        351.15        352.93         4.78 o                         
   5   4  15          0.95          1.17         0.90 o                         
   6   4  15        204.64        209.62         4.18 o                         
   7   4  15         16.70         16.79         2.32 o                         
   1   5  15          0.29          0.34         0.66 o                         
   2   5  15       4058.76       4122.67        41.85 o                         
   3   5  15         15.63         12.01         1.15 o                         
   4   5  15        195.96        204.65         4.33 o                         
   5   5  15         15.67         16.56         1.31 o                         
   6   5  15          7.04          6.05         1.54 o                         
   7   5  15          0.44          0.41         1.89 o                         
   0   6  15        111.62        115.30         2.85 o                         
   1   6  15        667.36        674.39         7.35 o                         
   2   6  15       2419.67       2440.83        24.41 o                         
   3   6  15          1.24         -0.81         0.81 o                         
   4   6  15         87.60         88.70         2.41 o                         
   5   6  15        189.26        165.78         4.03 o                         
   6   6  15        440.97        424.87         7.88 o                         
   7   6  15          0.08         -3.00         3.00 o                         
   1   7  15         33.57         31.40         1.22 o                         
   2   7  15       1480.96       1456.66        15.94 o                         
   3   7  15         46.20         36.61         1.48 o                         
   4   7  15         66.30         64.98         2.05 o                         
   5   7  15        203.34        171.62         4.16 o                         
   6   7  15          0.26          1.35         2.58 o                         
   7   7  15        145.97        170.78         6.95 o                         
   0   8  15       1228.42       1251.66        21.50 o                         
   1   8  15        139.22        142.40         2.46 o                         
   2   8  15          7.23          7.73         1.27 o                         
   3   8  15        335.46        330.48         5.13 o                         
   4   8  15         71.35         63.21         2.57 o                         
   5   8  15          1.72         -0.66         1.65 o                         
   6   8  15          5.80          8.11         2.62 o                         
   1   9  15        733.12        753.72         8.80 o                         
   2   9  15        252.07        257.50         3.66 o                         
   3   9  15         54.77         50.37         2.56 o                         
   4   9  15        120.40        114.87         3.71 o                         
   5   9  15          0.02          2.74         1.96 o                         
   6   9  15         19.74         30.29         3.27 o                         
   0  10  15        756.77        784.45        15.05 o                         
   1  10  15          1.64         -0.58         1.05 o                         
   2  10  15         37.52         36.19         1.51 o                         
   3  10  15        169.44        172.78         3.94 o                         
   4  10  15         15.33         12.21         1.95 o                         
   5  10  15          5.54          8.95         2.63 o                         
   6  10  15          4.98         11.41         3.69 o                         
   1  11  15         47.44         44.89         1.70 o                         
   2  11  15          9.18          3.74         1.71 o                         
   3  11  15          0.06         -0.24         1.64 o                         
   4  11  15         19.53         17.98         2.34 o                         
   5  11  15         39.02         36.59         4.31 o                         
   0  12  15        945.39        945.48        16.74 o                         
   1  12  15          2.33          2.10         1.33 o                         
   2  12  15          0.23         -0.19         2.03 o                         
   3  12  15         20.02         15.15         2.75 o                         
   4  12  15         11.73         15.34         3.04 o                         
   5  12  15          1.67          0.35         3.16 o                         
   1  13  15         55.26         52.55         2.78 o                         
   2  13  15         29.76         23.93         2.39 o                         
   3  13  15          2.01          4.75         3.06 o                         
   4  13  15        110.77        101.14         5.13 o                         
   0  14  15        106.04        107.76         4.87 o                         
   1  14  15         18.39         14.12         2.21 o                         
   2  14  15          0.17         -0.40         2.96 o                         
   3  14  15          5.79         10.81         3.52 o                         
   1  15  15          5.31         -1.45         2.82 o                         
   2  15  15        203.35        212.39         7.56 o                         
   0   0  16        606.48        809.32        16.81 o                         
   1   0  16         73.86         72.24         2.07 o                         
   2   0  16        193.92        176.32         3.52 o                         
   3   0  16         17.80         32.52         2.99 o                         
   4   0  16        333.47        338.42         6.65 o                         
   5   0  16         36.51         34.52         2.18 o                         
   6   0  16        146.46        150.53         4.49 o                         
   7   0  16        521.55        615.22        14.70 o                         
   1   1  16         59.87         58.28         1.32 o                         
   2   1  16         90.68         87.31         1.69 o                         
   3   1  16       1664.38       1672.40        18.06 o                         
   4   1  16        120.11        117.53         2.32 o                         
   5   1  16        105.08         99.39         2.15 o                         
   6   1  16         35.33         32.22         1.88 o                         
   7   1  16         35.61         41.69         2.76 o                         
   0   2  16         18.73         34.32         1.66 o                         
   1   2  16        270.41        259.95         3.51 o                         
   2   2  16         28.71         29.45         1.01 o                         
   3   2  16       1549.73       1569.53        16.42 o                         
   4   2  16         87.40         95.71         2.07 o                         
   5   2  16         37.14         34.05         1.28 o                         
   6   2  16          1.67          1.27         1.35 o                         
   7   2  16          6.01          4.70         1.65 o                         
   1   3  16         15.30         12.39         0.87 o                         
   2   3  16          0.00          2.64         0.75 o                         
   3   3  16        226.55        216.11         3.30 o                         
   4   3  16        119.81        131.23         2.60 o                         
   5   3  16          6.49          7.72         1.16 o                         
   6   3  16         70.50         64.15         2.96 o                         
   7   3  16          0.87         -0.98         1.84 o                         
   0   4  16        174.49        140.20         3.91 o                         
   1   4  16        658.51        680.03         7.30 o                         
   2   4  16         89.54         87.15         1.92 o                         
   3   4  16        200.00        197.05         3.22 o                         
   4   4  16          7.89          6.81         0.95 o                         
   5   4  16        185.45        187.75         3.89 o                         
   6   4  16        121.82        113.80         3.98 o                         
   7   4  16         14.39         11.07         2.14 o                         
   1   5  16        198.88        193.29         2.96 o                         
   2   5  16        758.53        754.68         8.14 o                         
   3   5  16        471.30        434.56         5.52 o                         
   4   5  16         10.34         10.03         1.24 o                         
   5   5  16        522.39        519.30         8.80 o                         
   6   5  16         22.85         21.34         2.72 o                         
   7   5  16         18.45         14.37         2.49 o                         
   0   6  16         63.67         60.96         2.86 o                         
   1   6  16          1.63          3.16         0.80 o                         
   2   6  16         87.60         81.07         2.15 o                         
   3   6  16        113.78        112.32         2.37 o                         
   4   6  16         19.74         15.32         1.33 o                         
   5   6  16        276.48        289.55         5.94 o                         
   6   6  16          0.68         -0.52         1.87 o                         
   7   6  16         34.06         32.78         4.20 o                         
   1   7  16        451.96        470.34         5.70 o                         
   2   7  16          1.63          4.16         0.83 o                         
   3   7  16          7.93         10.16         1.14 o                         
   4   7  16         42.72         35.62         1.67 o                         
   5   7  16         88.58         85.91         4.54 o                         
   6   7  16         88.81        104.61         5.54 o                         
   7   7  16          1.48          4.09        12.94 o                         
   0   8  16         12.23          9.15         2.14 o                         
   1   8  16         89.66         89.90         2.02 o                         
   2   8  16         88.44         77.78         1.83 o                         
   3   8  16          0.20          1.67         1.45 o                         
   4   8  16          9.84          7.46         1.68 o                         
   5   8  16          2.30          1.76         1.84 o                         
   6   8  16          1.34          1.99         3.18 o                         
   1   9  16          1.48          5.40         1.12 o                         
   2   9  16        370.83        360.71         4.90 o                         
   3   9  16        322.19        301.82         5.23 o                         
   4   9  16         18.01         26.75         2.74 o                         
   5   9  16          3.21          5.43         2.68 o                         
   6   9  16         87.19         78.25         7.14 o                         
   0  10  16         34.20         31.62         2.25 o                         
   1  10  16        121.06        122.86         2.70 o                         
   2  10  16          0.72         -1.24         1.24 o                         
   3  10  16         14.74          7.89         1.69 o                         
   4  10  16         64.44         74.09         3.59 o                         
   5  10  16          8.11          6.84         2.71 o                         
   1  11  16          1.73          2.96         1.51 o                         
   2  11  16          7.09          4.73         1.72 o                         
   3  11  16         16.35         16.30         1.98 o                         
   4  11  16         88.92         86.37         6.69 o                         
   5  11  16         15.46         15.66         4.25 o                         
   0  12  16        209.06        243.33         7.17 o                         
   1  12  16          7.43          5.53         1.40 o                         
   2  12  16          3.67          4.22         1.94 o                         
   3  12  16          0.10          2.15         2.33 o                         
   4  12  16         23.71         26.48         3.34 o                         
   1  13  16         10.46         10.07         1.81 o                         
   2  13  16         22.09         23.03         2.50 o                         
   3  13  16        219.02        222.60         7.33 o                         
   4  13  16          0.15          1.75         3.76 o                         
   0  14  16          8.42          5.69         3.84 o                         
   1  14  16         20.36         25.37         2.73 o                         
   2  14  16          3.87          0.16         3.04 o                         
   3  14  16         79.41         73.38         6.16 o                         
   1  15  16         64.43         53.91         4.04 o                         
   1   1  17        322.35        300.41         3.50 o                         
   2   1  17         25.63         21.71         0.97 o                         
   3   1  17       5581.11       5572.33        55.23 o                         
   4   1  17          1.07          1.28         0.94 o                         
   5   1  17         82.62         77.23         2.13 o                         
   6   1  17          1.86          0.28         1.32 o                         
   7   1  17        130.89        152.41         6.27 o                         
   0   2  17        322.87        313.72         5.49 o                         
   1   2  17         95.57         76.46         1.63 o                         
   2   2  17        105.01        107.95         1.99 o                         
   3   2  17       3860.79       3906.07        39.79 o                         
   4   2  17        131.93        146.79         2.73 o                         
   5   2  17        565.19        564.52         7.84 o                         
   6   2  17         53.02         54.69         2.12 o                         
   7   2  17        585.32        674.29        16.92 o                         
   1   3  17        282.41        249.29         3.35 o                         
   2   3  17          2.84          2.35         0.80 o                         
   3   3  17         31.45         34.35         1.46 o                         
   4   3  17         46.05         46.36         1.47 o                         
   5   3  17        670.97        689.75         9.58 o                         
   6   3  17         13.15         16.96         1.68 o                         
   7   3  17          1.47         -0.93         2.51 o                         
   0   4  17         38.18         41.98         1.76 o                         
   1   4  17       1316.80       1278.04        14.20 o                         
   2   4  17         92.26        102.42         2.55 o                         
   3   4  17          1.44          0.73         0.97 o                         
   4   4  17         81.55         74.55         1.85 o                         
   5   4  17         19.78         18.23         1.56 o                         
   6   4  17          7.46         12.01         1.67 o                         
   7   4  17         27.38         31.41         4.34 o                         
   1   5  17          3.95          3.47         0.82 o                         
   2   5  17        350.23        331.02         4.38 o                         
   3   5  17          1.34         -0.95         0.98 o                         
   4   5  17         74.26         70.44         2.15 o                         
   5   5  17          0.25          1.69         1.87 o                         
   6   5  17          4.03          7.16         2.31 o                         
   7   5  17          0.25          2.64         4.61 o                         
   0   6  17        440.61        433.82         8.12 o                         
   1   6  17        603.17        608.80         7.21 o                         
   2   6  17         74.87         82.48         2.02 o                         
   3   6  17         20.72         17.69         1.16 o                         
   4   6  17         52.81         54.65         2.77 o                         
   5   6  17          9.85         15.72         1.97 o                         
   6   6  17         25.53         29.25         4.08 o                         
   1   7  17        752.87        765.79         8.39 o                         
   2   7  17        211.94        215.19         3.27 o                         
   3   7  17          0.52         -1.08         1.08 o                         
   4   7  17         59.46         57.46         2.80 o                         
   5   7  17         20.04         18.63         2.71 o                         
   6   7  17          8.68          3.93         3.39 o                         
   0   8  17         20.55         21.35         1.72 o                         
   1   8  17       1309.92       1330.66        13.86 o                         
   2   8  17          2.91          2.94         0.97 o                         
   3   8  17          0.86          0.36         1.37 o                         
   4   8  17         25.79         26.55         2.49 o                         
   5   8  17        118.47        109.85         5.38 o                         
   6   8  17          2.18         -0.65         3.32 o                         
   1   9  17        477.48        489.88         6.07 o                         
   2   9  17         39.00         43.12         2.61 o                         
   3   9  17        225.46        217.57         4.45 o                         
   4   9  17         22.16         31.49         3.04 o                         
   5   9  17         83.22         88.53         5.15 o                         
   6   9  17         34.76         35.56         5.41 o                         
   0  10  17         80.92         77.20         5.89 o                         
   1  10  17         24.81         24.99         1.50 o                         
   2  10  17          1.43          2.11         1.07 o                         
   3  10  17        247.86        241.76         5.33 o                         
   4  10  17          5.61          9.99         2.68 o                         
   5  10  17         32.68         32.74         3.34 o                         
   1  11  17        548.35        571.50         8.24 o                         
   2  11  17         15.64         12.13         1.95 o                         
   3  11  17        848.62        868.50        16.01 o                         
   4  11  17          5.73          5.84         3.63 o                         
   5  11  17          0.75         -4.24         4.24 o                         
   0  12  17        485.12        491.70        10.20 o                         
   1  12  17         10.38          9.95         1.59 o                         
   2  12  17         33.82         33.99         2.63 o                         
   3  12  17        124.44        144.08         5.88 o                         
   4  12  17         13.31          6.78         3.69 o                         
   1  13  17         53.31         50.80         2.86 o                         
   2  13  17          3.17          2.25         2.66 o                         
   3  13  17         78.56         88.80         7.34 o                         
   0  14  17         45.04         34.79         6.37 o                         
   1  14  17          2.89         -0.50         3.04 o                         
   2  14  17          5.91          6.12         4.18 o                         
   0   0  18        302.59        357.01         9.69 o                         
   1   0  18         27.43         21.86         1.38 o                         
   2   0  18         13.24          8.57         1.29 o                         
   3   0  18        239.15        265.61         5.35 o                         
   4   0  18        151.02        162.12         3.87 o                         
   5   0  18          2.01         -0.13         1.70 o                         
   6   0  18          9.20         17.22         3.31 o                         
   7   0  18          6.65          0.85         5.94 o                         
   1   1  18          0.16         -0.18         0.73 o                         
   2   1  18         27.95         29.88         1.17 o                         
   3   1  18        279.49        294.59         4.17 o                         
   4   1  18        446.20        443.76         5.62 o                         
   5   1  18         37.81         38.16         2.12 o                         
   6   1  18         29.08         26.21         2.04 o                         
   7   1  18          0.20          6.17         2.62 o                         
   0   2  18        208.78        199.94         4.53 o                         
   1   2  18         92.20         71.02         1.61 o                         
   2   2  18        271.65        279.69         3.78 o                         
   3   2  18         71.44         76.33         1.86 o                         
   4   2  18        344.77        350.60         4.63 o                         
   5   2  18         10.14          8.54         1.35 o                         
   6   2  18          7.26         11.51         1.61 o                         
   7   2  18         30.56         27.59         5.22 o                         
   1   3  18         42.73         23.82         1.05 o                         
   2   3  18        102.09         98.71         2.49 o                         
   3   3  18          6.95          7.33         1.00 o                         
   4   3  18         15.86         18.96         1.21 o                         
   5   3  18         11.79         11.85         1.69 o                         
   6   3  18        241.53        253.36         6.23 o                         
   7   3  18          4.88         -0.91         4.29 o                         
   0   4  18         21.35         29.17         1.66 o                         
   1   4  18        569.93        498.11         6.90 o                         
   2   4  18         85.85         88.75         2.16 o                         
   3   4  18         18.09         16.35         1.11 o                         
   4   4  18         51.91         47.50         2.04 o                         
   5   4  18         14.30         16.72         1.31 o                         
   6   4  18         21.12         21.02         2.61 o                         
   7   4  18         22.06         26.49         8.23 o                         
   1   5  18          3.27          1.20         0.92 o                         
   2   5  18       1822.81       1793.91        20.05 o                         
   3   5  18        425.70        433.03         6.00 o                         
   4   5  18         95.52         94.24         2.76 o                         
   5   5  18        237.02        273.76         5.52 o                         
   6   5  18          0.56          2.77         2.69 o                         
   0   6  18         32.84         30.71         1.81 o                         
   1   6  18          1.88          1.63         0.94 o                         
   2   6  18        458.22        504.82         6.20 o                         
   3   6  18         15.29         19.23         1.50 o                         
   4   6  18         79.61         84.82         3.10 o                         
   5   6  18         39.90         29.20         2.25 o                         
   6   6  18         47.47         63.86         6.73 o                         
   1   7  18        147.72        154.50         2.90 o                         
   2   7  18        159.73        153.38         2.86 o                         
   3   7  18         18.83         14.79         1.57 o                         
   4   7  18         61.87         71.31         3.18 o                         
   5   7  18        303.73        337.99         9.79 o                         
   6   7  18          4.88          1.22         3.70 o                         
   0   8  18        518.37        524.33         8.91 o                         
   1   8  18        359.22        377.63         5.02 o                         
   2   8  18         14.60         19.21         1.30 o                         
   3   8  18         22.61         26.05         1.66 o                         
   4   8  18          4.16          4.09         1.91 o                         
   5   8  18         20.81         15.71         4.97 o                         
   6   8  18        131.87        122.81        18.48 o                         
   1   9  18        191.53        210.29         3.77 o                         
   2   9  18        154.02        144.05         3.10 o                         
   3   9  18         36.14         38.99         2.19 o                         
   4   9  18         25.23         27.07         4.25 o                         
   5   9  18          7.70          7.16         3.80 o                         
   0  10  18          6.06          6.28         2.02 o                         
   1  10  18         22.96         20.26         1.56 o                         
   2  10  18         14.37         17.32         1.27 o                         
   3  10  18          1.15         -2.77         2.77 o                         
   4  10  18         67.94         75.99         4.06 o                         
   5  10  18         58.64         64.51         6.67 o                         
   1  11  18        286.29        313.13         5.40 o                         
   2  11  18         22.52         15.61         2.24 o                         
   3  11  18         29.85         35.52         3.53 o                         
   4  11  18         49.42         51.69         6.61 o                         
   0  12  18          8.42          9.56         2.58 o                         
   1  12  18          2.34         -0.41         1.74 o                         
   2  12  18         37.93         28.16         2.71 o                         
   3  12  18         56.71         66.91         4.64 o                         
   4  12  18         37.29         24.16         5.05 o                         
   1  13  18         36.27         31.43         2.91 o                         
   2  13  18         63.65         58.78         4.64 o                         
   3  13  18         59.64         66.65         5.62 o                         
   0  14  18          5.11          9.81         5.96 o                         
   1  14  18         30.48         21.76         3.61 o                         
   1   1  19        187.51        170.11         2.54 o                         
   2   1  19          0.00         -0.90         0.90 o                         
   3   1  19        280.77        284.77         3.77 o                         
   4   1  19         49.35         41.41         1.55 o                         
   5   1  19         29.27         25.55         1.59 o                         
   6   1  19         41.85         44.54         2.59 o                         
   0   2  19         14.37         13.36         1.43 o                         
   1   2  19        113.22        103.33         2.25 o                         
   2   2  19         95.04         84.56         2.05 o                         
   3   2  19        431.76        432.50         5.51 o                         
   4   2  19          5.04          8.04         1.22 o                         
   5   2  19         23.06         25.80         1.59 o                         
   6   2  19        151.13        175.98         5.37 o                         
   1   3  19        265.06        249.67         3.42 o                         
   2   3  19        511.68        511.20         6.25 o                         
   3   3  19         95.84         92.10         2.14 o                         
   4   3  19        282.28        278.18         4.62 o                         
   5   3  19         23.42         18.67         1.51 o                         
   6   3  19        122.23        170.70         5.96 o                         
   0   4  19        173.39        139.67         4.07 o                         
   1   4  19        150.16        141.13         2.57 o                         
   2   4  19        669.60        687.02         8.00 o                         
   3   4  19         61.82         55.23         1.78 o                         
   4   4  19        283.16        286.92         5.04 o                         
   5   4  19          0.42          2.98         1.48 o                         
   6   4  19          6.28         13.97         2.68 o                         
   1   5  19        188.93        180.75         3.12 o                         
   2   5  19        654.44        683.89         9.00 o                         
   3   5  19          1.38         -1.18         1.18 o                         
   4   5  19         36.23         42.42         2.63 o                         
   5   5  19        121.52        112.95         6.89 o                         
   6   5  19         18.76         17.80         5.23 o                         
   0   6  19          6.04          3.53         1.48 o                         
   1   6  19        209.28        217.63         3.62 o                         
   2   6  19        982.04        924.16        11.30 o                         
   3   6  19          7.28          5.72         1.28 o                         
   4   6  19          7.70          6.91         1.68 o                         
   5   6  19        563.46        634.97        15.69 o                         
   6   6  19        127.33        133.90         7.94 o                         
   1   7  19        520.60        527.40         6.86 o                         
   2   7  19        503.37        487.65         6.69 o                         
   3   7  19         68.50         61.65         2.17 o                         
   4   7  19          1.36         -1.97         1.97 o                         
   5   7  19         35.14         49.97         3.97 o                         
   6   7  19          2.82          3.62         4.96 o                         
   0   8  19        178.96        191.63         5.97 o                         
   1   8  19         50.31         49.39         1.82 o                         
   2   8  19          0.40          0.14         1.15 o                         
   3   8  19          0.19          1.29         1.59 o                         
   4   8  19         29.08         32.87         3.25 o                         
   5   8  19          5.37         13.74         3.17 o                         
   1   9  19         62.82         63.28         2.11 o                         
   2   9  19         10.42         12.01         1.44 o                         
   3   9  19         17.72         14.25         2.64 o                         
   4   9  19          3.57          3.04         2.69 o                         
   5   9  19        115.74        114.22         7.22 o                         
   0  10  19         38.21         37.84         2.62 o                         
   1  10  19         71.46         72.11         2.45 o                         
   2  10  19          0.13          0.83         1.56 o                         
   3  10  19          9.56          4.71         2.46 o                         
   4  10  19          1.02         -0.09         2.98 o                         
   1  11  19          9.12          8.30         1.74 o                         
   2  11  19          0.29         -1.46         2.38 o                         
   3  11  19         35.82         26.02         3.32 o                         
   4  11  19          0.35          4.90         3.39 o                         
   0  12  19        416.90        393.56        10.17 o                         
   1  12  19          9.15          4.58         2.45 o                         
   2  12  19         25.10         25.02         3.25 o                         
   3  12  19        141.83        139.33         8.37 o                         
   1  13  19         77.88         72.26         4.19 o                         
   2  13  19          0.91         -3.99         3.99 o                         
   0   0  20       5445.99       5037.09       100.08 o                         
   1   0  20         21.10         16.97         2.09 o                         
   2   0  20        137.19        137.16         3.84 o                         
   3   0  20        256.64        252.37         5.11 o                         
   4   0  20        420.29        417.80        10.12 o                         
   5   0  20          0.00         -1.98         2.03 o                         
   6   0  20          0.48          2.22         3.84 o                         
   1   1  20         34.04         27.28         1.19 o                         
   2   1  20          0.60         -0.95         0.95 o                         
   3   1  20        192.73        187.83         3.07 o                         
   4   1  20        133.85        132.43         3.36 o                         
   5   1  20         11.66         12.86         1.80 o                         
   6   1  20        214.57        229.59         8.37 o                         
   0   2  20        252.07        233.76         4.78 o                         
   1   2  20        140.33        130.94         2.43 o                         
   2   2  20         91.38         83.15         2.03 o                         
   3   2  20        173.99        172.65         3.07 o                         
   4   2  20        150.65        149.02         4.14 o                         
   5   2  20          1.80          0.98         2.01 o                         
   6   2  20        101.81        113.12         7.88 o                         
   1   3  20         50.28         52.62         1.93 o                         
   2   3  20        126.72        129.96         2.80 o                         
   3   3  20        262.72        267.48         4.44 o                         
   4   3  20        474.34        482.81         7.56 o                         
   5   3  20         58.23         63.80         4.23 o                         
   6   3  20         98.76        119.10         8.26 o                         
   0   4  20        208.99        213.37         5.14 o                         
   1   4  20          0.46          0.06         0.98 o                         
   2   4  20          1.70         -0.29         1.11 o                         
   3   4  20         21.38         23.63         1.41 o                         
   4   4  20        234.42        242.95         4.92 o                         
   5   4  20        113.51        116.45         5.90 o                         
   6   4  20         21.09         16.24         4.95 o                         
   1   5  20         21.47         20.01         1.29 o                         
   2   5  20        589.51        608.99         8.37 o                         
   3   5  20        133.51        143.74         3.22 o                         
   4   5  20         39.73         38.60         1.91 o                         
   5   5  20        195.20        171.80        29.19 o                         
   6   5  20        100.91         84.90        18.89 o                         
   0   6  20         16.66         10.89         1.78 o                         
   1   6  20         27.70         28.92         2.01 o                         
   2   6  20          7.43          5.54         1.35 o                         
   3   6  20         53.95         60.15         3.51 o                         
   4   6  20        119.23         98.57        13.78 o                         
   5   6  20         20.44         17.12         3.24 o                         
   1   7  20         16.25         15.69         1.40 o                         
   2   7  20         78.80         72.15         2.51 o                         
   3   7  20         38.96         37.91         1.90 o                         
   4   7  20         34.73         36.96         4.06 o                         
   5   7  20          0.10          6.20         3.13 o                         
   0   8  20         91.42        104.28         3.69 o                         
   1   8  20        105.34        119.65         3.28 o                         
   2   8  20         17.99         15.27         1.65 o                         
   3   8  20          4.64          3.78         2.33 o                         
   4   8  20        112.70        135.10         6.27 o                         
   5   8  20          2.63          2.94         3.74 o                         
   1   9  20        141.86        147.74         3.61 o                         
   2   9  20         16.02         13.60         1.62 o                         
   3   9  20         34.73         30.51         2.76 o                         
   4   9  20        541.27        620.66        15.84 o                         
   0  10  20        148.09        141.01         6.16 o                         
   1  10  20        252.89        256.77         5.18 o                         
   2  10  20         93.11         74.07         4.35 o                         
   3  10  20          7.17          4.83         2.87 o                         
   4  10  20          1.06          7.77         4.92 o                         
   1  11  20        120.40        112.52         3.71 o                         
   2  11  20          0.47         -0.72         2.79 o                         
   3  11  20          4.69          9.02         3.40 o                         
   0  12  20        758.64        723.86        17.11 o                         
   1  12  20          0.12         -2.74         2.74 o                         
   2  12  20          4.11         -3.46         3.46 o                         
   1   1  21         11.76          6.49         1.06 o                         
   2   1  21          0.16         -1.06         1.06 o                         
   3   1  21         10.58          9.47         1.81 o                         
   4   1  21        119.68        115.06         3.16 o                         
   5   1  21         35.40         32.19         2.48 o                         
   6   1  21          0.78         -2.95         2.95 o                         
   0   2  21        184.56        192.47         4.23 o                         
   1   2  21        123.87        110.48         2.31 o                         
   2   2  21        159.61        154.85         3.34 o                         
   3   2  21        214.17        248.23         4.36 o                         
   4   2  21        649.25        678.91        10.05 o                         
   5   2  21         60.55         69.76         5.82 o                         
   6   2  21          0.23         -3.64         3.64 o                         
   1   3  21         96.68         85.00         2.74 o                         
   2   3  21         78.60         78.68         2.34 o                         
   3   3  21          4.08          5.64         1.32 o                         
   4   3  21         52.49         53.41         2.83 o                         
   5   3  21        102.08        105.12         7.09 o                         
   6   3  21         48.35         39.02        10.86 o                         
   0   4  21         15.16         11.08         1.66 o                         
   1   4  21         64.83         72.80         2.51 o                         
   2   4  21        155.70        152.86         3.07 o                         
   3   4  21         56.14         54.82         1.99 o                         
   4   4  21          1.26          2.94         1.80 o                         
   5   4  21         14.53         13.71         2.72 o                         
   6   4  21         78.97         32.35        48.19 o                         
   1   5  21          0.61          2.35         1.36 o                         
   2   5  21        113.83        115.54         2.91 o                         
   3   5  21         41.54         42.72         2.38 o                         
   4   5  21         73.00         66.17         3.88 o                         
   5   5  21         16.00         22.26         3.30 o                         
   0   6  21         45.28         40.89         2.54 o                         
   1   6  21        118.92        106.46         3.75 o                         
   2   6  21          2.55          2.17         1.44 o                         
   3   6  21          2.32          1.41         1.57 o                         
   4   6  21         12.43         11.39         2.62 o                         
   5   6  21         57.35         79.12         7.56 o                         
   1   7  21          8.28          6.05         1.54 o                         
   2   7  21          0.25         -0.59         1.56 o                         
   3   7  21         29.22         32.16         2.63 o                         
   4   7  21         15.03         13.18         3.07 o                         
   5   7  21        643.27        765.82        20.73 o                         
   0   8  21        117.19        135.84         4.82 o                         
   1   8  21        166.68        160.29         3.53 o                         
   2   8  21         65.75         57.74         2.50 o                         
   3   8  21          0.56         -2.47         2.47 o                         
   4   8  21         75.86         63.20         4.29 o                         
   1   9  21        226.49        227.13         5.28 o                         
   2   9  21         31.27         30.23         2.51 o                         
   3   9  21         20.45         25.45         3.51 o                         
   4   9  21         15.99         18.90         3.83 o                         
   0  10  21        428.66        465.10        11.91 o                         
   1  10  21         41.79         41.42         2.32 o                         
   2  10  21          0.41          0.91         2.80 o                         
   3  10  21        123.04        126.45         7.14 o                         
   1  11  21         72.89         75.58         3.68 o                         
   2  11  21         24.69         19.54         3.98 o                         
   3  11  21         38.79         -7.26        39.08 o                         
   0  12  21        858.94        917.08        32.06 o                         
   1  12  21         21.56         10.95         3.93 o                         
   0   0  22        999.29       1001.33        22.91 o                         
   1   0  22          7.47          7.19         1.83 o                         
   2   0  22        247.65        254.78         6.02 o                         
   3   0  22         67.61         59.29         3.72 o                         
   4   0  22        233.46        256.15        10.13 o                         
   5   0  22          8.45          4.21         3.47 o                         
   1   1  22         35.93         33.45         1.51 o                         
   2   1  22         10.69          6.56         1.29 o                         
   3   1  22          0.11          1.14         1.41 o                         
   4   1  22         31.43         24.98         3.12 o                         
   5   1  22         12.56          7.37         3.16 o                         
   0   2  22          0.56          1.76         1.74 o                         
   1   2  22        251.40        232.96         3.50 o                         
   2   2  22          0.58         -1.22         1.22 o                         
   3   2  22         87.62        102.39         3.48 o                         
   4   2  22        100.87         95.13         4.86 o                         
   5   2  22         84.97         78.34         3.86 o                         
   1   3  22        653.12        599.74         7.44 o                         
   2   3  22          1.08          2.76         1.30 o                         
   3   3  22          8.04          7.32         1.50 o                         
   4   3  22          0.64         -1.86         2.02 o                         
   5   3  22         11.96          6.82         2.65 o                         
   0   4  22         56.41         44.75         2.48 o                         
   1   4  22        239.24        205.19         3.63 o                         
   2   4  22         35.24         34.31         1.70 o                         
   3   4  22          0.44          0.76         1.54 o                         
   4   4  22          0.18          3.19         2.25 o                         
   5   4  22        253.12        281.48         9.11 o                         
   1   5  22         69.03         73.26         2.48 o                         
   2   5  22          1.23          2.15         1.47 o                         
   3   5  22         15.01         16.18         2.01 o                         
   4   5  22          2.89          3.63         2.69 o                         
   5   5  22        178.64        203.63         7.81 o                         
   0   6  22         37.84         30.15         2.55 o                         
   1   6  22         46.50         41.02         1.94 o                         
   2   6  22          4.78          7.32         1.64 o                         
   3   6  22        118.20        101.86        12.02 o                         
   4   6  22         17.94         16.37         3.20 o                         
   5   6  22        135.65         91.88        29.41 o                         
   1   7  22         17.29         15.34         1.75 o                         
   2   7  22          3.42          2.87         1.84 o                         
   3   7  22         42.88         24.76         2.98 o                         
   4   7  22         14.66          3.82         3.20 o                         
   0   8  22         24.75         28.60         4.26 o                         
   1   8  22        205.46        205.92         4.48 o                         
   2   8  22          1.30          0.36         2.06 o                         
   3   8  22         11.13          6.75         3.54 o                         
   4   8  22         17.87         11.90         4.17 o                         
   1   9  22         51.12         45.07         2.69 o                         
   2   9  22        115.60        117.09         5.66 o                         
   3   9  22         26.50         25.03         3.90 o                         
   0  10  22        533.66        559.68        16.05 o                         
   1  10  22          2.73          4.05         2.57 o                         
   2  10  22         26.72         21.99         3.56 o                         
   3  10  22         21.04         28.12        38.03 o                         
   1  11  22        144.35        151.29         6.59 o                         
   2  11  22          0.26        -32.61        32.61 o                         
   1   1  23        129.22        121.31         3.31 o                         
   2   1  23         27.83         33.28         2.10 o                         
   3   1  23         91.32         98.43         3.74 o                         
   4   1  23        246.22        280.56         6.76 o                         
   5   1  23          5.27          1.44         3.00 o                         
   0   2  23        619.71        611.42        11.39 o                         
   1   2  23         50.71         47.21         1.90 o                         
   2   2  23          3.68          0.93         1.44 o                         
   3   2  23         15.48         15.20         1.96 o                         
   4   2  23         22.89         22.29         2.59 o                         
   5   2  23          0.50         -1.66         3.93 o                         
   1   3  23         42.25         50.12         1.99 o                         
   2   3  23         10.35         14.67         1.64 o                         
   3   3  23         69.09         66.91         2.77 o                         
   4   3  23         18.07         12.35         3.06 o                         
   5   3  23         76.91         58.36         8.52 o                         
   0   4  23         91.01         77.26         4.60 o                         
   1   4  23        101.28        115.10         3.92 o                         
   2   4  23        200.30        215.80         4.43 o                         
   3   4  23         13.43         14.47         2.33 o                         
   4   4  23         16.50          9.72         4.22 o                         
   5   4  23          3.57        -18.95        26.09 o                         
   1   5  23         16.30         16.35         1.69 o                         
   2   5  23        131.93        160.98         4.36 o                         
   3   5  23          8.52          8.33         2.23 o                         
   4   5  23        179.37        192.72         8.24 o                         
   0   6  23         60.61         56.82         3.45 o                         
   1   6  23         42.81         48.39         2.77 o                         
   2   6  23          0.22         -1.14         1.92 o                         
   3   6  23          8.25          7.80         2.84 o                         
   4   6  23          9.86          9.01         4.04 o                         
   1   7  23         73.97         72.92         2.90 o                         
   2   7  23         46.70         60.81         5.87 o                         
   3   7  23          1.88         -0.82         3.08 o                         
   4   7  23         25.64         18.04        11.94 o                         
   0   8  23        265.22        299.75        10.91 o                         
   1   8  23        281.27        318.43         6.87 o                         
   2   8  23         62.69         57.46         4.92 o                         
   3   8  23        160.47        141.23        22.29 o                         
   1   9  23         67.96         62.97         6.18 o                         
   2   9  23         49.13         56.30         4.44 o                         
   3   9  23          0.18         -1.58        36.18 o                         
   0  10  23         13.51         18.70         5.16 o                         
   1  10  23          7.24          7.80         3.43 o                         
   2  10  23         33.48          2.64        37.37 o                         
   0   0  24        462.44        368.02        10.99 o                         
   1   0  24          0.16         -2.14         2.14 o                         
   2   0  24        236.95        265.21         7.04 o                         
   3   0  24        198.07        197.25        11.06 o                         
   4   0  24          1.96          5.75         3.83 o                         
   1   1  24          1.76          1.23         1.59 o                         
   2   1  24         68.78         80.64         3.33 o                         
   3   1  24         38.73         39.87         2.72 o                         
   4   1  24        301.45        367.97         9.71 o                         
   0   2  24          8.22         10.15         2.18 o                         
   1   2  24        112.75        121.36         3.28 o                         
   2   2  24          5.44          6.58         1.92 o                         
   3   2  24          2.97          1.52         2.27 o                         
   4   2  24         34.67         40.97         4.38 o                         
   1   3  24        159.01        154.30         3.67 o                         
   2   3  24          0.36         -1.86         1.86 o                         
   3   3  24          1.62          3.38         2.51 o                         
   4   3  24         98.39         98.78        12.41 o                         
   0   4  24         16.93         15.32         2.46 o                         
   1   4  24         22.92         16.54         1.88 o                         
   2   4  24         19.70         13.26         2.27 o                         
   3   4  24          0.92         -0.84         2.57 o                         
   4   4  24          9.58         10.10         3.46 o                         
   1   5  24         64.07         67.49         3.48 o                         
   2   5  24          1.38          2.27         2.56 o                         
   3   5  24         42.55         30.99         3.93 o                         
   4   5  24          8.28          1.95         4.37 o                         
   0   6  24          2.36          1.29         2.51 o                         
   1   6  24         96.54         86.02         4.44 o                         
   2   6  24          8.96          6.54         2.35 o                         
   3   6  24         12.38          6.59         3.22 o                         
   1   7  24         35.66         29.33         2.59 o                         
   2   7  24         19.47          7.39         2.91 o                         
   3   7  24         21.32         18.03         4.24 o                         
   0   8  24          9.08         12.07         3.48 o                         
   1   8  24          3.34          4.26         2.51 o                         
   2   8  24        197.22        196.62        18.15 o                         
   1   9  24          4.59         -3.13         3.65 o                         
   1   1  25         12.41         18.72         2.00 o                         
   2   1  25          2.22          2.78         2.04 o                         
   3   1  25         27.42         24.66         2.88 o                         
   4   1  25          0.67          7.68         3.44 o                         
   0   2  25         65.18         67.02         3.97 o                         
   1   2  25         17.90         18.07         2.02 o                         
   2   2  25          0.80          0.42         2.05 o                         
   3   2  25         77.82         71.64         4.00 o                         
   4   2  25          8.08         10.93         4.72 o                         
   1   3  25         44.77         32.21         2.29 o                         
   2   3  25         20.94         31.28         2.88 o                         
   3   3  25         50.82         43.87         4.98 o                         
   0   4  25          2.45          0.78         2.72 o                         
   1   4  25         11.74         12.05         2.05 o                         
   2   4  25         52.48         60.25         4.32 o                         
   3   4  25          1.13          5.16         5.05 o                         
   1   5  25         76.27         78.44         4.35 o                         
   2   5  25        101.83        113.94         6.52 o                         
   3   5  25          3.37          2.31         4.60 o                         
   0   6  25          0.19         -0.29         3.61 o                         
   1   6  25         14.00         16.83         2.81 o                         
   2   6  25         32.75         41.45         4.93 o                         
   3   6  25         44.61         53.79        26.88 o                         
   1   7  25          1.54         -0.13         2.84 o                         
   2   7  25         92.52         83.88         8.64 o                         
   0   8  25          0.67         -1.41         3.85 o                         
   1   8  25          4.15         28.65        34.20 o                         
   0   0  26        194.65        181.02         9.72 o                         
   1   0  26          6.08          1.91         3.10 o                         
   2   0  26          0.02         -2.82         3.65 o                         
   3   0  26         74.50         32.39        11.50 o                         
   1   1  26         40.03         38.44         2.63 o                         
   2   1  26         20.27         19.42         2.72 o                         
   3   1  26         52.86         56.23         6.26 o                         
   0   2  26         89.95         93.61         8.59 o                         
   1   2  26          8.76         12.45         2.26 o                         
   2   2  26          4.31          4.59         2.75 o                         
   3   2  26         88.08         92.54         6.66 o                         
   1   3  26          8.46         18.64         2.87 o                         
   2   3  26         29.03         28.04         3.13 o                         
   3   3  26          0.02          9.00        24.93 o                         
   0   4  26        169.87        190.96        39.13 o                         
   1   4  26         19.96         31.33         3.25 o                         
   2   4  26         39.62         37.42         3.84 o                         
   1   5  26        126.52        139.71         7.51 o                         
   2   5  26          2.23          2.75         3.91 o                         
   0   6  26          0.06         -0.48         4.25 o                         
   1   6  26        145.92        153.79        14.78 o                         
   1   1  27         21.01         27.53         4.63 o                         
   2   1  27         12.69         14.55         3.17 o                         
   0   2  27          0.02         -3.75         3.75 o                         
   1   2  27         68.38         64.44         8.40 o                         
   2   2  27         48.71         35.63        24.17 o                         
   1   3  27          0.53          4.82         3.37 o                         
   0   4  27          6.17         10.91         5.13 o                         
   1   4  27         20.51          3.30        29.97 o                         
                                                                                
